# Supplementary material for: Investigating potassium silicate efficacy and mechanisms for improving the strawberry agronomic traits and gray mold fungal resistance
Source: PeerJ. 2026 Apr 29;14:e21151. doi: 10.7717/peerj.21151 (PMC13135329; doi:10.7717/peerj.21151)
Supplement: Supplemental Information 8 [file peerj-14-21151-s008.zip]

Archive with 12 entries (11 files):
- Raw data/Fig 3-Raw data-Invitro radial growth of Botrytis.xlsx
- Raw data/Fig 4_Raw data.xlsx
- Raw data/Fig 5_qPCR-RNA-PCR gels/
- Raw data/Fig 5_qPCR-RNA-PCR gels/FaArsb_data.xls
- Raw data/Fig 5_qPCR-RNA-PCR gels/FaNIP2_data(1).xls
- Raw data/Fig 5_qPCR-RNA-PCR gels/Gel Images .pptx
- Raw data/Fig 5_qPCR-RNA-PCR gels/MIQE_checklist (1).xls
- Raw data/Fig 5_qPCR-RNA-PCR gels/T4-ARSB-NIP_data.xls
- Raw data/MIQE_checklist.docx
- Raw data/Rcode_with stats.docx
- Raw data/Suply Fig 4_Raw data.xlsx
- Raw data/Table_1Raw data.xlsx
