# Supplementary material for: Investigating potassium silicate efficacy and mechanisms for improving the strawberry agronomic traits and gray mold fungal resistance
Source: PeerJ. 2026 Apr 29;14:e21151. doi: 10.7717/peerj.21151 (PMC13135329; doi:10.7717/peerj.21151)
Supplement: Supplemental Information 8 [file peerj-14-21151-s008.zip › Raw data/Fig 3-Raw data-Invitro radial growth of Botrytis.xlsx]

## Sheet: Fig.3
Fig.3: Radial growth of the B. cinerea mycelia on petri dishes containing Potato Dextrose Agar (PDA) media supplemented with different concentrations of potassium silicate (0, 1, 2, 3, 4, and 5 mL/ gallon). DAI, days after inoculation on fungal plugs.
Sample ID	1DAY	2DAY	3DAY	4DAY	5DAY
0mL	27.4104	69.5941	714.276	2808.62	5167.5
0mL	26.409	52.6099	688.205	2715.47	5268.22
0mL	28.9066	60.8212	479.8	2099.28	4995.51
0mL	27.2101	74.821	764.538	2865.38	5058.88
0mL	27.4104	69.5941	714.276	2808.62	5167.5
0mL	26.409	52.6099	688.205	2715.47	5268.22
0mL	28.9066	60.8212	479.8	2099.28	4995.51
0mL	26.2048	68.7145	699.904	2446.77	4989.05
0mL	25.9849	77.7741	779.814	3033.7	5581.55
1mL	29.6095	43.6406	837.254	2772.93	5191.31
1mL	31.3688	48.9656	832.133	2725.5	4995.34
1mL	25.0149	37.0904	640.198	2343.41	4402.38
1mL	30.9172	59.4546	485.333	2561.1	5294.69
1mL	26.8803	43.2048	537.075	2489.59	5229.65
1mL	24.2413	64.3437	611.645	2367.21	5109.13
1ml	27.9013	57.1848	696.558	2628.87	5288.33
1ml	36.3482	82.6749	723.45	2748.76	5308.35
1ml	26.8803	56.4112	633.541	2578.7	5083.35
2mL	30.3871	47.1906	937.769	3016.34	5033.17
2mL	32.8336	42.4468	572.575	2375.84	4512.62
2mL	31.2981	41.2845	776.857	2337.35	4473.18
2mL	31.7183	49.1424	649.277	2688.11	5159.69
2mL	26.1263	43.3932	146.339	1517.17	4248.74
2mL	25.5137	72.8849	462.505	1940.04	4737.01
2mL	26.5465	37.4635	539.411	2348.09	5211.28
2mL	29.421	65.9145	603.131	2328.55	5268.14
2mL	29.7548	55.4177	596.137	2450.87	5127.65
3mL	28.3057	45.9811	746.01	2552.54	5045.46
3mL	29.5074	68.8205	830.213	2625.22	4716.73
3mL	27.057	45.3725	716.699	2463.51	4649.06
3ml	27.0373	56.0971	319.598	1910.83	4567.27
3ml	22.9022	62.2114	535.052	2683.24	5449.92
3ml	24.7558	56.5212	461.959	2305.65	5255.29
3mL	29.2954	52.1701	593.957	2507.19	5211.28
3mL	28.2743	66.5075	817.902	2925.3	5541.77
3mL	30.8387	42.6668	711.579	2734.36	5449.79
4mL	25.0149	67.9605	787.46	2518.61	4741.68
4mL	27.5361	74.6639	956.748	2971.7	4970.32
4mL	28.4707	88.75	962.238	2880.07	5045.57
4mL	31.5573	55.6258	500.837	2095.27	4957.67
4mL	26.9234	43.138	179.149	1531.25	4365.17
4mL	35.8338	48.734	388.917	1985.58	4835.04
4mL	26.4522	35.3272	401.181	1995.07	4864.64
4mL	28.345	48.4944	718.847	2865.45	5047.07
4mL	23.7701	69.3978	850.908	3107.48	5423.68
5mL	26.9234	82.565	1154.64	3568.1	5424.29
5mL	27.5361	85.0194	1146.59	3501.8	5134.37
5mL	29.7077	90.7331	1422.01	4191.12	5568.19
5mL	28.1369	54.1375	701.239	2736.65	5621.35
5mL	28.3057	62.9614	649.183	2596.85	5469.53
5mL	26.9745	58.1234	662.896	2903.53	5417.99
5mL	31.9579	36.0223	721.137	2683.25	5410.89
5mL	29.8019	51.8127	830.904	2933.38	5410.73
5mL	25.7139	51.1333	873.587	3077.79	5509.54

## Sheet: Day 1
Sample ID	d	r	r²	d2	C	A			d2	r	r²		C2	A2		A	A2	Ave					Sample ID	A	A2	Ave	Area	SD	SE		Sample ID	A	A2	Ave	Area	SD	SE		Sample ID	A	A2	Ave	Area	SD	SE			Sample ID	Area
Control	7.8	3.9	6.76	7.4	16.3363	24.6301			7.4	3.7	10.5625		20.4204	30.1907		24.6301	30.1907	27.4104					Control	24.6301	30.1907	27.4104					Control	24.6301	27.3397	25.9849	25.9849	18.3741	6.1247		1ml	26.4208	27.3397	26.8803	26.6376	11.1221	3.70738			0mL	25.9849
Control	5.1	2.55	7.84	6.1	17.5929	19.635			6.1	3.05	9.61		19.4779	33.1831		19.635	33.1831	26.409					Control	19.635	33.1831	26.409					3mL	26.4208	35.2565	30.8387	28.4118	16.5821	5.52737		2mL	27.3397	32.1699	29.7548	27.1571	10.5472	3.51572			1mL	26.6376
Control	5.2	2.6	6.25	6.6	15.708	24.6301			6.6	3.3	10.5625		20.4204	33.1831		24.6301	33.1831	28.9066					Control	24.6301	33.1831	28.9066					4mL	17.3494	30.1907	23.7701	26.8645	13.7528	4.58428		3mL	26.4208	35.2565	30.8387	28.4118	16.5821	5.52737			2mL	27.1571
Control	5.2	2.6	6.76	6.5	16.3363	21.2372			6.5	3.25	10.5625		20.4204	33.1831		21.2372	33.1831	27.2101					Control	21.2372	33.1831	27.2101					5mL	21.2372	30.1907	25.7139	26.5769	12.1676	4.05586		4mL	17.3494	30.1907	23.7701	26.8645	13.7528	4.58428			3mL	28.4118
Control	5.6	2.8	7.84	6.2	17.5929	24.6301			6.2	3.1	9.61		19.4779	30.1907		24.6301	30.1907	27.4104					Control	24.6301	30.1907	27.4104					1ml	26.4208	27.3397	26.8803	26.6376	11.1221	3.70738		5mL	21.2372	30.1907	25.7139	26.5769	12.1676	4.05586			4mL	26.8645
Control	5	2.5	6.25	6.5	15.708	19.635			6.5	3.25	10.5625		20.4204	33.1831		19.635	33.1831	26.409					Control	19.635	33.1831	26.409					2mL	27.3397	32.1699	29.7548	27.1571	10.5472	3.51572		Control	24.6301	27.3397	25.9849	25.9849	18.3741	6.1247			5mL	26.5769
Control	5.6	2.8	7.84	6.5	17.5929	24.6301			6.5	3.25	10.5625		20.4204	33.1831		24.6301	33.1831	28.9066					Control	24.6301	33.1831	28.9066					Control	24.6301	30.1907	27.4104
Control	5.2	2.6	6.76	6.3	16.3363	21.2372			6.3	3.15	9.9225		19.792	31.1725		21.2372	31.1725	26.2048					Control	21.2372	31.1725	26.2048					Control	19.635	33.1831	26.409
Control	5.6	2.8	7.84	5.9	17.5929	24.6301			5.9	2.95	8.7025		18.5354	27.3397		24.6301	27.3397	25.9849					Control	24.6301	27.3397	25.9849	27.2058	1.09723	0.365744		Control	24.6301	33.1831	28.9066
1mL	5.4	2.7	7.29	6.8	16.9646	22.9022			6.8	3.4	11.56		21.3628	36.3168		22.9022	36.3168	29.6095					1mL	22.9022	36.3168	29.6095					Control	21.2372	33.1831	27.2101					0mL	24.6301
1mL	5.8	2.9	8.41	6.8	18.2212	26.4208			6.8	3.4	11.56		21.3628	36.3168		26.4208	36.3168	31.3688					1mL	26.4208	36.3168	31.3688					Control	24.6301	30.1907	27.4104					0mL	27.3397
1mL	4.9	2.45	6.0025	6.3	15.3938	18.8574			6.3	3.15	9.9225		19.792	31.1725		18.8574	31.1725	25.0149					1mL	18.8574	31.1725	25.0149					Control	19.635	33.1831	26.409					0mL	25.9849
1mL	5.7	2.85	8.1225	6.8	17.9071	25.5176			6.8	3.4	11.56		21.3628	36.3168		25.5176	36.3168	30.9172					1mL	25.5176	36.3168	30.9172					Control	24.6301	33.1831	28.9066					1ml	26.4208
1mL	5.8	2.9	8.41	5.9	18.2212	26.4208			5.9	2.95	8.7025		18.5354	27.3397		26.4208	27.3397	26.8803					1mL	26.4208	27.3397	26.8803					Control	21.2372	31.1725	26.2048					1ml	27.3397
1mL	5.3	2.65	7.0225	5.8	16.6504	22.0618			5.8	2.9	8.41		18.2212	26.4208		22.0618	26.4208	24.2413					1mL	22.0618	26.4208	24.2413					1mL	22.9022	36.3168	29.6095					1ml	26.8803
1ml	5.6	2.8	7.84	6.3	17.5929	24.6301			6.3	3.15	9.9225		19.792	31.1725		24.6301	31.1725	27.9013					1ml	24.6301	31.1725	27.9013					1mL	26.4208	36.3168	31.3688					2mL	27.3397
1ml	7	3.5	12.25	6.6	21.9911	38.4845			6.6	3.3	10.89		20.7345	34.2119		38.4845	34.2119	36.3482					1ml	38.4845	34.2119	36.3482					1mL	18.8574	31.1725	25.0149					2mL	32.1699
1ml	5.8	2.9	8.41	5.9	18.2212	26.4208			5.9	2.95	8.7025		18.5354	27.3397		26.4208	27.3397	26.8803					1ml	26.4208	27.3397	26.8803	28.7958	3.74164	1.24721		1mL	25.5176	36.3168	30.9172					2mL	29.7548
2mL	5.7	2.85	8.1225	6.7	17.9071	25.5176			6.7	3.35	11.2225		21.0487	35.2565		25.5176	35.2565	30.3871					2mL	25.5176	35.2565	30.3871					1mL	26.4208	27.3397	26.8803					3mL	26.4208
2mL	6	3	9	6.9	18.8496	28.2743			6.9	3.45	11.9025		21.677	37.3928		28.2743	37.3928	32.8336					2mL	28.2743	37.3928	32.8336					1mL	22.0618	26.4208	24.2413					3mL	35.2565
2mL	5.9	2.95	8.7025	6.7	18.5354	27.3397			6.7	3.35	11.2225		21.0487	35.2565		27.3397	35.2565	31.2981					2mL	27.3397	35.2565	31.2981					1ml	24.6301	31.1725	27.9013					3mL	30.8387
2mL	6.1	3.05	9.3025	6.6	19.1637	29.2247			6.6	3.3	10.89		20.7345	34.2119		29.2247	34.2119	31.7183					2mL	29.2247	34.2119	31.7183					1ml	38.4845	34.2119	36.3482					4mL	17.3494
2mL	5.3	2.65	7.0225	6.2	16.6504	22.0618			6.2	3.1	9.61		19.4779	30.1907		22.0618	30.1907	26.1263					2mL	22.0618	30.1907	26.1263					2mL	25.5176	35.2565	30.3871					4mL	30.1907
2mL	4.9	2.45	6.0025	6.4	15.3938	18.8574			6.4	3.2	10.24		20.1062	32.1699		18.8574	32.1699	25.5137					2mL	18.8574	32.1699	25.5137					2mL	28.2743	37.3928	32.8336					4mL	23.7701
2mL	5.4	2.7	7.29	6.2	16.9646	22.9022			6.2	3.1	9.61		19.4779	30.1907		22.9022	30.1907	26.5465					2mL	22.9022	30.1907	26.5465					2mL	27.3397	35.2565	31.2981					5mL	21.2372
2mL	5.6	2.8	7.84	6.6	17.5929	24.6301			6.6	3.3	10.89		20.7345	34.2119		24.6301	34.2119	29.421					2mL	24.6301	34.2119	29.421					2mL	29.2247	34.2119	31.7183					5mL	30.1907
2mL	5.9	2.95	8.7025	6.4	18.5354	27.3397			6.4	3.2	10.24		20.1062	32.1699		27.3397	32.1699	29.7548					2mL	27.3397	32.1699	29.7548	29.2888	2.63912	0.879708		2mL	22.0618	30.1907	26.1263					5mL	25.7139
3mL	5.8	2.9	8.41	6.2	18.2212	26.4208			6.2	3.1	9.61		19.4779	30.1907		26.4208	30.1907	28.3057					3mL	26.4208	30.1907	28.3057					2mL	18.8574	32.1699	25.5137
3mL	5.5	2.75	7.5625	6.7	17.2788	23.7583			6.7	3.35	11.2225		21.0487	35.2565		23.7583	35.2565	29.5074					3mL	23.7583	35.2565	29.5074					2mL	22.9022	30.1907	26.5465
3mL	4.9	2.45	6.0025	6.7	15.3938	18.8574			6.7	3.35	11.2225		21.0487	35.2565		18.8574	35.2565	27.057					3mL	18.8574	35.2565	27.057					2mL	24.6301	34.2119	29.421
3ml	5.4	2.7	7.29	6.3	16.9646	22.9022			6.3	3.15	9.9225		19.792	31.1725		22.9022	31.1725	27.0373					3ml	22.9022	31.1725	27.0373					3mL	26.4208	30.1907	28.3057
3ml	5.4	2.7	7.29	5.4	16.9646	22.9022			5.4	2.7	7.29		16.9646	22.9022		22.9022	22.9022	22.9022					3ml	22.9022	22.9022	22.9022					3mL	23.7583	35.2565	29.5074
3ml	5.2	2.6	6.76	6	16.3363	21.2372			6	3	9		18.8496	28.2743		21.2372	28.2743	24.7558					3ml	21.2372	28.2743	24.7558					3mL	18.8574	35.2565	27.057
3mL	5.8	2.9	8.41	6.4	18.2212	26.4208			6.4	3.2	10.24		20.1062	32.1699		26.4208	32.1699	29.2954					3mL	26.4208	32.1699	29.2954					3ml	22.9022	31.1725	27.0373
3mL	6	3	9	6	18.8496	28.2743			6	3	9		18.8496	28.2743		28.2743	28.2743	28.2743					3mL	28.2743	28.2743	28.2743					3ml	22.9022	22.9022	22.9022
3mL	5.8	2.9	8.41	6.7	18.2212	26.4208			6.7	3.35	11.2225		21.0487	35.2565		26.4208	35.2565	30.8387					3mL	26.4208	35.2565	30.8387	27.5526	2.4674	0.822466		3ml	21.2372	28.2743	24.7558
4mL	4.9	2.45	6.0025	6.3	15.3938	18.8574			6.3	3.15	9.9225		19.792	31.1725		18.8574	31.1725	25.0149					4mL	18.8574	31.1725	25.0149					3mL	26.4208	32.1699	29.2954
4mL	5.4	2.7	7.29	6.4	16.9646	22.9022			6.4	3.2	10.24		20.1062	32.1699		22.9022	32.1699	27.5361					4mL	22.9022	32.1699	27.5361					3mL	28.2743	28.2743	28.2743
4mL	5.5	2.75	7.5625	6.5	17.2788	23.7583			6.5	3.25	10.5625		20.4204	33.1831		23.7583	33.1831	28.4707					4mL	23.7583	33.1831	28.4707					4mL	18.8574	31.1725	25.0149
4mL	5.6	2.8	7.84	7	17.5929	24.6301			7	3.5	12.25		21.9911	38.4845		24.6301	38.4845	31.5573					4mL	24.6301	38.4845	31.5573					4mL	22.9022	32.1699	27.5361
4mL	5	2.5	6.25	6.6	15.708	19.635			6.6	3.3	10.89		20.7345	34.2119		19.635	34.2119	26.9234					4mL	19.635	34.2119	26.9234					4mL	23.7583	33.1831	28.4707
4mL	4.9	2.45	6.0025	8.2	15.3938	18.8574			8.2	4.1	16.81		25.7611	52.8102		18.8574	52.8102	35.8338					4mL	18.8574	52.8102	35.8338					4mL	24.6301	38.4845	31.5573
4mL	5.6	2.8	7.84	6	17.5929	24.6301			6	3	9		18.8496	28.2743		24.6301	28.2743	26.4522					4mL	24.6301	28.2743	26.4522					4mL	19.635	34.2119	26.9234
4mL	5.7	2.85	8.1225	6.3	17.9071	25.5176			6.3	3.15	9.9225		19.792	31.1725		25.5176	31.1725	28.345					4mL	25.5176	31.1725	28.345					4mL	18.8574	52.8102	35.8338
4mL	4.7	2.35	5.5225	6.2	14.7655	17.3494			6.2	3.1	9.61		19.4779	30.1907		17.3494	30.1907	23.7701					4mL	17.3494	30.1907	23.7701	28.2115	3.61479	1.20493		4mL	24.6301	28.2743	26.4522
5mL	5	2.5	6.25	6.6	15.708	19.635			6.6	3.3	10.89		20.7345	34.2119		19.635	34.2119	26.9234					5mL	19.635	34.2119	26.9234					4mL	25.5176	31.1725	28.345
5mL	5.4	2.7	7.29	6.4	16.9646	22.9022			6.4	3.2	10.24		20.1062	32.1699		22.9022	32.1699	27.5361					5mL	22.9022	32.1699	27.5361					5mL	19.635	34.2119	26.9234
5mL	6.1	3.05	9.3025	6.2	19.1637	29.2247			6.2	3.1	9.61		19.4779	30.1907		29.2247	30.1907	29.7077					5mL	29.2247	30.1907	29.7077					5mL	22.9022	32.1699	27.5361
5mL	5.3	2.65	7.0225	6.6	16.6504	22.0618			6.6	3.3	10.89		20.7345	34.2119		22.0618	34.2119	28.1369					5mL	22.0618	34.2119	28.1369					5mL	29.2247	30.1907	29.7077
5mL	5.8	2.9	8.41	6.2	18.2212	26.4208			6.2	3.1	9.61		19.4779	30.1907		26.4208	30.1907	28.3057					5mL	26.4208	30.1907	28.3057					5mL	22.0618	34.2119	28.1369
5mL	5.5	2.75	7.5625	6.2	17.2788	23.7583			6.2	3.1	9.61		19.4779	30.1907		23.7583	30.1907	26.9745					5mL	23.7583	30.1907	26.9745					5mL	26.4208	30.1907	28.3057
5mL	5.3	2.65	7.0225	7.3	16.6504	22.0618			7.3	3.65	13.3225		22.9336	41.8539		22.0618	41.8539	31.9579					5mL	22.0618	41.8539	31.9579					5mL	23.7583	30.1907	26.9745
5mL	5.8	2.9	8.41	6.5	18.2212	26.4208			6.5	3.25	10.5625		20.4204	33.1831		26.4208	33.1831	29.8019					5mL	26.4208	33.1831	29.8019					5mL	22.0618	41.8539	31.9579
5mL	5.2	2.6	6.76	6.2	16.3363	21.2372			6.2	3.1	9.61		19.4779	30.1907		21.2372	30.1907	25.7139					5mL	21.2372	30.1907	25.7139	28.3398	1.88921	0.629736		5mL	26.4208	33.1831	29.8019
[truncated: 1 more columns]

## Sheet: Day 2
Sample ID	d	r	r²		C	A			r	r²		C2	A2				A	A2	Ave			Sample ID	A	A2	Ave	Area	SD	SE		Sample ID	A	A2	Ave	Area	SD	SE		Sample ID	A	A2	Ave	Area	SD	SE			Sample ID	Area	SE
Control	10.9	5.45	21.6225	8.7	29.2168	62.2114		8.7	4.35	26.01		32.0442	76.9769				62.2114	76.9769	69.5941			Control	62.2114	76.9769	69.5941					2mL	55.4177	55.4177	55.4177	50.5709	11.968	3.98933		1ml	65.0388	47.7836	56.4112	54.7745	13.7144	4.57148			0mL	65.2622	3.0207
Control	8.5	4.25	19.8025	7.4	27.9602	43.0084		7.4	3.7	24.5025		31.1018	62.2114				43.0084	62.2114	52.6099			Control	43.0084	62.2114	52.6099					1ml	65.0388	47.7836	56.4112	54.7745	13.7144	4.57148		2mL	55.4177	55.4177	55.4177	50.5709	11.968	3.98933			1mL	54.7745	4.57148
Control	7.6	3.8	13.69	7.5	23.2478	60.8212		7.5	3.75	19.8025		27.9602	60.8212				60.8212	60.8212	60.8212			Control	60.8212	60.8212	60.8212					3mL	36.3168	49.0167	42.6668	55.1498	9.43992	3.14664		3mL	36.3168	49.0167	42.6668	55.1498	9.43992	3.14664			2mL	50.5709	3.98933
Control	9.3	4.65	21.6225	10.2	29.2168	67.9291		10.2	5.1	26.01		32.0442	81.7128				67.9291	81.7128	74.821			Control	67.9291	81.7128	74.821					4mL	69.3978	69.3978	69.3978	59.1213	17.1677	5.72257		4mL	69.3978	69.3978	69.3978	59.1213	17.1677	5.72257			3mL	55.1498	3.14664
Control	8.9	4.45	19.8025	9.9	27.9602	62.2114		9.9	4.95	24.5025		31.1018	76.9769				62.2114	76.9769	69.5941			Control	62.2114	76.9769	69.5941					5mL	44.1786	58.088	51.1333	63.612	18.4712	6.15708		5mL	44.1786	58.088	51.1333	63.612	18.4712	6.15708			4mL	59.1213	5.72257
Control	7.4	3.7	13.69	8.9	23.2478	43.0084		8.9	4.45	19.8025		27.9602	62.2114				43.0084	62.2114	52.6099			Control	43.0084	62.2114	52.6099					Control	80.1185	75.4296	77.7741	65.2622	9.06209	3.0207		Control	80.1185	75.4296	77.7741	65.2622	9.06209	3.0207			5mL	63.612	6.15708
Control	8.8	4.4	19.36	8.8	27.646	60.8212		8.8	4.4	19.36		27.646	60.8212				60.8212	60.8212	60.8212			Control	60.8212	60.8212	60.8212					Control	62.2114	76.9769	69.5941
Control	8.3	4.15	17.2225	10.3	26.0752	54.1061		10.3	5.15	26.5225		32.3584	83.3229				54.1061	83.3229	68.7145			Control	54.1061	83.3229	68.7145					Control	43.0084	62.2114	52.6099
Control	10.1	5.05	25.5025	9.8	31.7301	80.1185		9.8	4.9	24.01		30.7876	75.4296				80.1185	75.4296	77.7741			Control	80.1185	75.4296	77.7741	65.2622	9.06209	3.0207		Control	60.8212	60.8212	60.8212
1mL	7.2	3.6	12.96	7.7	22.6195	40.715		7.7	3.85	14.8225		24.1903	46.5663				40.715	46.5663	43.6406			1mL	40.715	46.5663	43.6406					Control	67.9291	81.7128	74.821							0mL	80.1185
1mL	7	3.5	12.25	8.7	21.9911	38.4845		8.7	4.35	18.9225		27.3319	59.4468				38.4845	59.4468	48.9656			1mL	38.4845	59.4468	48.9656					Control	62.2114	76.9769	69.5941							0mL	75.4296
1mL	6.3	3.15	9.9225	7.4	19.792	31.1725		7.4	3.7	13.69		23.2478	43.0084				31.1725	43.0084	37.0904			1mL	31.1725	43.0084	37.0904					Control	43.0084	62.2114	52.6099							0mL	77.7741
1mL	8.8	4.4	19.36	8.6	27.646	60.8212		8.6	4.3	18.49		27.0177	58.088				60.8212	58.088	59.4546			1mL	60.8212	58.088	59.4546					Control	60.8212	60.8212	60.8212							1ml	65.0388
1mL	6.9	3.45	11.9025	7.9	21.677	37.3928		7.9	3.95	15.6025		24.8186	49.0167				37.3928	49.0167	43.2048			1mL	37.3928	49.0167	43.2048					Control	54.1061	83.3229	68.7145							1ml	47.7836
1mL	9.2	4.6	21.16	8.9	28.9027	66.4761		8.9	4.45	19.8025		27.9602	62.2114				66.4761	62.2114	64.3437			1mL	66.4761	62.2114	64.3437					1mL	40.715	46.5663	43.6406							1ml	56.4112
1ml	6.9	3.45	11.9025	9.9	21.677	37.3928		9.9	4.95	24.5025		31.1018	76.9769				37.3928	76.9769	57.1848			1ml	37.3928	76.9769	57.1848					1mL	38.4845	59.4468	48.9656							2mL	55.4177
1ml	10.7	5.35	28.6225	9.8	33.615	89.9202		9.8	4.9	24.01		30.7876	75.4296				89.9202	75.4296	82.6749			1ml	89.9202	75.4296	82.6749					1mL	31.1725	43.0084	37.0904							2mL	55.4177
1ml	9.1	4.55	20.7025	7.8	28.5885	65.0388		7.8	3.9	15.21		24.5044	47.7836				65.0388	47.7836	56.4112			1ml	65.0388	47.7836	56.4112	54.7745	13.7144	4.57148		1mL	60.8212	58.088	59.4546							2mL	55.4177
2mL	7.9	3.95	15.6025	7.6	24.8186	49.0167		7.6	3.8	14.44		23.8761	45.3646				49.0167	45.3646	47.1906			2mL	49.0167	45.3646	47.1906					1mL	37.3928	49.0167	43.2048							3mL	36.3168
2mL	7.2	3.6	12.96	7.5	22.6195	40.715		7.5	3.75	14.0625		23.5619	44.1786				40.715	44.1786	42.4468			2mL	40.715	44.1786	42.4468					1mL	66.4761	62.2114	64.3437							3mL	49.0167
2mL	7.3	3.65	13.3225	7.2	22.9336	41.8539		7.2	3.6	12.96		22.6195	40.715				41.8539	40.715	41.2845			2mL	41.8539	40.715	41.2845					1ml	37.3928	76.9769	57.1848							3mL	42.6668
2mL	7.5	3.75	14.0625	8.3	23.5619	44.1786		8.3	4.15	17.2225		26.0752	54.1061				44.1786	54.1061	49.1424			2mL	44.1786	54.1061	49.1424					1ml	89.9202	75.4296	82.6749							4mL	69.3978
2mL	6.7	3.35	11.2225	8.1	21.0487	35.2565		8.1	4.05	16.4025		25.4469	51.53				35.2565	51.53	43.3932			2mL	35.2565	51.53	43.3932					2mL	49.0167	45.3646	47.1906							4mL	69.3978
2mL	8.8	4.4	19.36	10.4	27.646	60.8212		10.4	5.2	27.04		32.6726	84.9487				60.8212	84.9487	72.8849			2mL	60.8212	84.9487	72.8849					2mL	40.715	44.1786	42.4468							4mL	69.3978
2mL	6.6	3.3	10.89	7.2	20.7345	34.2119		7.2	3.6	12.96		22.6195	40.715				34.2119	40.715	37.4635			2mL	34.2119	40.715	37.4635					2mL	41.8539	40.715	41.2845							5mL	44.1786
2mL	8.7	4.35	18.9225	9.6	27.3319	59.4468		9.6	4.8	23.04		30.1593	72.3823				59.4468	72.3823	65.9145			2mL	59.4468	72.3823	65.9145					2mL	44.1786	54.1061	49.1424							5mL	58.088
2mL	8.4	4.2	17.64	8.4	26.3894	55.4177		8.4	4.2	17.64		26.3894	55.4177				55.4177	55.4177	55.4177			2mL	55.4177	55.4177	55.4177	50.5709	11.968	3.98933		2mL	35.2565	51.53	43.3932							5mL	51.1333
3mL	7.8	3.9	15.21	7.5	24.5044	47.7836		7.5	3.75	14.0625		23.5619	44.1786				47.7836	44.1786	45.9811			3mL	47.7836	44.1786	45.9811					2mL	60.8212	84.9487	72.8849
3mL	8.9	4.45	19.8025	9.8	27.9602	62.2114		9.8	4.9	24.01		30.7876	75.4296				62.2114	75.4296	68.8205			3mL	62.2114	75.4296	68.8205					2mL	34.2119	40.715	37.4635
3mL	7.7	3.85	14.8225	7.5	24.1903	46.5663		7.5	3.75	14.0625		23.5619	44.1786				46.5663	44.1786	45.3725			3mL	46.5663	44.1786	45.3725					2mL	59.4468	72.3823	65.9145
3ml	8.6	4.3	18.49	8.3	27.0177	58.088		8.3	4.15	17.2225		26.0752	54.1061				58.088	54.1061	56.0971			3ml	58.088	54.1061	56.0971					3mL	47.7836	44.1786	45.9811
3ml	8.9	4.45	19.8025	8.9	27.9602	62.2114		8.9	4.45	19.8025		27.9602	62.2114				62.2114	62.2114	62.2114			3ml	62.2114	62.2114	62.2114					3mL	62.2114	75.4296	68.8205
3ml	7.7	3.85	14.8225	9.2	24.1903	46.5663		9.2	4.6	21.16		28.9027	66.4761				46.5663	66.4761	56.5212			3ml	46.5663	66.4761	56.5212					3mL	46.5663	44.1786	45.3725
3mL	8.2	4.1	16.81	8.1	25.7611	52.8102		8.1	4.05	16.4025		25.4469	51.53				52.8102	51.53	52.1701			3mL	52.8102	51.53	52.1701					3ml	58.088	54.1061	56.0971
3mL	9	4.5	20.25	9.4	28.2743	63.6173		9.4	4.7	22.09		29.531	69.3978				63.6173	69.3978	66.5075			3mL	63.6173	69.3978	66.5075					3ml	62.2114	62.2114	62.2114
3mL	6.8	3.4	11.56	7.9	21.3628	36.3168		7.9	3.95	15.6025		24.8186	49.0167				36.3168	49.0167	42.6668			3mL	36.3168	49.0167	42.6668	55.1498	9.43992	3.14664		3ml	46.5663	66.4761	56.5212
4mL	9.1	4.55	20.7025	9.5	28.5885	65.0388		9.5	4.75	22.5625		29.8451	70.8822				65.0388	70.8822	67.9605			4mL	65.0388	70.8822	67.9605					3mL	52.8102	51.53	52.1701
4mL	9.8	4.9	24.01	9.7	30.7876	75.4296		9.7	4.85	23.5225		30.4734	73.8981				75.4296	73.8981	74.6639			4mL	75.4296	73.8981	74.6639					3mL	63.6173	69.3978	66.5075
4mL	9.8	4.9	24.01	11.4	30.7876	75.4296		11.4	5.7	32.49		35.8142	102.07				75.4296	102.07	88.75			4mL	75.4296	102.07	88.75					4mL	65.0388	70.8822	67.9605
4mL	7.3	3.65	13.3225	9.4	22.9336	41.8539		9.4	4.7	22.09		29.531	69.3978				41.8539	69.3978	55.6258			4mL	41.8539	69.3978	55.6258					4mL	75.4296	73.8981	74.6639
4mL	6.4	3.2	10.24	8.3	20.1062	32.1699		8.3	4.15	17.2225		26.0752	54.1061				32.1699	54.1061	43.138			4mL	32.1699	54.1061	43.138					4mL	75.4296	102.07	88.75
4mL	6.7	3.35	11.2225	8.9	21.0487	35.2565		8.9	4.45	19.8025		27.9602	62.2114				35.2565	62.2114	48.734			4mL	35.2565	62.2114	48.734					4mL	41.8539	69.3978	55.6258
4mL	6.4	3.2	10.24	7	20.1062	32.1699		7	3.5	12.25		21.9911	38.4845				32.1699	38.4845	35.3272			4mL	32.1699	38.4845	35.3272					4mL	32.1699	54.1061	43.138
4mL	7.5	3.75	14.0625	8.2	23.5619	44.1786		8.2	4.1	16.81		25.7611	52.8102				44.1786	52.8102	48.4944			4mL	44.1786	52.8102	48.4944					4mL	35.2565	62.2114	48.734
4mL	9.4	4.7	22.09	9.4	29.531	69.3978		9.4	4.7	22.09		29.531	69.3978				69.3978	69.3978	69.3978			4mL	69.3978	69.3978	69.3978	59.1213	17.1677	5.72257		4mL	32.1699	38.4845	35.3272
5mL	10.5	5.25	27.5625	10	32.9867	86.5901		10	5	25		31.4159	78.5398				86.5901	78.5398	82.565			5mL	86.5901	78.5398	82.565					4mL	44.1786	52.8102	48.4944
5mL	10.1	5.05	25.5025	10.7	31.7301	80.1185		10.7	5.35	28.6225		33.615	89.9202				80.1185	89.9202	85.0194			5mL	80.1185	89.9202	85.0194					5mL	86.5901	78.5398	82.565
5mL	12.1	6.05	36.6025	9.2	38.0133	114.99		9.2	4.6	21.16		28.9027	66.4761				114.99	66.4761	90.7331			5mL	114.99	66.4761	90.7331					5mL	80.1185	89.9202	85.0194
5mL	8.5	4.25	18.0625	8.1	26.7035	56.745		8.1	4.05	16.4025		25.4469	51.53				56.745	51.53	54.1375			5mL	56.745	51.53	54.1375					5mL	114.99	66.4761	90.7331
5mL	8.7	4.35	18.9225	9.2	27.3319	59.4468		9.2	4.6	21.16		28.9027	66.4761				59.4468	66.4761	62.9614			5mL	59.4468	66.4761	62.9614					5mL	56.745	51.53	54.1375
5mL	7.6	3.8	14.44	9.5	23.8761	45.3646		9.5	4.75	22.5625		29.8451	70.8822				45.3646	70.8822	58.1234			5mL	45.3646	70.8822	58.1234					5mL	59.4468	66.4761	62.9614
5mL	6.2	3.1	9.61	7.3	19.4779	30.1907		7.3	3.65	13.3225		22.9336	41.8539				30.1907	41.8539	36.0223			5mL	30.1907	41.8539	36.0223					5mL	45.3646	70.8822	58.1234
5mL	7.5	3.75	14.0625	8.7	23.5619	44.1786		8.7	4.35	18.9225		27.3319	59.4468				44.1786	59.4468	51.8127			5mL	44.1786	59.4468	51.8127					5mL	30.1907	41.8539	36.0223
5mL	7.5	3.75	14.0625	8.6	23.5619	44.1786		8.6	4.3	18.49		27.0177	58.088				44.1786	58.088	51.1333			5mL	44.1786	58.088	51.1333	63.612	18.4712	6.15708		5mL	44.1786	59.4468	51.8127

## Sheet: Day 3
Sample ID	d	r	r²		C	A				r	r²		C2	A2		A	A2	Ave			Sample ID	A	A2	Ave	Area	SD	SE			Sample ID	A	A2	Ave	Area	SD	SE			Sample ID	A	A2	Ave	Area	SD	SE		Sample ID	Area	SE
Control	33.1	16.55	243.36	34.8	98.0177	683.493			34.8	17.4	243.36		98.0177	745.06		683.493	745.06	714.276			Control	683.493	745.06	714.276						2mL	589.646	602.628	596.137	587.111	216.639	72.2131			1ml	646.925	620.158	633.541	666.354	119.947	39.9822
Control	33.9	16.95	217.562	32.9	92.677	702.154			32.9	16.45	237.16		96.7611	674.256		702.154	674.256	688.205			Control	702.154	674.256	688.205						3mL	711.579	711.579	711.579	636.997	172.294	57.4315			2mL	589.646	602.628	596.137	587.111	216.639	72.2131
Control	32.8	16.4	223.502	30.9	93.9336	444.881			30.9	15.45	214.623		92.0487	514.719		444.881	514.719	479.8			Control	444.881	514.719	479.8						4mL	902.587	799.229	850.908	638.476	280.271	93.4238			3mL	711.579	711.579	711.579	636.997	172.294	57.4315
Control	31.2	15.6	243.36	31.2	98.0177	764.538			31.2	15.6	243.36		98.0177	764.538		764.538	764.538	764.538			Control	764.538	764.538	764.538						1ml	646.925	620.158	633.541	666.354	119.947	39.9822			4mL	902.587	799.229	850.908	638.476	280.271	93.4238
Control	29.5	14.75	217.562	30.8	92.677	683.493			30.8	15.4	237.16		96.7611	745.06		683.493	745.06	714.276			Control	683.493	745.06	714.276						Control	819.398	740.23	779.814	667.646	111.118	37.0392			5mL	860.49	886.683	873.587	906.909	272.446	90.8152
Control	29.9	14.95	223.502	29.3	93.9336	702.154			29.3	14.65	214.623		92.0487	674.256		702.154	674.256	688.205			Control	702.154	674.256	688.205						5mL	860.49	886.683	873.587	906.909	272.446	90.8152			Control	819.398	740.23	779.814	667.646	111.118	37.0392
Control	23.8	11.9	141.61	25.6	74.7699	444.881			25.6	12.8	163.84		80.4248	514.719		444.881	514.719	479.8			Control	444.881	514.719	479.8						Control	683.493	745.06	714.276
Control	29.5	14.75	217.562	30.2	92.677	683.493			30.2	15.1	228.01		94.8761	716.315		683.493	716.315	699.904			Control	683.493	716.315	699.904						Control	702.154	674.256	688.205
Control	32.3	16.15	260.822	30.7	101.473	819.398			30.7	15.35	235.623		96.4469	740.23		819.398	740.23	779.814			Control	819.398	740.23	779.814	667.646	111.118	37.0392			Control	444.881	514.719	479.8
1mL	32.6	16.3	265.69	32.7	102.416	834.69			32.7	16.35	267.323		102.73	839.818		834.69	839.818	837.254			1mL	834.69	839.818	837.254						Control	764.538	764.538	764.538
1mL	32.6	16.3	265.69	32.5	102.416	834.69			32.5	16.25	264.062		102.102	829.577		834.69	829.577	832.133			1mL	834.69	829.577	832.133						Control	683.493	745.06	714.276						0mL	819.398
1mL	28.4	14.2	201.64	28.7	89.2212	633.471			28.7	14.35	205.922		90.1637	646.925		633.471	646.925	640.198			1mL	633.471	646.925	640.198						Control	702.154	674.256	688.205						0mL	740.23
1mL	25.5	12.75	162.562	24.2	80.1106	510.705			24.2	12.1	146.41		76.0265	459.961		510.705	459.961	485.333			1mL	510.705	459.961	485.333						Control	444.881	514.719	479.8						0mL	779.814
1mL	26.2	13.1	171.61	26.1	82.3097	539.129			26.1	13.05	170.303		81.9956	535.021		539.129	535.021	537.075			1mL	539.129	535.021	537.075						Control	683.493	716.315	699.904						1ml	646.925
1mL	28.5	14.25	203.062	27.3	89.5354	637.94			27.3	13.65	186.323		85.7655	585.349		637.94	585.349	611.645			1mL	637.94	585.349	611.645						1mL	834.69	839.818	837.254						1ml	620.158
1ml	28.4	14.2	201.64	31.1	89.2212	633.471			31.1	15.55	241.803		97.7035	759.645		633.471	759.645	696.558			1ml	633.471	759.645	696.558						1mL	834.69	829.577	832.133						1ml	633.541
1ml	30.3	15.15	229.523	30.4	95.1903	721.066			30.4	15.2	231.04		95.5044	725.834		721.066	725.834	723.45			1ml	721.066	725.834	723.45						1mL	633.471	646.925	640.198						2mL	589.646
1ml	28.7	14.35	205.922	28.1	90.1637	646.925			28.1	14.05	197.403		88.2788	620.158		646.925	620.158	633.541			1ml	646.925	620.158	633.541	666.354	119.947	39.9822			1mL	510.705	459.961	485.333						2mL	602.628
2mL	35.1	17.55	308.002	34	110.27	967.618			34	17	289		106.814	907.92		967.618	907.92	937.769			2mL	967.618	907.92	937.769						1mL	539.129	535.021	537.075						2mL	596.137
2mL	25.3	12.65	160.023	28.6	79.4823	502.726			28.6	14.3	204.49		89.8495	642.424		502.726	642.424	572.575			2mL	502.726	642.424	572.575						1mL	637.94	585.349	611.645						3mL	711.579
2mL	31.6	15.8	249.64	31.3	99.2743	784.267			31.3	15.65	244.923		98.3319	769.447		784.267	769.447	776.857			2mL	784.267	769.447	776.857						1ml	633.471	759.645	696.558						3mL	711.579
2mL	28.4	14.2	201.64	29.1	89.2212	633.471			29.1	14.55	211.703		91.4203	665.083		633.471	665.083	649.277			2mL	633.471	665.083	649.277						1ml	721.066	725.834	723.45						3mL	711.579
2mL	13.7	6.85	46.9225	13.6	43.0398	147.411			13.6	6.8	46.24		42.7257	145.267		147.411	145.267	146.339			2mL	147.411	145.267	146.339						2mL	967.618	907.92	937.769						4mL	902.587
2mL	26	13	169	22.4	81.6814	530.929			22.4	11.2	125.44		70.3717	394.081		530.929	394.081	462.505			2mL	530.929	394.081	462.505						2mL	502.726	642.424	572.575						4mL	799.229
2mL	25.6	12.8	163.84	26.8	80.4248	514.719			26.8	13.4	179.56		84.1947	564.104		514.719	564.104	539.411			2mL	514.719	564.104	539.411						2mL	784.267	769.447	776.857						4mL	850.908
2mL	28.5	14.25	203.062	26.9	89.5354	637.94			26.9	13.45	180.902		84.5088	568.322		637.94	568.322	603.131			2mL	637.94	568.322	603.131						2mL	633.471	665.083	649.277						5mL	860.49
2mL	27.4	13.7	187.69	27.7	86.0796	589.646			27.7	13.85	191.822		87.0221	602.628		589.646	602.628	596.137			2mL	589.646	602.628	596.137	587.111	216.639	72.2131			2mL	147.411	145.267	146.339						5mL	886.683
3mL	31.9	15.95	254.402	29.7	100.217	799.229			29.7	14.85	220.522		93.3053	692.792		799.229	692.792	746.01			3mL	799.229	692.792	746.01						2mL	530.929	394.081	462.505						5mL	873.587
3mL	31.6	15.8	249.64	33.4	99.2743	784.267			33.4	16.7	278.89		104.929	876.159		784.267	876.159	830.213			3mL	784.267	876.159	830.213						2mL	514.719	564.104	539.411
3mL	29.5	14.75	217.562	30.9	92.677	683.493			30.9	15.45	238.702		97.0752	749.906		683.493	749.906	716.699			3mL	683.493	749.906	716.699						2mL	637.94	568.322	603.131
3ml	19.2	9.6	92.16	21.1	60.3186	289.529			21.1	10.55	111.303		66.2876	349.667		289.529	349.667	319.598			3ml	289.529	349.667	319.598						3mL	799.229	692.792	746.01
3ml	26.3	13.15	172.923	25.9	82.6239	543.252			25.9	12.95	167.702		81.3672	526.853		543.252	526.853	535.052			3ml	543.252	526.853	535.052						3mL	784.267	876.159	830.213
3ml	24.6	12.3	151.29	23.9	77.2832	475.292			23.9	11.95	142.802		75.0841	448.627		475.292	448.627	461.959			3ml	475.292	448.627	461.959						3mL	683.493	749.906	716.699
3mL	27.5	13.75	189.062	27.5	86.3938	593.957			27.5	13.75	189.062		86.3938	593.957		593.957	593.957	593.957			3mL	593.957	593.957	593.957						3ml	289.529	349.667	319.598
3mL	33.4	16.7	278.89	31.1	104.929	876.159			31.1	15.55	241.803		97.7035	759.645		876.159	759.645	817.902			3mL	876.159	759.645	817.902						3ml	543.252	526.853	535.052
3mL	30.1	15.05	226.503	30.1	94.5619	711.579			30.1	15.05	226.503		94.5619	711.579		711.579	711.579	711.579			3mL	711.579	711.579	711.579	636.997	172.294	57.4315			3ml	475.292	448.627	461.959
4mL	30.7	15.35	235.623	32.6	96.4469	740.23			32.6	16.3	265.69		102.416	834.69		740.23	834.69	787.46			4mL	740.23	834.69	787.46						3mL	593.957	593.957	593.957
4mL	34.5	17.25	297.562	35.3	108.385	934.82			35.3	17.65	311.522		110.898	978.677		934.82	978.677	956.748			4mL	934.82	978.677	956.748						3mL	876.159	759.645	817.902
4mL	34.6	17.3	299.29	35.4	108.699	940.247			35.4	17.7	313.29		111.212	984.23		940.247	984.23	962.238			4mL	940.247	984.23	962.238						4mL	740.23	834.69	787.46
4mL	24.9	12.45	155.002	25.6	78.2257	486.955			25.6	12.8	163.84		80.4248	514.719		486.955	514.719	500.837			4mL	486.955	514.719	500.837						4mL	934.82	978.677	956.748
4mL	14.8	7.4	54.76	15.4	46.4956	172.034			15.4	7.7	59.29		48.3805	186.265		172.034	186.265	179.149			4mL	172.034	186.265	179.149						4mL	940.247	984.23	962.238
4mL	22.6	11.3	127.69	21.9	71	401.15			21.9	10.95	119.902		68.8009	376.685		401.15	376.685	388.917			4mL	401.15	376.685	388.917						4mL	486.955	514.719	500.837
4mL	22.8	11.4	129.96	22.4	71.6283	408.281			22.4	11.2	125.44		70.3717	394.081		408.281	394.081	401.181			4mL	408.281	394.081	401.181						4mL	172.034	186.265	179.149
4mL	30.7	15.35	235.623	29.8	96.4469	740.23			29.8	14.9	222.01		93.6195	697.465		740.23	697.465	718.847			4mL	740.23	697.465	718.847						4mL	401.15	376.685	388.917
4mL	33.9	16.95	287.302	31.9	106.5	902.587			31.9	15.95	254.402		100.217	799.229		902.587	799.229	850.908			4mL	902.587	799.229	850.908	638.476	280.271	93.4238			4mL	408.281	394.081	401.181
5mL	40.1	20.05	402.003	36.5	125.978	1262.93			36.5	18.25	333.062		114.668	1046.35		1262.93	1046.35	1154.64			5mL	1262.93	1046.35	1154.64						4mL	740.23	697.465	718.847
5mL	39	19.5	380.25	37.4	122.522	1194.59			37.4	18.7	349.69		117.496	1098.58		1194.59	1098.58	1146.59			5mL	1194.59	1098.58	1146.59						5mL	1262.93	1046.35	1154.64
5mL	42.8	21.4	457.96	42.3	134.46	1438.72			42.3	21.15	447.322		132.889	1405.31		1438.72	1405.31	1422.01			5mL	1438.72	1405.31	1422.01						5mL	1194.59	1098.58	1146.59
5mL	28.5	14.25	203.062	31.2	89.5354	637.94			31.2	15.6	243.36		98.0177	764.538		637.94	764.538	701.239			5mL	637.94	764.538	701.239						5mL	1438.72	1405.31	1422.01
5mL	28.7	14.35	205.922	28.8	90.1637	646.925			28.8	14.4	207.36		90.4779	651.441		646.925	651.441	649.183			5mL	646.925	651.441	649.183						5mL	637.94	764.538	701.239
5mL	28.7	14.35	205.922	29.4	90.1637	646.925			29.4	14.7	216.09		92.3628	678.867		646.925	678.867	662.896			5mL	646.925	678.867	662.896						5mL	646.925	651.441	649.183
5mL	30.6	15.3	234.09	30	96.1327	735.415			30	15	225		94.2478	706.858		735.415	706.858	721.137			5mL	735.415	706.858	721.137						5mL	646.925	678.867	662.896
5mL	31.2	15.6	243.36	33.8	98.0177	764.538			33.8	16.9	285.61		106.186	897.27		764.538	897.27	830.904			5mL	764.538	897.27	830.904						5mL	735.415	706.858	721.137
5mL	33.1	16.55	273.903	33.6	103.987	860.49			33.6	16.8	282.24		105.558	886.683		860.49	886.683	873.587			5mL	860.49	886.683	873.587	906.909	272.446	90.8152			5mL	764.538	897.27	830.904

## Sheet: Day 4
Sample ID	d	r	r²		C	A				r	r²		C2	A2		A	A2	Ave	Area	SD	SE			Sample ID	A	A2	Ave	Area	SD	SE				Sample ID	A	A2	Ave	Area	SD	SE			Sample ID	A	A2	Ave	Area	SD	SE
Control	64	32	900	64	188.496	2818.02			64	32	924.16		191.009	2799.23		2818.02	2799.23	2808.62						Control	2818.02	2799.23	2808.62							2mL	2349.98	2551.76	2450.87	2333.6	422.647	140.882			2mL	2349.98	2551.76	2450.87	2333.6	422.647	140.882
Control	63.5	31.75	897.002	60.2	188.181	2715.47			60.2	30.1	891.023		187.553	2715.47		2715.47	2715.47	2715.47						Control	2715.47	2715.47	2715.47							4mL	3147	3067.96	3107.48	2438.94	554.325	184.775			4mL	3147	3067.96	3107.48	2438.94	554.325	184.775
Control	62	31	864.36	60.7	184.726	2099.28			60.7	30.35	864.36		184.726	2099.28		2099.28	2099.28	2099.28						Control	2099.28	2099.28	2099.28							3mL	2799.23	2669.48	2734.36	2523.09	289.244	96.4147			3mL	2799.23	2669.48	2734.36	2523.09	289.244	96.4147
Control	60	30	900	60.8	188.496	2827.43			60.8	30.4	924.16		191.009	2903.33		2827.43	2903.33	2865.38						Control	2827.43	2903.33	2865.38							1ml	2569.7	2587.7	2578.7	2579.56	157.737	52.579			1ml	2569.7	2587.7	2578.7	2579.56	157.737	52.579
Control	59.9	29.95	897.002	59.7	188.181	2818.02			59.7	29.85	891.023		187.553	2799.23		2818.02	2799.23	2808.62						Control	2818.02	2799.23	2808.62							Control	3038.58	3028.82	3033.7	2621.4	334.108	111.369			Control	3038.58	3028.82	3033.7	2621.4	334.108	111.369
Control	58.8	29.4	864.36	58.8	184.726	2715.47			58.8	29.4	864.36		184.726	2715.47		2715.47	2715.47	2715.47						Control	2715.47	2715.47	2715.47							5mL	3077.79	3077.79	3077.79	3132.5	522.892	174.297			5mL	3077.79	3077.79	3077.79	3132.5	522.892	174.297
Control	51.7	25.85	668.223	51.7	162.42	2099.28			51.7	25.85	668.223		162.42	2099.28		2099.28	2099.28	2099.28						Control	2099.28	2099.28	2099.28							1mL	2912.89	2632.98	2772.93
Control	54.5	27.25	742.562	57.1	171.217	2332.83			57.1	28.55	815.103		179.385	2560.72		2332.83	2560.72	2446.77						Control	2332.83	2560.72	2446.77							1mL	2818.02	2632.98	2725.5
Control	62.2	31.1	967.21	62.1	195.407	3038.58			62.1	31.05	964.103		195.093	3028.82		3038.58	3028.82	3033.7	2621.4	334.108	111.369			Control	3038.58	3028.82	3033.7	2621.4	334.108	111.369				1mL	2480.63	2206.18	2343.41
1mL	60.9	30.45	927.202	57.9	191.323	2912.89			57.9	28.95	838.102		181.898	2632.98		2912.89	2632.98	2772.93						1mL	2912.89	2632.98	2772.93							1mL	2623.89	2498.32	2561.1
1mL	59.9	29.95	897.002	57.9	188.181	2818.02			57.9	28.95	838.102		181.898	2632.98		2818.02	2632.98	2725.5						1mL	2818.02	2632.98	2725.5							1mL	2454.22	2524.97	2489.59
1mL	56.2	28.1	789.61	53	176.558	2480.63			53	26.5	702.25		166.504	2206.18		2480.63	2206.18	2343.41						1mL	2480.63	2206.18	2343.41							1mL	2358.58	2375.83	2367.21
1mL	57.8	28.9	835.21	56.4	181.584	2623.89			56.4	28.2	795.24		177.186	2498.32		2623.89	2498.32	2561.1						1mL	2623.89	2498.32	2561.1							1ml	2560.72	2697.03	2628.87
1mL	55.9	27.95	781.202	56.7	175.615	2454.22			56.7	28.35	803.723		178.128	2524.97		2454.22	2524.97	2489.59						1mL	2454.22	2524.97	2489.59							1ml	2651.2	2846.31	2748.76
1mL	54.8	27.4	750.76	55	172.159	2358.58			55	27.5	756.25		172.788	2375.83		2358.58	2375.83	2367.21						1mL	2358.58	2375.83	2367.21							2mL	3176.9	2855.78	3016.34
1ml	57.1	28.55	815.103	58.6	179.385	2560.72			58.6	29.3	858.49		184.097	2697.03		2560.72	2697.03	2628.87						1ml	2560.72	2697.03	2628.87							2mL	2367.2	2384.48	2375.84
1ml	58.1	29.05	843.903	60.2	182.527	2651.2			60.2	30.1	906.01		189.124	2846.31		2651.2	2846.31	2748.76						1ml	2651.2	2846.31	2748.76							2mL	2542.81	2131.89	2337.35
1ml	57.2	28.6	817.96	57.4	179.699	2569.7			57.4	28.7	823.69		180.327	2587.7		2569.7	2587.7	2578.7	2579.56	157.737	52.579			1ml	2569.7	2587.7	2578.7	2579.56	157.737	52.579				2mL	2632.98	2743.25	2688.11
2mL	63.6	31.8	1011.24	60.3	199.805	3176.9			60.3	30.15	909.022		189.438	2855.78		3176.9	2855.78	3016.34						2mL	3176.9	2855.78	3016.34							2mL	1493.01	1541.34	1517.17
2mL	54.9	27.45	753.502	55.1	172.473	2367.2			55.1	27.55	759.003		173.102	2384.48		2367.2	2384.48	2375.84						2mL	2367.2	2384.48	2375.84							2mL	1924.42	1955.65	1940.04
2mL	56.9	28.45	809.402	52.1	178.757	2542.81			52.1	26.05	678.603		163.677	2131.89		2542.81	2131.89	2337.35						2mL	2542.81	2131.89	2337.35							2mL	2197.87	2498.32	2348.09
2mL	57.9	28.95	838.102	59.1	181.898	2632.98			59.1	29.55	873.202		185.668	2743.25		2632.98	2743.25	2688.11						2mL	2632.98	2743.25	2688.11							2mL	2332.83	2324.28	2328.55
2mL	43.6	21.8	475.24	44.3	136.973	1493.01			44.3	22.15	490.622		139.173	1541.34		1493.01	1541.34	1517.17						2mL	1493.01	1541.34	1517.17							3mL	2642.08	2463.01	2552.54
2mL	49.5	24.75	612.562	49.9	155.509	1924.42			49.9	24.95	622.502		156.765	1955.65		1924.42	1955.65	1940.04						2mL	1924.42	1955.65	1940.04							3mL	2507.19	2743.25	2625.22
2mL	52.9	26.45	699.602	56.4	166.19	2197.87			56.4	28.2	795.24		177.186	2498.32		2197.87	2498.32	2348.09						2mL	2197.87	2498.32	2348.09							3mL	2393.14	2533.88	2463.51
2mL	54.5	27.25	742.562	54.4	171.217	2332.83			54.4	27.2	739.84		170.903	2324.28		2332.83	2324.28	2328.55						2mL	2332.83	2324.28	2328.55							3ml	1590.43	2231.23	1910.83
2mL	54.7	27.35	748.023	57	171.845	2349.98			57	28.5	812.25		179.071	2551.76		2349.98	2551.76	2450.87	2333.6	422.647	140.882			2mL	2349.98	2551.76	2450.87	2333.6	422.647	140.882				3ml	2678.65	2687.83	2683.24
3mL	58	29	841	56	182.212	2642.08			56	28	784		175.929	2463.01		2642.08	2463.01	2552.54						3mL	2642.08	2463.01	2552.54							3ml	2463.01	2148.29	2305.65
3mL	56.5	28.25	798.062	59.1	177.5	2507.19			59.1	29.55	873.202		185.668	2743.25		2507.19	2743.25	2625.22						3mL	2507.19	2743.25	2625.22							3mL	2507.19	2507.19	2507.19
3mL	55.2	27.6	761.76	56.8	173.416	2393.14			56.8	28.4	806.56		178.442	2533.88		2393.14	2533.88	2463.51						3mL	2393.14	2533.88	2463.51							3mL	3107.36	2743.25	2925.3
3ml	45	22.5	506.25	53.3	141.372	1590.43			53.3	26.65	710.222		167.447	2231.23		1590.43	2231.23	1910.83						3ml	1590.43	2231.23	1910.83							4mL	2358.58	2678.65	2518.61
3ml	58.4	29.2	852.64	58.5	183.469	2678.65			58.5	29.25	855.562		183.783	2687.83		2678.65	2687.83	2683.24						3ml	2678.65	2687.83	2683.24							4mL	2855.78	3087.63	2971.7
3ml	56	28	784	52.3	175.929	2463.01			52.3	26.15	683.822		164.305	2148.29		2463.01	2148.29	2305.65						3ml	2463.01	2148.29	2305.65							4mL	2960.92	2799.23	2880.07
3mL	56.5	28.25	798.062	56.5	177.5	2507.19			56.5	28.25	798.062		177.5	2507.19		2507.19	2507.19	2507.19						3mL	2507.19	2507.19	2507.19							4mL	2115.56	2074.99	2095.27
3mL	62.9	31.45	989.102	59.1	197.606	3107.36			59.1	29.55	873.202		185.668	2743.25		3107.36	2743.25	2925.3						3mL	3107.36	2743.25	2925.3							4mL	1576.33	1486.17	1531.25
3mL	59.7	29.85	891.023	58.3	187.553	2799.23			58.3	29.15	849.722		183.155	2669.48		2799.23	2669.48	2734.36	2523.09	289.244	96.4147			3mL	2799.23	2669.48	2734.36	2523.09	289.244	96.4147				4mL	1847.45	2123.72	1985.58
4mL	54.8	27.4	750.76	58.4	172.159	2358.58			58.4	29.2	852.64		183.469	2678.65		2358.58	2678.65	2518.61						4mL	2358.58	2678.65	2518.61							4mL	2010.9	1979.23	1995.07
4mL	60.3	30.15	909.022	62.7	189.438	2855.78			62.7	31.35	982.823		196.978	3087.63		2855.78	3087.63	2971.7						4mL	2855.78	3087.63	2971.7							4mL	2818.02	2912.89	2865.45
4mL	61.4	30.7	942.49	59.7	192.894	2960.92			59.7	29.85	891.023		187.553	2799.23		2960.92	2799.23	2880.07						4mL	2960.92	2799.23	2880.07							5mL	3848.45	3287.75	3568.1
4mL	51.9	25.95	673.402	51.4	163.049	2115.56			51.4	25.7	660.49		161.478	2074.99		2115.56	2074.99	2095.27						4mL	2115.56	2074.99	2095.27							5mL	3685.28	3318.31	3501.8
4mL	44.8	22.4	501.76	43.5	140.743	1576.33			43.5	21.75	473.062		136.659	1486.17		1576.33	1486.17	1531.25						4mL	1576.33	1486.17	1531.25							5mL	4196.86	4185.39	4191.12
4mL	48.5	24.25	588.062	52	152.367	1847.45			52	26	676		163.363	2123.72		1847.45	2123.72	1985.58						4mL	1847.45	2123.72	1985.58							5mL	2454.22	3019.07	2736.65
4mL	50.6	25.3	640.09	50.2	158.965	2010.9			50.2	25.1	630.01		157.708	1979.23		2010.9	1979.23	1995.07						4mL	2010.9	1979.23	1995.07							5mL	2632.98	2560.72	2596.85
4mL	59.9	29.95	897.002	60.9	188.181	2818.02			60.9	30.45	927.202		191.323	2912.89		2818.02	2912.89	2865.45						4mL	2818.02	2912.89	2865.45							5mL	2855.78	2951.28	2903.53
4mL	63.3	31.65	1001.72	62.5	198.863	3147			62.5	31.25	976.562		196.35	3067.96		3147	3067.96	3107.48	2438.94	554.325	184.775			4mL	3147	3067.96	3107.48	2438.94	554.325	184.775				5mL	2697.03	2669.48	2683.25
5mL	70	35	1225	64.7	219.911	3848.45			64.7	32.35	1046.52		203.261	3287.75		3848.45	3287.75	3568.1						5mL	3848.45	3287.75	3568.1							5mL	2808.62	3058.15	2933.38
5mL	68.5	34.25	1173.06	65	215.199	3685.28			65	32.5	1056.25		204.204	3318.31		3685.28	3318.31	3501.8						5mL	3685.28	3318.31	3501.8							Control	2818.02	2799.23	2808.62
5mL	73.1	36.55	1335.9	73	229.65	4196.86			73	36.5	1332.25		229.336	4185.39		4196.86	4185.39	4191.12						5mL	4196.86	4185.39	4191.12							Control	2715.47	2715.47	2715.47
5mL	55.9	27.95	781.202	62	175.615	2454.22			62	31	961		194.779	3019.07		2454.22	3019.07	2736.65						5mL	2454.22	3019.07	2736.65							Control	2099.28	2099.28	2099.28
5mL	57.9	28.95	838.102	57.1	181.898	2632.98			57.1	28.55	815.103		179.385	2560.72		2632.98	2560.72	2596.85						5mL	2632.98	2560.72	2596.85							Control	2827.43	2903.33	2865.38
5mL	60.3	30.15	909.022	61.3	189.438	2855.78			61.3	30.65	939.422		192.58	2951.28		2855.78	2951.28	2903.53						5mL	2855.78	2951.28	2903.53							Control	2818.02	2799.23	2808.62
5mL	58.6	29.3	858.49	58.3	184.097	2697.03			58.3	29.15	849.722		183.155	2669.48		2697.03	2669.48	2683.25						5mL	2697.03	2669.48	2683.25							Control	2715.47	2715.47	2715.47
5mL	59.8	29.9	894.01	62.4	187.867	2808.62			62.4	31.2	973.44		196.035	3058.15		2808.62	3058.15	2933.38						5mL	2808.62	3058.15	2933.38							Control	2099.28	2099.28	2099.28
5mL	62.6	31.3	979.69	62.6	196.664	3077.79			62.6	31.3	979.69		196.664	3077.79		3077.79	3077.79	3077.79	3132.5	522.892	174.297			5mL	3077.79	3077.79	3077.79	3132.5	522.892	174.297				Control	2332.83	2560.72	2446.77

## Sheet: Day 5 
Sample ID	diameter (d)(mm)	radius (r)(mm)	r² (mm)		Circumference (mm)	Area (mm)				r	r²		C2	A2		Area (mm)	A2	Ave	Area	SD	SE			Area (mm)	A2	Ave	Area	SD	SE		Sample ID	Area (mm)	A2	Ave	Area	SD	SE			Sample ID	Area (mm)	A2	Ave	Area	SD	SE
Control	78.9	39.45	1652.42	82.7	255.411	5358.58			82.7	41.35	1568.16		248.814	4976.41		5358.58	4976.41	5167.5						5358.58	4976.41	5167.5					Control	5358.58	4976.41	5167.5						2mL	5165.73	5089.58	5127.65	4863.5	377.555	125.852
Control	81	40.5	1705.69	82.8	259.496	5229.62			82.8	41.4	1584.04		250.071	5306.81		5229.62	5306.81	5268.22						5229.62	5306.81	5268.22					Control	5229.62	5306.81	5268.22						4mL	5449.79	5397.58	5423.68	4916.76	282.708	94.2359
Control	82.8	41.4	1664.64	83.4	256.354	4914.09			83.4	41.7	1689.21		258.239	5076.94		4914.09	5076.94	4995.51						4914.09	5076.94	4995.51					Control	4914.09	5076.94	4995.51						3mL	5449.79	5449.79	5449.79	5098.51	373.071	124.357
Control	81.3	40.65	1652.42	79.2	255.411	5191.24			79.2	39.6	1568.16		248.814	4926.52		5191.24	4926.52	5058.88						5191.24	4926.52	5058.88					Control	5191.24	4926.52	5058.88						1ml	5039.12	5127.58	5083.35	5100.28	282.825	94.275
Control	82.6	41.3	1705.69	79.6	259.496	5358.58			79.6	39.8	1584.04		250.071	4976.41		5358.58	4976.41	5167.5						5358.58	4976.41	5167.5					Control	5358.58	4976.41	5167.5						Control	5528.58	5634.52	5581.55	5165.77	191.866	63.9554
Control	81.6	40.8	1664.64	82.2	256.354	5229.62			82.2	41.1	1689.21		258.239	5306.81		5229.62	5306.81	5268.22						5229.62	5306.81	5268.22					Control	5229.62	5306.81	5268.22						5mL	5634.52	5384.56	5509.54	5440.77	137.325	45.775
Control	79.1	39.55	1564.2	80.4	248.5	4914.09			80.4	40.2	1616.04		252.584	5076.94		4914.09	5076.94	4995.51						4914.09	5076.94	4995.51					Control	4914.09	5076.94	4995.51						Control	5358.58	4976.41	5167.5
Control	80.1	40.05	1604	79.3	251.642	5039.12			79.3	39.65	1572.12		249.128	4938.97		5039.12	4938.97	4989.05						5039.12	4938.97	4989.05					Control	5039.12	4938.97	4989.05						Control	5229.62	5306.81	5268.22
Control	83.9	41.95	1759.8	84.7	263.58	5528.58			84.7	42.35	1793.52		266.093	5634.52		5528.58	5634.52	5581.55	5165.77	191.866	63.9554			5528.58	5634.52	5581.55	5165.77	191.866	63.9554		Control	5528.58	5634.52	5581.55	5165.77	191.866	63.9554			Control	4914.09	5076.94	4995.51
1mL	81	40.5	1640.25	81.6	254.469	5153			81.6	40.8	1664.64		256.354	5229.62		5153	5229.62	5191.31						5153	5229.62	5191.31					1mL	5153	5229.62	5191.31						Control	5191.24	4926.52	5058.88
1mL	80.2	40.1	1608.01	79.3	251.956	5051.71			79.3	39.65	1572.12		249.128	4938.97		5051.71	4938.97	4995.34						5051.71	4938.97	4995.34					1mL	5051.71	4938.97	4995.34						Control	5358.58	4976.41	5167.5
1mL	78	39	1521	71.6	245.044	4778.36			71.6	35.8	1281.64		224.938	4026.39		4778.36	4026.39	4402.38						4778.36	4026.39	4402.38					1mL	4778.36	4026.39	4402.38						Control	5229.62	5306.81	5268.22
1mL	83.1	41.55	1726.4	81.1	261.066	5423.65			81.1	40.55	1644.3		254.783	5165.73		5423.65	5165.73	5294.69						5423.65	5165.73	5294.69					1mL	5423.65	5165.73	5294.69						Control	4914.09	5076.94	4995.51
1mL	81.8	40.9	1672.81	81.4	256.982	5255.29			81.4	40.7	1656.49		255.726	5204.02		5255.29	5204.02	5229.65						5255.29	5204.02	5229.65					1mL	5255.29	5204.02	5229.65						Control	5039.12	4938.97	4989.05
1mL	81.5	40.75	1660.56	79.8	256.04	5216.81			79.8	39.9	1592.01		250.699	5001.45		5216.81	5001.45	5109.13						5216.81	5001.45	5109.13					1mL	5216.81	5001.45	5109.13						1mL	5153	5229.62	5191.31
1ml	83.1	41.55	1726.4	81	261.066	5423.65			81	40.5	1640.25		254.469	5153		5423.65	5153	5288.33						5423.65	5153	5288.33					1ml	5423.65	5153	5288.33						1mL	5051.71	4938.97	4995.34
1ml	80.8	40.4	1632.16	83.6	253.841	5127.58			83.6	41.8	1747.24		262.637	5489.12		5127.58	5489.12	5308.35						5127.58	5489.12	5308.35					1ml	5127.58	5489.12	5308.35						1mL	4778.36	4026.39	4402.38
1ml	80.1	40.05	1604	80.8	251.642	5039.12			80.8	40.4	1632.16		253.841	5127.58		5039.12	5127.58	5083.35	5100.28	282.825	94.275			5039.12	5127.58	5083.35	5100.28	282.825	94.275		1ml	5039.12	5127.58	5083.35	5100.28	282.825	94.275			1mL	5423.65	5165.73	5294.69
2mL	80.7	40.35	1628.12	79.4	253.527	5114.9			79.4	39.7	1576.09		249.442	4951.43		5114.9	4951.43	5033.17						5114.9	4951.43	5033.17					2mL	5114.9	4951.43	5033.17						1mL	5255.29	5204.02	5229.65
2mL	75.8	37.9	1436.41	75.8	238.133	4512.62			75.8	37.9	1436.41		238.133	4512.62		4512.62	4512.62	4512.62						4512.62	4512.62	4512.62					2mL	4512.62	4512.62	4512.62						1mL	5216.81	5001.45	5109.13
2mL	77.1	38.55	1486.1	73.8	242.217	4668.73			73.8	36.9	1361.61		231.85	4277.62		4668.73	4277.62	4473.18						4668.73	4277.62	4473.18					2mL	4668.73	4277.62	4473.18						1ml	5423.65	5153	5288.33
2mL	81.7	40.85	1668.72	80.4	256.668	5242.45			80.4	40.2	1616.04		252.584	5076.94		5242.45	5076.94	5159.69						5242.45	5076.94	5159.69					2mL	5242.45	5076.94	5159.69						1ml	5127.58	5489.12	5308.35
2mL	73.3	36.65	1343.22	73.8	230.279	4219.86			73.8	36.9	1361.61		231.85	4277.62		4219.86	4277.62	4248.74						4219.86	4277.62	4248.74					2mL	4219.86	4277.62	4248.74						2mL	5114.9	4951.43	5033.17
2mL	76.3	38.15	1455.42	79	239.704	4572.34			79	39.5	1560.25		248.186	4901.67		4572.34	4901.67	4737.01						4572.34	4901.67	4737.01					2mL	4572.34	4901.67	4737.01						2mL	4512.62	4512.62	4512.62
2mL	80.4	40.2	1616.04	82.5	252.584	5076.94			82.5	41.25	1701.56		259.181	5345.62		5076.94	5345.62	5211.28						5076.94	5345.62	5211.28					2mL	5076.94	5345.62	5211.28						2mL	4668.73	4277.62	4473.18
2mL	81.9	40.95	1676.9	81.9	257.296	5268.14			81.9	40.95	1676.9		257.296	5268.14		5268.14	5268.14	5268.14						5268.14	5268.14	5268.14					2mL	5268.14	5268.14	5268.14						2mL	5242.45	5076.94	5159.69
2mL	81.1	40.55	1644.3	80.5	254.783	5165.73			80.5	40.25	1620.06		252.898	5089.58		5165.73	5089.58	5127.65	4863.5	377.555	125.852			5165.73	5089.58	5127.65	4863.5	377.555	125.852		2mL	5165.73	5089.58	5127.65	4863.5	377.555	125.852			2mL	4219.86	4277.62	4248.74
3mL	79.9	39.95	1596	80.4	251.013	5013.99			80.4	40.2	1616.04		252.584	5076.94		5013.99	5076.94	5045.46						5013.99	5076.94	5045.46					3mL	5013.99	5076.94	5045.46						2mL	4572.34	4901.67	4737.01
3mL	74.8	37.4	1398.76	80.1	234.991	4394.33			80.1	40.05	1604		251.642	5039.12		4394.33	5039.12	4716.73						4394.33	5039.12	4716.73					3mL	4394.33	5039.12	4716.73						2mL	5076.94	5345.62	5211.28
3mL	74.5	37.25	1387.56	79.3	234.049	4359.16			79.3	39.65	1572.12		249.128	4938.97		4359.16	4938.97	4649.06						4359.16	4938.97	4649.06					3mL	4359.16	4938.97	4649.06						2mL	5268.14	5268.14	5268.14
3ml	72.1	36.05	1299.6	80.2	226.509	4082.82			80.2	40.1	1608.01		251.956	5051.71		4082.82	5051.71	4567.27						4082.82	5051.71	4567.27					3ml	4082.82	5051.71	4567.27						3mL	5013.99	5076.94	5045.46
3ml	82.9	41.45	1718.1	83.7	260.438	5397.58			83.7	41.85	1751.42		262.951	5502.26		5397.58	5502.26	5449.92						5397.58	5502.26	5449.92					3ml	5397.58	5502.26	5449.92						3mL	4394.33	5039.12	4716.73
3ml	81.8	40.9	1672.81	81.8	256.982	5255.29			81.8	40.9	1672.81		256.982	5255.29		5255.29	5255.29	5255.29						5255.29	5255.29	5255.29					3ml	5255.29	5255.29	5255.29						3mL	4359.16	4938.97	4649.06
3mL	80.4	40.2	1616.04	82.5	252.584	5076.94			82.5	41.25	1701.56		259.181	5345.62		5076.94	5345.62	5211.28						5076.94	5345.62	5211.28					3mL	5076.94	5345.62	5211.28						3ml	4082.82	5051.71	4567.27
3mL	84	42	1764	84	263.894	5541.77			84	42	1764		263.894	5541.77		5541.77	5541.77	5541.77						5541.77	5541.77	5541.77					3mL	5541.77	5541.77	5541.77						3ml	5397.58	5502.26	5449.92
3mL	83.3	41.65	1734.72	83.3	261.695	5449.79			83.3	41.65	1734.72		261.695	5449.79		5449.79	5449.79	5449.79	5098.51	373.071	124.357			5449.79	5449.79	5449.79	5098.51	373.071	124.357		3mL	5449.79	5449.79	5449.79	5098.51	373.071	124.357			3ml	5255.29	5255.29	5255.29
4mL	77.7	38.85	1509.32	77.7	244.102	4741.68			77.7	38.85	1509.32		244.102	4741.68		4741.68	4741.68	4741.68						4741.68	4741.68	4741.68					4mL	4741.68	4741.68	4741.68						3mL	5076.94	5345.62	5211.28
4mL	80	40	1600	79.1	251.327	5026.55			79.1	39.55	1564.2		248.5	4914.09		5026.55	4914.09	4970.32						5026.55	4914.09	4970.32					4mL	5026.55	4914.09	4970.32						3mL	5541.77	5541.77	5541.77
4mL	79.7	39.85	1588.02	80.6	250.385	4988.92			80.6	40.3	1624.09		253.212	5102.23		4988.92	5102.23	5045.57						4988.92	5102.23	5045.57					4mL	4988.92	5102.23	5045.57						4mL	4741.68	4741.68	4741.68
4mL	79.4	39.7	1576.09	79.5	249.442	4951.43			79.5	39.75	1580.06		249.757	4963.91		4951.43	4963.91	4957.67						4951.43	4963.91	4957.67					4mL	4951.43	4963.91	4957.67						4mL	5026.55	4914.09	4970.32
4mL	75	37.5	1406.25	74.1	235.619	4417.86			74.1	37.05	1372.7		232.792	4312.47		4417.86	4312.47	4365.17						4417.86	4312.47	4365.17					4mL	4417.86	4312.47	4365.17						4mL	4988.92	5102.23	5045.57
4mL	75.3	37.65	1417.52	81.5	236.562	4453.28			81.5	40.75	1660.56		256.04	5216.81		4453.28	5216.81	4835.04						4453.28	5216.81	4835.04					4mL	4453.28	5216.81	4835.04						4mL	4951.43	4963.91	4957.67
4mL	78.3	39.15	1532.72	79.1	245.987	4815.19			79.1	39.55	1564.2		248.5	4914.09		4815.19	4914.09	4864.64						4815.19	4914.09	4864.64					4mL	4815.19	4914.09	4864.64						4mL	4417.86	4312.47	4365.17
4mL	81.6	40.8	1664.64	78.7	256.354	5229.62			78.7	39.35	1548.42		247.243	4864.51		5229.62	4864.51	5047.07						5229.62	4864.51	5047.07					4mL	5229.62	4864.51	5047.07						4mL	4453.28	5216.81	4835.04
4mL	83.3	41.65	1734.72	82.9	261.695	5449.79			82.9	41.45	1718.1		260.438	5397.58		5449.79	5397.58	5423.68	4916.76	282.708	94.2359			5449.79	5397.58	5423.68	4916.76	282.708	94.2359		4mL	5449.79	5397.58	5423.68	4916.76	282.708	94.2359			4mL	4815.19	4914.09	4864.64
5mL	84	42	1764	82.2	263.894	5541.77			82.2	41.1	1689.21		258.239	5306.81		5541.77	5306.81	5424.29						5541.77	5306.81	5424.29					5mL	5541.77	5306.81	5424.29						4mL	5229.62	4864.51	5047.07
5mL	81.6	40.8	1664.64	80.1	256.354	5229.62			80.1	40.05	1604		251.642	5039.12		5229.62	5039.12	5134.37						5229.62	5039.12	5134.37					5mL	5229.62	5039.12	5134.37						5mL	5541.77	5306.81	5424.29
5mL	84.2	42.1	1772.41	84.2	264.522	5568.19			84.2	42.1	1772.41		264.522	5568.19		5568.19	5568.19	5568.19						5568.19	5568.19	5568.19					5mL	5568.19	5568.19	5568.19						5mL	5229.62	5039.12	5134.37
5mL	85	42.5	1806.25	84.2	267.035	5674.5			84.2	42.1	1772.41		264.522	5568.19		5674.5	5568.19	5621.35						5674.5	5568.19	5621.35					5mL	5674.5	5568.19	5621.35						5mL	5568.19	5568.19	5568.19
5mL	83.1	41.55	1726.4	83.8	261.066	5423.65			83.8	41.9	1755.61		263.265	5515.41		5423.65	5515.41	5469.53						5423.65	5515.41	5469.53					5mL	5423.65	5515.41	5469.53						5mL	5674.5	5568.19	5621.35
5mL	82	41	1681	84.1	257.611	5281.02			84.1	42.05	1768.2		264.208	5554.97		5281.02	5554.97	5417.99						5281.02	5554.97	5417.99					5mL	5281.02	5554.97	5417.99						5mL	5423.65	5515.41	5469.53
5mL	83.6	41.8	1747.24	82.4	262.637	5489.12			82.4	41.2	1697.44		258.867	5332.67		5489.12	5332.67	5410.89						5489.12	5332.67	5410.89					5mL	5489.12	5332.67	5410.89						5mL	5281.02	5554.97	5417.99
5mL	83.4	41.7	1738.89	82.6	262.009	5462.88			82.6	41.3	1705.69		259.496	5358.58		5462.88	5358.58	5410.73						5462.88	5358.58	5410.73					5mL	5462.88	5358.58	5410.73						5mL	5489.12	5332.67	5410.89
5mL	84.7	42.35	1793.52	82.8	266.093	5634.52			82.8	41.4	1713.96		260.124	5384.56		5634.52	5384.56	5509.54	5440.77	137.325	45.775			5634.52	5384.56	5509.54	5440.77	137.325	45.775		5mL	5634.52	5384.56	5509.54	5440.77	137.325	45.775			5mL	5462.88	5358.58	5410.73
[truncated: 14 more columns]
