# Supplementary material for: Investigating potassium silicate efficacy and mechanisms for improving the strawberry agronomic traits and gray mold fungal resistance
Source: PeerJ. 2026 Apr 29;14:e21151. doi: 10.7717/peerj.21151 (PMC13135329; doi:10.7717/peerj.21151)
Supplement: Supplemental Information 8 [file peerj-14-21151-s008.zip › Raw data/Fig 4_Raw data.xlsx]

## Sheet: Sheet1
Fig. 4 Effect of potassium silicate treatments on postharvest strawberry fruits challenged with Botrytis cinerea. The strawberry fruits from two different cultivars, Chandler and Ruby June, were subjected to different concentrations of potassium Si solutions (0, 1, 2, 3, and 4 mL per gallon) and infected with B. cinerea fungal discs.
Geno	Rep	Genotype	Percent injury
C	1	CH	3					C	0 mL
C	2	CH	2					CO	0 mL+ Botrytis
C	3	CH	2					C	1 mL+Botrytis
C	4	CH	1					T2	2 mL+Botrytis
CO	1	CH	70					T3	3 mL+Botrytis
CO	2	CH	80					T4	4 mL+Botrytis
CO	3	CH	80
CO	4	CH	75
T1	1	CH	60					CH	Chandler
T1	2	CH	70					RJ	Ruby June
T1	3	CH	60
T1	4	CH	65
T2	1	CH	25
T2	2	CH	35
T2	3	CH	30
T2	4	CH	30
T3	1	CH	40
T3	2	CH	40
T3	3	CH	42
T3	4	CH	38
T4	1	CH	45
T4	2	CH	38
T4	3	CH	45
T4	4	CH	45
C	1	RJ	3
C	2	RJ	2
C	3	RJ	1
C	4	RJ	5
CO	1	RJ	85
CO	2	RJ	85
CO	3	RJ	90
CO	4	RJ	95
T1	1	RJ	73
T1	2	RJ	75
T1	3	RJ	75
T1	4	RJ	78
T2	1	RJ	25
T2	2	RJ	30
T2	3	RJ	25
T2	4	RJ	30
T3	1	RJ	35
T3	2	RJ	35
T3	3	RJ	40
T3	4	RJ	45
T4	1	RJ	50
T4	2	RJ	48
T4	3	RJ	50
T4	4	RJ	55
