# Supplementary material for: Investigating potassium silicate efficacy and mechanisms for improving the strawberry agronomic traits and gray mold fungal resistance
Source: PeerJ. 2026 Apr 29;14:e21151. doi: 10.7717/peerj.21151 (PMC13135329; doi:10.7717/peerj.21151)
Supplement: Supplemental Information 8 [file peerj-14-21151-s008.zip › Raw data/Fig 5_qPCR-RNA-PCR gels/FaArsb_data.xls]

## Sheet: Sample Setup
Block Type	96alum
Chemistry	SYBR_GREEN											Sample names	Treatements		Biological Reps (3)	Technical reps		House keeping genes	Target genes
Experiment File Name	D:\Applied Biosystems\7500\experiments\SURYA\surya-arsb.eds											C	0 mL		C1	3		gapdh2	arsb
Experiment Run End Time	2024-10-25 16:04:42 PM EDT											CO	0 mL+ Botrytis		C2	3
Instrument Type	sds7500											T1	1 mL+Botrytis		C3	3
Passive Reference	ROX											T2	2 mL+Botrytis		CO-1	3
												T3	3 mL+Botrytis		CO-2	3
Well	Sample Name	Sample Color	Biogroup Name	Biogroup Color	Target Name	Target Color	Task	Reporter	Quencher	Comments		T4	4 mL+Botrytis		CO-3	3
A1	C-1	RGB(132,193,241)			gapdh2	RGB(128,0,128)	UNKNOWN	SYBR	None						T1-1	3
A2	C-1	RGB(132,193,241)			gapdh2	RGB(128,0,128)	UNKNOWN	SYBR	None						T1-2	3
A3	C-1	RGB(132,193,241)			gapdh2	RGB(128,0,128)	UNKNOWN	SYBR	None						T1-3	3
A4	C-1	RGB(132,193,241)			arsb	RGB(0,0,255)	UNKNOWN	SYBR	None						T2-1	3
A5	C-1	RGB(132,193,241)			arsb	RGB(0,0,255)	UNKNOWN	SYBR	None						T2-2	3
A6	C-1	RGB(132,193,241)			arsb	RGB(0,0,255)	UNKNOWN	SYBR	None						T2-3	3
A7	T1-3	RGB(96,255,160)			gapdh2	RGB(128,0,128)	UNKNOWN	SYBR	None						T3-1	3
A8	T1-3	RGB(96,255,160)			gapdh2	RGB(128,0,128)	UNKNOWN	SYBR	None						T3-2	3
A9	T1-3	RGB(96,255,160)			gapdh2	RGB(128,0,128)	UNKNOWN	SYBR	None						T3-4	3
A10	T1-3	RGB(96,255,160)			arsb	RGB(0,0,255)	UNKNOWN	SYBR	None
A11	T1-3	RGB(96,255,160)			arsb	RGB(0,0,255)	UNKNOWN	SYBR	None
A12	T1-3	RGB(96,255,160)			arsb	RGB(0,0,255)	UNKNOWN	SYBR	None
B1	C-2	RGB(168,255,222)			gapdh2	RGB(128,0,128)	UNKNOWN	SYBR	None
B2	C-2	RGB(168,255,222)			gapdh2	RGB(128,0,128)	UNKNOWN	SYBR	None
B3	C-2	RGB(168,255,222)			gapdh2	RGB(128,0,128)	UNKNOWN	SYBR	None
B4	C-2	RGB(168,255,222)			arsb	RGB(0,0,255)	UNKNOWN	SYBR	None
B5	C-2	RGB(168,255,222)			arsb	RGB(0,0,255)	UNKNOWN	SYBR	None
B6	C-2	RGB(168,255,222)			arsb	RGB(0,0,255)	UNKNOWN	SYBR	None
B7	T2-1	RGB(132,193,241)			gapdh2	RGB(128,0,128)	UNKNOWN	SYBR	None
B8	T2-1	RGB(132,193,241)			gapdh2	RGB(128,0,128)	UNKNOWN	SYBR	None
B9	T2-1	RGB(132,193,241)			gapdh2	RGB(128,0,128)	UNKNOWN	SYBR	None
B10	T2-1	RGB(132,193,241)			arsb	RGB(0,0,255)	UNKNOWN	SYBR	None
B11	T2-1	RGB(132,193,241)			arsb	RGB(0,0,255)	UNKNOWN	SYBR	None
B12	T2-1	RGB(132,193,241)			arsb	RGB(0,0,255)	UNKNOWN	SYBR	None
C1	C-3	RGB(223,221,142)			gapdh2	RGB(128,0,128)	UNKNOWN	SYBR	None
C2	C-3	RGB(223,221,142)			gapdh2	RGB(128,0,128)	UNKNOWN	SYBR	None
C3	C-3	RGB(223,221,142)			gapdh2	RGB(128,0,128)	UNKNOWN	SYBR	None
C4	C-3	RGB(223,221,142)			arsb	RGB(0,0,255)	UNKNOWN	SYBR	None
C5	C-3	RGB(223,221,142)			arsb	RGB(0,0,255)	UNKNOWN	SYBR	None
C6	C-3	RGB(223,221,142)			arsb	RGB(0,0,255)	UNKNOWN	SYBR	None
C7	T2-2	RGB(168,255,222)			gapdh2	RGB(128,0,128)	UNKNOWN	SYBR	None
C8	T2-2	RGB(168,255,222)			gapdh2	RGB(128,0,128)	UNKNOWN	SYBR	None
C9	T2-2	RGB(168,255,222)			gapdh2	RGB(128,0,128)	UNKNOWN	SYBR	None
C10	T2-2	RGB(168,255,222)			arsb	RGB(0,0,255)	UNKNOWN	SYBR	None
C11	T2-2	RGB(168,255,222)			arsb	RGB(0,0,255)	UNKNOWN	SYBR	None
C12	T2-2	RGB(168,255,222)			arsb	RGB(0,0,255)	UNKNOWN	SYBR	None
D1	CO-1	RGB(247,255,168)			gapdh2	RGB(128,0,128)	UNKNOWN	SYBR	None
D2	CO-1	RGB(247,255,168)			gapdh2	RGB(128,0,128)	UNKNOWN	SYBR	None
D3	CO-1	RGB(247,255,168)			gapdh2	RGB(128,0,128)	UNKNOWN	SYBR	None
D4	CO-1	RGB(247,255,168)			arsb	RGB(0,0,255)	UNKNOWN	SYBR	None
D5	CO-1	RGB(247,255,168)			arsb	RGB(0,0,255)	UNKNOWN	SYBR	None
D6	CO-1	RGB(247,255,168)			arsb	RGB(0,0,255)	UNKNOWN	SYBR	None
D7	T2-3	RGB(223,221,142)			gapdh2	RGB(128,0,128)	UNKNOWN	SYBR	None
D8	T2-3	RGB(223,221,142)			gapdh2	RGB(128,0,128)	UNKNOWN	SYBR	None
D9	T2-3	RGB(223,221,142)			gapdh2	RGB(128,0,128)	UNKNOWN	SYBR	None
D10	T2-3	RGB(223,221,142)			arsb	RGB(0,0,255)	UNKNOWN	SYBR	None
D11	T2-3	RGB(223,221,142)			arsb	RGB(0,0,255)	UNKNOWN	SYBR	None
D12	T2-3	RGB(223,221,142)			arsb	RGB(0,0,255)	UNKNOWN	SYBR	None
E1	CO-2	RGB(180,255,0)			gapdh2	RGB(128,0,128)	UNKNOWN	SYBR	None
E2	CO-2	RGB(180,255,0)			gapdh2	RGB(128,0,128)	UNKNOWN	SYBR	None
E3	CO-2	RGB(180,255,0)			gapdh2	RGB(128,0,128)	UNKNOWN	SYBR	None
E4	CO-2	RGB(180,255,0)			arsb	RGB(0,0,255)	UNKNOWN	SYBR	None
E5	CO-2	RGB(180,255,0)			arsb	RGB(0,0,255)	UNKNOWN	SYBR	None
E6	CO-2	RGB(180,255,0)			arsb	RGB(0,0,255)	UNKNOWN	SYBR	None
E7	T3-1	RGB(247,255,168)			gapdh2	RGB(128,0,128)	UNKNOWN	SYBR	None
E8	T3-1	RGB(247,255,168)			gapdh2	RGB(128,0,128)	UNKNOWN	SYBR	None
E9	T3-1	RGB(247,255,168)			gapdh2	RGB(128,0,128)	UNKNOWN	SYBR	None
E10	T3-1	RGB(247,255,168)			arsb	RGB(0,0,255)	UNKNOWN	SYBR	None
E11	T3-1	RGB(247,255,168)			arsb	RGB(0,0,255)	UNKNOWN	SYBR	None
E12	T3-1	RGB(247,255,168)			arsb	RGB(0,0,255)	UNKNOWN	SYBR	None
F1	CO-3	RGB(255,204,153)			gapdh2	RGB(128,0,128)	UNKNOWN	SYBR	None
F2	CO-3	RGB(255,204,153)			gapdh2	RGB(128,0,128)	UNKNOWN	SYBR	None
F3	CO-3	RGB(255,204,153)			gapdh2	RGB(128,0,128)	UNKNOWN	SYBR	None
F4	CO-3	RGB(255,204,153)			arsb	RGB(0,0,255)	UNKNOWN	SYBR	None
F5	CO-3	RGB(255,204,153)			arsb	RGB(0,0,255)	UNKNOWN	SYBR	None
F6	CO-3	RGB(255,204,153)			arsb	RGB(0,0,255)	UNKNOWN	SYBR	None
F7	T3-2	RGB(180,255,0)			gapdh2	RGB(128,0,128)	UNKNOWN	SYBR	None
F8	T3-2	RGB(180,255,0)			gapdh2	RGB(128,0,128)	UNKNOWN	SYBR	None
F9	T3-2	RGB(180,255,0)			gapdh2	RGB(128,0,128)	UNKNOWN	SYBR	None
F10	T3-2	RGB(180,255,0)			arsb	RGB(0,0,255)	UNKNOWN	SYBR	None
F11	T3-2	RGB(180,255,0)			arsb	RGB(0,0,255)	UNKNOWN	SYBR	None
F12	T3-2	RGB(180,255,0)			arsb	RGB(0,0,255)	UNKNOWN	SYBR	None
G1	T1-1	RGB(253,138,88)			gapdh2	RGB(128,0,128)	UNKNOWN	SYBR	None
G2	T1-1	RGB(253,138,88)			gapdh2	RGB(128,0,128)	UNKNOWN	SYBR	None
G3	T1-1	RGB(253,138,88)			gapdh2	RGB(128,0,128)	UNKNOWN	SYBR	None
G4	T1-1	RGB(253,138,88)			arsb	RGB(0,0,255)	UNKNOWN	SYBR	None
G5	T1-1	RGB(253,138,88)			arsb	RGB(0,0,255)	UNKNOWN	SYBR	None
G6	T1-1	RGB(253,138,88)			arsb	RGB(0,0,255)	UNKNOWN	SYBR	None
G7	T3-3	RGB(255,204,153)			gapdh2	RGB(128,0,128)	UNKNOWN	SYBR	None
G8	T3-3	RGB(255,204,153)			gapdh2	RGB(128,0,128)	UNKNOWN	SYBR	None
G9	T3-3	RGB(255,204,153)			gapdh2	RGB(128,0,128)	UNKNOWN	SYBR	None
G10	T3-3	RGB(255,204,153)			arsb	RGB(0,0,255)	UNKNOWN	SYBR	None
G11	T3-3	RGB(255,204,153)			arsb	RGB(0,0,255)	UNKNOWN	SYBR	None
G12	T3-3	RGB(255,204,153)			arsb	RGB(0,0,255)	UNKNOWN	SYBR	None
H1	T1-2	RGB(213,244,165)			gapdh2	RGB(128,0,128)	UNKNOWN	SYBR	None
H2	T1-2	RGB(213,244,165)			gapdh2	RGB(128,0,128)	UNKNOWN	SYBR	None
H3	T1-2	RGB(213,244,165)			gapdh2	RGB(128,0,128)	UNKNOWN	SYBR	None
H4	T1-2	RGB(213,244,165)			arsb	RGB(0,0,255)	UNKNOWN	SYBR	None
H5	T1-2	RGB(213,244,165)			arsb	RGB(0,0,255)	UNKNOWN	SYBR	None
H6	T1-2	RGB(213,244,165)			arsb	RGB(0,0,255)	UNKNOWN	SYBR	None
H7
H8
H9
H10
H11
H12

## Sheet: Results
Block Type	96alum
Chemistry	SYBR_GREEN
Experiment File Name	D:\Applied Biosystems\7500\experiments\SURYA\surya-arsb.eds
Experiment Run End Time	2024-10-25 16:04:42 PM EDT
Instrument Type	sds7500
Passive Reference	ROX
Well	Sample Name	Target Name	Task	Reporter	Quencher	RQ	RQ Min	RQ Max	Cт	Cт Mean	Cт SD	ΔCт	ΔCт Mean	ΔCт SE	HK Control ΔCт Mean	HK Control ΔCт SE	ΔΔCт	Automatic Ct Threshold	Ct Threshold	Automatic Baseline	Baseline Start	Baseline End	Efficiency	Tm1	Tm2	Tm3	Comments
A1	C1-1	gapdh2	UNKNOWN	SYBR	None				14.3773	14.4489	0.0638808							TRUE	0.304388	TRUE	3	8	1	78.932
A2	C1-1	gapdh2	UNKNOWN	SYBR	None				14.5001	14.4489	0.0638808							TRUE	0.304388	TRUE	3	10	1	79.1144
A3	C1-1	gapdh2	UNKNOWN	SYBR	None				14.4692	14.4489	0.0638808							TRUE	0.304388	TRUE	3	10	1	79.1144
A4	C1-1	arsb	UNKNOWN	SYBR	None	1	0.894426	1.11804	22.8949	22.9633	0.0774779		8.51441	0.0579758			0	TRUE	0.10221	TRUE	3	18	1	79.479
A5	C1-1	arsb	UNKNOWN	SYBR	None	1	0.894426	1.11804	23.0475	22.9633	0.0774779		8.51441	0.0579758			0	TRUE	0.10221	TRUE	3	18	1	79.6613
A6	C1-1	arsb	UNKNOWN	SYBR	None	1	0.894426	1.11804	22.9475	22.9633	0.0774779		8.51441	0.0579758			0	TRUE	0.10221	TRUE	3	18	1	79.6613
A7	T1-3	gapdh2	UNKNOWN	SYBR	None				15.9906	16.0103	0.116489							TRUE	0.304388	TRUE	3	11	1	79.2967
A8	T1-3	gapdh2	UNKNOWN	SYBR	None				15.9049	16.0103	0.116489							TRUE	0.304388	TRUE	3	10	1	79.2967
A9	T1-3	gapdh2	UNKNOWN	SYBR	None				16.1354	16.0103	0.116489							TRUE	0.304388	TRUE	3	11	1	79.1144
A10	T1-3	arsb	UNKNOWN	SYBR	None	2.20292	1.88957	2.56823	23.4214	23.3853	0.0741598		7.375	0.0797274			-1.13942	TRUE	0.10221	TRUE	3	18	1	79.2967
A11	T1-3	arsb	UNKNOWN	SYBR	None	2.20292	1.88957	2.56823	23.3	23.3853	0.0741598		7.375	0.0797274			-1.13942	TRUE	0.10221	TRUE	3	18	1	79.1144
A12	T1-3	arsb	UNKNOWN	SYBR	None	2.20292	1.88957	2.56823	23.4346	23.3853	0.0741598		7.375	0.0797274			-1.13942	TRUE	0.10221	TRUE	3	18	1	79.1144
B1	C-2	gapdh2	UNKNOWN	SYBR	None				16.3017	16.258	0.0514555							TRUE	0.304388	TRUE	3	10	1	79.1144
B2	C-2	gapdh2	UNKNOWN	SYBR	None				16.2013	16.258	0.0514555							TRUE	0.304388	TRUE	3	11	1	79.1144
B3	C-2	gapdh2	UNKNOWN	SYBR	None				16.2711	16.258	0.0514555							TRUE	0.304388	TRUE	3	11	1	79.2967
B4	C-2	arsb	UNKNOWN	SYBR	None	1.78972	1.68567	1.9002	23.9192	23.9327	0.016077		7.67468	0.0311241			-0.839737	TRUE	0.10221	TRUE	3	21	1	79.6613
B5	C-2	arsb	UNKNOWN	SYBR	None	1.78972	1.68567	1.9002	23.9505	23.9327	0.016077		7.67468	0.0311241			-0.839737	TRUE	0.10221	TRUE	3	21	1	79.6613
B6	C-2	arsb	UNKNOWN	SYBR	None	1.78972	1.68567	1.9002	23.9284	23.9327	0.016077		7.67468	0.0311241			-0.839737	TRUE	0.10221	TRUE	3	21	1	79.6613
B7	T2-1	gapdh2	UNKNOWN	SYBR	None				18.3908	18.5815	0.221852							TRUE	0.304388	TRUE	3	13	1	79.479
B8	T2-1	gapdh2	UNKNOWN	SYBR	None				18.5287	18.5815	0.221852							TRUE	0.304388	TRUE	3	13	1	79.2967
B9	T2-1	gapdh2	UNKNOWN	SYBR	None				18.825	18.5815	0.221852							TRUE	0.304388	TRUE	3	13	1	79.2967
B10	T2-1	arsb	UNKNOWN	SYBR	None	5.04668	3.89255	6.54299	24.8238	24.7606	0.0734699		6.17908	0.134927			-2.33533	TRUE	0.10221	TRUE	3	21	1	79.479
B11	T2-1	arsb	UNKNOWN	SYBR	None	5.04668	3.89255	6.54299	24.7779	24.7606	0.0734699		6.17908	0.134927			-2.33533	TRUE	0.10221	TRUE	3	21	1	79.2967
B12	T2-1	arsb	UNKNOWN	SYBR	None	5.04668	3.89255	6.54299	24.68	24.7606	0.0734699		6.17908	0.134927			-2.33533	TRUE	0.10221	TRUE	3	21	1	79.1144
C1	C-3	gapdh2	UNKNOWN	SYBR	None				13.9197	14.0749	0.219396							TRUE	0.304388	TRUE	3	8	1	79.2967
C3	C-3	gapdh2	UNKNOWN	SYBR	None				14.23	14.0749	0.219396							TRUE	0.304388	TRUE	3	8	1	79.2967
C4	C-3	arsb	UNKNOWN	SYBR	None	1.30234	0.922954	1.83767	22.2359	22.2082	0.0299722		8.13331	0.156098			-0.381105	TRUE	0.10221	TRUE	3	18	1	79.6613
C5	C-3	arsb	UNKNOWN	SYBR	None	1.30234	0.922954	1.83767	22.2122	22.2082	0.0299722		8.13331	0.156098			-0.381105	TRUE	0.10221	TRUE	3	18	1	79.8436
C6	C-3	arsb	UNKNOWN	SYBR	None	1.30234	0.922954	1.83767	22.1764	22.2082	0.0299722		8.13331	0.156098			-0.381105	TRUE	0.10221	TRUE	3	18	1	79.8436
C7	T2-2	gapdh2	UNKNOWN	SYBR	None				16.7582	16.8501	0.0880906							TRUE	0.304388	TRUE	3	11	1	79.479
C8	T2-2	gapdh2	UNKNOWN	SYBR	None				16.8581	16.8501	0.0880906							TRUE	0.304388	TRUE	3	11	1	79.479
C9	T2-2	gapdh2	UNKNOWN	SYBR	None				16.9338	16.8501	0.0880906							TRUE	0.304388	TRUE	3	11	1	79.2967
C10	T2-2	arsb	UNKNOWN	SYBR	None	3.54403	3.07953	4.07859	23.4427	23.5391	0.0907026		6.68902	0.0729998			-1.82539	TRUE	0.10221	TRUE	3	18	1	79.479
C11	T2-2	arsb	UNKNOWN	SYBR	None	3.54403	3.07953	4.07859	23.5519	23.5391	0.0907026		6.68902	0.0729998			-1.82539	TRUE	0.10221	TRUE	3	19	1	79.479
C12	T2-2	arsb	UNKNOWN	SYBR	None	3.54403	3.07953	4.07859	23.6227	23.5391	0.0907026		6.68902	0.0729998			-1.82539	TRUE	0.10221	TRUE	3	20	1	79.1144
D1	CO-1	gapdh2	UNKNOWN	SYBR	None				15.3012	15.3059	0.0298374							TRUE	0.304388	TRUE	3	10	1	79.2967
D2	CO-1	gapdh2	UNKNOWN	SYBR	None				15.2787	15.3059	0.0298374							TRUE	0.304388	TRUE	3	10	1	79.479
D3	CO-1	gapdh2	UNKNOWN	SYBR	None				15.3378	15.3059	0.0298374							TRUE	0.304388	TRUE	3	10	1	79.479
D4	CO-1	arsb	UNKNOWN	SYBR	None	1.74011	1.66672	1.81674	22.9925	23.0211	0.0247756		7.71523	0.0223912			-0.799182	TRUE	0.10221	TRUE	3	18	1	79.8436
D5	CO-1	arsb	UNKNOWN	SYBR	None	1.74011	1.66672	1.81674	23.0355	23.0211	0.0247756		7.71523	0.0223912			-0.799182	TRUE	0.10221	TRUE	3	18	1	79.8436
D6	CO-1	arsb	UNKNOWN	SYBR	None	1.74011	1.66672	1.81674	23.0354	23.0211	0.0247756		7.71523	0.0223912			-0.799182	TRUE	0.10221	TRUE	3	18	1	79.8436
D7	T2-3	gapdh2	UNKNOWN	SYBR	None				18.2537	18.3437	0.0958874							TRUE	0.304388	TRUE	3	12	1	79.6613
D8	T2-3	gapdh2	UNKNOWN	SYBR	None				18.3328	18.3437	0.0958874							TRUE	0.304388	TRUE	3	13	1	79.479
D9	T2-3	gapdh2	UNKNOWN	SYBR	None				18.4445	18.3437	0.0958874							TRUE	0.304388	TRUE	3	13	1	79.479
D10	T2-3	arsb	UNKNOWN	SYBR	None	3.68535	3.30561	4.10871	24.9707	24.9763	0.0195965		6.63261	0.0565049			-1.8818	TRUE	0.10221	TRUE	3	21	1	79.479
D11	T2-3	arsb	UNKNOWN	SYBR	None	3.68535	3.30561	4.10871	24.9981	24.9763	0.0195965		6.63261	0.0565049			-1.8818	TRUE	0.10221	TRUE	3	21	1	79.2967
D12	T2-3	arsb	UNKNOWN	SYBR	None	3.68535	3.30561	4.10871	24.9601	24.9763	0.0195965		6.63261	0.0565049			-1.8818	TRUE	0.10221	TRUE	3	21	1	79.1144
E1	CO-2	gapdh2	UNKNOWN	SYBR	None				15.3709	15.4051	0.0639247							TRUE	0.304388	TRUE	3	10	1	79.2967
E2	CO-2	gapdh2	UNKNOWN	SYBR	None				15.3655	15.4051	0.0639247							TRUE	0.304388	TRUE	3	10	1	79.479
E3	CO-2	gapdh2	UNKNOWN	SYBR	None				15.4788	15.4051	0.0639247							TRUE	0.304388	TRUE	3	10	1	79.479
E4	CO-2	arsb	UNKNOWN	SYBR	None	0.738012	0.653706	0.833191	24.2985	24.3578	0.088501		8.9527	0.0630312			0.438284	TRUE	0.10221	TRUE	3	21	1	79.8436
E5	CO-2	arsb	UNKNOWN	SYBR	None	0.738012	0.653706	0.833191	24.4595	24.3578	0.088501		8.9527	0.0630312			0.438284	TRUE	0.10221	TRUE	3	21	1	79.8436
E6	CO-2	arsb	UNKNOWN	SYBR	None	0.738012	0.653706	0.833191	24.3153	24.3578	0.088501		8.9527	0.0630312			0.438284	TRUE	0.10221	TRUE	3	21	1	79.8436
E7	T3-1	gapdh2	UNKNOWN	SYBR	None				16.9798	16.9649	0.0633753							TRUE	0.304388	TRUE	3	11	1	79.6613
E8	T3-1	gapdh2	UNKNOWN	SYBR	None				16.8954	16.9649	0.0633753							TRUE	0.304388	TRUE	3	11	1	79.479
E9	T3-1	gapdh2	UNKNOWN	SYBR	None				17.0195	16.9649	0.0633753							TRUE	0.304388	TRUE	3	11	1	79.479
E10	T3-1	arsb	UNKNOWN	SYBR	None	2.64634	2.40369	2.91349	24.1153	24.0753	0.0589534		7.11041	0.0499731			-1.404	TRUE	0.10221	TRUE	3	21	1	79.6613
E11	T3-1	arsb	UNKNOWN	SYBR	None	2.64634	2.40369	2.91349	24.103	24.0753	0.0589534		7.11041	0.0499731			-1.404	TRUE	0.10221	TRUE	3	21	1	79.479
E12	T3-1	arsb	UNKNOWN	SYBR	None	2.64634	2.40369	2.91349	24.0076	24.0753	0.0589534		7.11041	0.0499731			-1.404	TRUE	0.10221	TRUE	3	20	1	79.1144
F1	CO-3	gapdh2	UNKNOWN	SYBR	None				14.4964	14.9814	0.42043							TRUE	0.304388	TRUE	3	10	1	79.2967
F2	CO-3	gapdh2	UNKNOWN	SYBR	None				15.2426	14.9814	0.42043							TRUE	0.304388	TRUE	3	10	1	79.479
F3	CO-3	gapdh2	UNKNOWN	SYBR	None				15.2053	14.9814	0.42043							TRUE	0.304388	TRUE	3	10	1	79.479
F4	CO-3	arsb	UNKNOWN	SYBR	None	2.20941	1.38375	3.5277	22.3762	22.3522	0.0243477		7.37075	0.243142			-1.14366	TRUE	0.10221	TRUE	3	18	1	79.6613
F5	CO-3	arsb	UNKNOWN	SYBR	None	2.20941	1.38375	3.5277	22.3529	22.3522	0.0243477		7.37075	0.243142			-1.14366	TRUE	0.10221	TRUE	3	18	1	79.6613
F6	CO-3	arsb	UNKNOWN	SYBR	None	2.20941	1.38375	3.5277	22.3275	22.3522	0.0243477		7.37075	0.243142			-1.14366	TRUE	0.10221	TRUE	3	18	1	79.8436
F7	T3-2	gapdh2	UNKNOWN	SYBR	None				16.1603	16.2569	0.142747							TRUE	0.304388	TRUE	3	11	1	79.479
F8	T3-2	gapdh2	UNKNOWN	SYBR	None				16.1897	16.2569	0.142747							TRUE	0.304388	TRUE	3	11	1	79.479
F9	T3-2	gapdh2	UNKNOWN	SYBR	None				16.4209	16.2569	0.142747							TRUE	0.304388	TRUE	3	11	1	79.479
F10	T3-2	arsb	UNKNOWN	SYBR	None	2.29757	1.94724	2.71092	23.6188	23.5713	0.0423416		7.3143	0.0859644			-1.20011	TRUE	0.10221	TRUE	3	20	1	79.479
F11	T3-2	arsb	UNKNOWN	SYBR	None	2.29757	1.94724	2.71092	23.5572	23.5713	0.0423416		7.3143	0.0859644			-1.20011	TRUE	0.10221	TRUE	3	20	1	79.2967
F12	T3-2	arsb	UNKNOWN	SYBR	None	2.29757	1.94724	2.71092	23.5377	23.5713	0.0423416		7.3143	0.0859644			-1.20011	TRUE	0.10221	TRUE	3	19	1	79.1144
G1	T1-1	gapdh2	UNKNOWN	SYBR	None				16.4265	16.4027	0.170997							TRUE	0.304388	TRUE	3	11	1	79.1144
G2	T1-1	gapdh2	UNKNOWN	SYBR	None				16.2211	16.4027	0.170997							TRUE	0.304388	TRUE	3	11	1	79.2967
G3	T1-1	gapdh2	UNKNOWN	SYBR	None				16.5606	16.4027	0.170997							TRUE	0.304388	TRUE	3	11	1	79.2967
G4	T1-1	arsb	UNKNOWN	SYBR	None	3.38653	2.59687	4.41631	23.1649	23.1573	0.166905		6.7546	0.137958			-1.75981	TRUE	0.10221	TRUE	3	18	1	79.479
G5	T1-1	arsb	UNKNOWN	SYBR	None	3.38653	2.59687	4.41631	22.9868	23.1573	0.166905		6.7546	0.137958			-1.75981	TRUE	0.10221	TRUE	3	18	1	79.479
G6	T1-1	arsb	UNKNOWN	SYBR	None	3.38653	2.59687	4.41631	23.3204	23.1573	0.166905		6.7546	0.137958			-1.75981	TRUE	0.10221	TRUE	3	18	1	79.2967
G7	T3-3	gapdh2	UNKNOWN	SYBR	None				16.3959	16.4853	0.116327							TRUE	0.304388	TRUE	3	11	1	79.2967
G8	T3-3	gapdh2	UNKNOWN	SYBR	None				16.6169	16.4853	0.116327							TRUE	0.304388	TRUE	3	11	1	79.2967
G9	T3-3	gapdh2	UNKNOWN	SYBR	None				16.4432	16.4853	0.116327							TRUE	0.304388	TRUE	3	11	1	78.932
G10	T3-3	arsb	UNKNOWN	SYBR	None	2.27132	1.72334	2.99355	23.5645	23.8162	0.219581		7.33088	0.143466			-1.18353	TRUE	0.10221	TRUE	3	20	1	79.2967
G11	T3-3	arsb	UNKNOWN	SYBR	None	2.27132	1.72334	2.99355	23.9683	23.8162	0.219581		7.33088	0.143466			-1.18353	TRUE	0.10221	TRUE	3	21	1	79.479
G12	T3-3	arsb	UNKNOWN	SYBR	None	2.27132	1.72334	2.99355	23.9159	23.8162	0.219581		7.33088	0.143466			-1.18353	TRUE	0.10221	TRUE	3	21	1	78.7497
H1	T1-2	gapdh2	UNKNOWN	SYBR	None				15.912	15.9435	0.0770448							TRUE	0.304388	TRUE	3	11	1	79.1144
H2	T1-2	gapdh2	UNKNOWN	SYBR	None				15.8872	15.9435	0.0770448							TRUE	0.304388	TRUE	3	10	1	79.1144
H3	T1-2	gapdh2	UNKNOWN	SYBR	None				16.0313	15.9435	0.0770448							TRUE	0.304388	TRUE	3	11	1	79.1144
H4	T1-2	arsb	UNKNOWN	SYBR	None	1.20758	0.891835	1.63511	24.2127	24.1858	0.261678		8.2423	0.157492			-0.272117	TRUE	0.10221	TRUE	3	21	1	79.479
H5	T1-2	arsb	UNKNOWN	SYBR	None	1.20758	0.891835	1.63511	23.9117	24.1858	0.261678		8.2423	0.157492			-0.272117	TRUE	0.10221	TRUE	3	21	1	79.479
H6	T1-2	arsb	UNKNOWN	SYBR	None	1.20758	0.891835	1.63511	24.433	24.1858	0.261678		8.2423	0.157492			-0.272117	TRUE	0.10221	TRUE	3	21	1	79.479
Analysis Type	Singleplex
Endogenous Control	gapdh2
RQ Min/Max Confidence Level	95.0
Reference Sample	Sample 1

## Sheet: Raw Data
Block Type	96alum
Chemistry	SYBR_GREEN
Experiment File Name	D:\Applied Biosystems\7500\experiments\SURYA\surya-arsb.eds
Experiment Run End Time	2024-10-25 16:04:42 PM EDT
Instrument Type	sds7500
Passive Reference	ROX
Well	Cycle	1	2	3	4	5
A1	1	51687.9	10902	39744	424878	983.826
A2	1	63163	14124.6	47991.7	470346	1104.31
A3	1	56524	12340.2	49344.6	459188	287.974
A4	1	58853.3	13460.3	57092.5	495871	643.84
A5	1	52199.5	10178.2	53753.4	454334	874.137
A6	1	55361.8	11349.5	58212.7	474095	1469.88
A7	1	58971.8	9968.34	55686.8	456415	612.001
A8	1	57390.4	12217.7	54733	455224	704.984
A9	1	55485.2	11902.4	55268.1	476324	363.357
A10	1	42365	10535.5	49262.2	446602	726.832
A11	1	38921.4	8480.76	44614.9	433352	0
A12	1	39303.7	10625.3	41624.2	433323	811.873
B1	1	49952.3	9865.42	43604.4	454747	567.48
B2	1	51851.5	14359.4	49270.1	469298	482.522
B3	1	50261.6	9590.1	53291.1	470710	457.149
B4	1	35863.3	6671.46	41845.5	350901	366.467
B5	1	44243.3	6906.13	57066.9	446348	270.436
B6	1	47046.8	7109.64	56093.3	438669	593.58
B7	1	48504.1	6103.05	58640.2	459411	371.236
B8	1	50668.4	9237.03	61023.4	490158	221.426
B9	1	47900.8	8234.57	56348.2	462743	548.572
B10	1	50975.5	13290.4	54651.9	464624	427.421
B11	1	38109.2	12025.8	48927.8	453510	338.886
B12	1	39023	9651.99	45959.8	465479	193.211
C1	1	73121.9	22497.8	48487.4	481397	373.673
C2	1	27105.5	1950.7	48196.3	438923	910.646
C3	1	61308.1	19248.9	55848.7	464093	627.343
C4	1	49542.7	9204.22	53439.5	420951	403.795
C5	1	57946.7	8486.95	61854.5	482729	2144.47
C6	1	52577.6	7577.07	57506.2	434101	622.466
C7	1	54903.8	5824.65	63837.6	482738	204.551
C8	1	57209.5	9421.81	65413.8	502042	174.716
C9	1	54603.6	8719.34	64504.8	504419	0
C10	1	47326.7	10410.1	55125.1	462788	106.693
C11	1	42588.1	10236.9	48344.5	433490	390.417
C12	1	36422.7	13743.5	48353.5	470469	679.147
D1	1	47798.8	11917.9	46382.2	465160	534.742
D2	1	53091.7	15971.5	51024	461054	841.718
D3	1	49582.3	11357.7	52800	445048	203.704
D4	1	47277.5	4653.04	55451.8	433784	775.011
D5	1	49416.4	1928.14	63410.5	479750	770.277
D6	1	46133.7	872.843	61284.8	451879	730.03
D7	1	48861.1	0	64964.8	476371	965.178
D8	1	47380.2	1153.92	62067.4	469073	1033.13
D9	1	47005.1	4710.66	62563.1	485971	431.439
D10	1	41095.2	6669.78	58794.2	479467	775.913
D11	1	37349.7	18410.8	53661.3	472402	328.125
D12	1	38563	10864.5	51287.1	488034	11.395
E1	1	48561.2	12372.1	41960.7	413228	1120.27
E2	1	49608.7	14555.3	46702.7	424307	500.14
E3	1	51997.4	14406	54219.1	454772	431.889
E4	1	49679.4	4808.72	67705.4	532806	639.675
E5	1	50487.3	3627.25	69593.9	530368	581.616
E6	1	52091.4	2353.52	70738.5	524870	655.783
E7	1	51449	0	59327.1	440479	337.727
E8	1	59050.6	997.427	68360.3	511254	586.449
E9	1	52164.1	34289.3	63409.6	493853	896.642
E10	1	42927.2	13438.3	54158.6	445441	829.677
E11	1	42885.6	9271.94	53289.8	472620	625.74
E12	1	40747.5	12039.2	48570.8	469727	1103.62
F1	1	51899.2	12773.8	39541	395531	1413.94
F2	1	56746	12202.7	50923	464762	613.981
F3	1	61336.7	17622.8	66028.9	487387	902.301
F4	1	54025.7	10043.3	65489.9	481590	1598.61
F5	1	55598.6	6971.26	65047.7	505154	1264.1
F6	1	56555.9	6514.42	67445.2	505156	1993.2
F7	1	59520.5	4560.46	64654.5	494811	541.628
F8	1	57062	24035.1	60877.5	470130	384.973
F9	1	45347.7	33463.1	39217.6	317043	693.049
F10	1	45685.2	13923.7	50831.7	428419	22.4377
F11	1	45657.6	14020.2	49065.8	444079	731.605
F12	1	46267.2	12998.2	48383.9	472049	553.326
G1	1	51775.7	4290.37	42826.2	484658	996.486
G2	1	47641.7	10663.2	43454.2	416418	617.79
G3	1	51847.6	7891.5	52230.7	465603	285.202
G4	1	49967.4	7314	63532.5	531172	6569.04
G5	1	49209.3	4863.33	58783.8	474230	773.383
G6	1	47813.7	5932.77	65784.5	521630	707.645
G7	1	58762.7	7340.21	67135.4	532862	577.195
G8	1	52171.4	9610.04	47950.6	387272	276.357
G9	1	50589.9	10116.9	54436.9	426609	890.506
G10	1	44352.9	9008.38	54159.5	473504	504.97
G11	1	39936.8	65138.9	23012.6	211066	1211.49
G12	1	37905	8483.83	49303.6	486525	306.756
H1	1	49443.4	6351.69	39427.5	429092	39.1226
H2	1	48732.4	6894.66	41904.9	420897	448.804
H3	1	53489.7	8533.35	49608.3	469607	410.206
H4	1	45918.9	6572.02	53332.1	473120	160.129
H5	1	44737.2	1166.47	53960.7	462449	364.332
H6	1	181356	56025.4	106975	555783	28501.1
H7	1	1659.51	32407.4	0	2667.6	443.647
H8	1	6195.08	50622.2	2976.07	7398.43	301.565
H9	1	1253	41871.8	1590.59	5960.48	1100.71
H10	1	0	31976.9	1019.03	4194.84	419.853
H11	1	0	4421.43	817.112	1144.28	426.538
H12	1	0	52268.3	0	3508.49	4111.08
A1	2	52743.2	10305.4	38592.1	414671	953.081
A2	2	64907	13813	47288.2	464955	628.988
A3	2	57914.1	11632	48158.3	451168	277.95
A4	2	61588.6	13307.9	56667.9	495649	879.694
A5	2	54759.3	9865.36	53802.8	455401	837.29
A6	2	59623.5	11205.6	58364.6	478205	1491.85
A7	2	62795.1	9760.53	55586.5	455574	885.367
A8	2	60355	12210.2	54589.4	454282	813.922
A9	2	58590	11990.5	55884.4	479251	688.096
A10	2	46201.1	10809.5	50111.1	456812	498.806
A11	2	43284.2	9179.54	46197	448932	0
A12	2	44517.3	10611.9	43117.7	449538	1623.75
B1	2	50374.1	9330.22	42601.4	443538	910.694
B2	2	52652.2	13128.4	47550.6	456608	120.364
B3	2	53449.6	9131.35	53192.8	473003	458.88
B4	2	38225	6815.1	42149.1	355194	467.065
B5	2	47293.1	6669.49	57520.1	452097	141.097
B6	2	49403	7019.51	56173.2	441056	835.172
B7	2	50827.6	5984.57	58386.9	456747	546.866
B8	2	53178.8	8889.42	61182.9	492747	0
B9	2	50202.4	8199.71	56252.2	461508	463.418
B10	2	53384.5	13190.7	55068.3	465935	449.34
B11	2	42144.4	12224.2	50115.6	466774	261.867
B12	2	43994.7	10227.1	47871.1	482158	817.532
C1	2	75446.4	22697.6	48244.2	479097	1337.45
C2	2	29329.3	1849.91	48080.8	442264	818.981
C3	2	65434.6	20122.7	56668.8	470446	910.809
C4	2	52802.8	9430.62	54293.7	429912	500.636
C5	2	62675.3	8838.69	63326.9	491688	2390.7
C6	2	55577.1	7487.77	58006	438844	440.109
C7	2	57523.9	5302.32	63823.2	483481	82.3886
C8	2	59185.2	9127.53	64396.2	496384	22.5095
C9	2	56039.8	7946.89	63733.3	499941	383.026
C10	2	49123.7	10417.7	54764.8	459248	541.833
C11	2	44867.2	9922.6	48473.1	435107	143.441
C12	2	39610.9	13890.9	49690.6	483274	540.011
D1	2	51062.1	11866.9	46543.5	468254	400.648
D2	2	56829.8	16386.4	51751.3	469618	737.579
D3	2	53118.3	11497.5	53917.7	454728	418.872
D4	2	50282.3	5121.87	56937.7	442533	852.078
D5	2	52721	2136.83	64902.6	489045	1082.58
D6	2	48782.1	1290.01	61489.7	455212	500.206
D7	2	50377.9	0	64395.4	472848	604.795
D8	2	50342.1	1171.87	62192.7	468219	520.468
D9	2	48836.6	4527.34	61800.9	479528	172.3
D10	2	43723.8	6545.96	58396.7	478091	682.607
D11	2	40998.3	20234.4	54202.5	480559	581.503
D12	2	41164.9	11180	51950.6	500331	531.294
E1	2	51078.7	12502.2	42373.9	416156	964.205
E2	2	52069.9	14451.7	47153.7	426918	743.116
E3	2	55100.5	15141.8	54606.3	458995	799.656
E4	2	53050.7	5585.66	69054.9	540793	1061.21
E5	2	53760.4	3743.98	70535.1	537762	624.96
E6	2	55199.4	2233.05	71308.1	530153	887.383
E7	2	53226.5	0	59744.4	440106	720.643
E8	2	62874.4	963.74	68787.7	513258	188.448
E9	2	54362	30496.4	63369.4	493090	1100.57
E10	2	43434.7	13856	53234.6	437044	159.502
E11	2	44566.5	9296.53	53077.5	472567	441.623
E12	2	42909.7	11921.8	48644.3	468566	247.653
F1	2	52677	11942.6	38092.3	383195	730.555
F2	2	57180.5	11036.5	49633.1	453819	547.519
F3	2	64156.9	17893.3	65714.1	484677	1014.06
F4	2	57285.7	10108.9	65462.9	482007	1836.04
F5	2	58268.5	6454.58	65171.1	509063	1691.44
F6	2	60430	6908.54	68440	512148	2228.02
F7	2	62024.2	4252.87	64710.3	491041	538.658
F8	2	60908.7	26601.4	61821.4	476252	654.996
F9	2	48015.2	30101.6	39397.4	320169	632.044
F10	2	49158.7	14814.4	51305.1	432741	369.687
F11	2	46794	14705.2	49237.4	443054	638.236
F12	2	47932.4	12607.5	48192.8	468927	535.695
G1	2	53140	4039.72	42448.8	476353	904.62
G2	2	49526.9	9958.44	42535.8	413076	499.815
G3	2	53966.1	7509.11	51403.2	464351	887.481
G4	2	53024.6	6967.76	64041.6	538270	7112.65
G5	2	52119.9	4879.88	59139.9	479416	653.262
G6	2	51795.3	5824.59	66485.8	529918	246.694
G7	2	61507.7	7258.01	66831.1	531878	646.604
G8	2	54984.6	9897.64	49188.6	392208	142.243
G9	2	53267.3	9816.55	55146.9	429404	474.467
G10	2	47206.5	8706.89	55141.8	477123	685.474
G11	2	43559.9	68923.6	23550.8	220805	1192.64
G12	2	41656.1	8634.49	50998	499657	341.365
H1	2	51285.5	5959.25	38575.1	422481	388.78
H2	2	49691.1	5943.71	40702.1	410554	803.922
H3	2	55330.3	8175.91	49005.4	461196	841.952
H4	2	48880.6	6453.94	53294	474145	838.976
H5	2	47869.5	1099.08	54695	468683	117.161
H6	2	193256	56945.1	108365	560464	28850.4
H7	2	2610.62	35704.6	0	2979.29	782.955
H8	2	7088.88	51923.6	2881.54	7617.25	830.999
H9	2	1704.21	42118.8	1587.4	6319.81	1248.52
H10	2	0	34900	1129.73	4489.99	290.987
H11	2	0	4928.51	1097.99	1329.74	455.786
H12	2	0	39813.6	0	3501.29	3836.68
A1	3	54055.2	10377.5	38844.4	415991	1375.12
A2	3	65749.3	13528.8	47805.5	468142	1170.9
A3	3	57785.1	11377.2	48495.9	454453	696.241
A4	3	61170.8	13204.4	56926.1	497654	604.117
A5	3	54539.6	9617.72	53998.7	456307	969.782
A6	3	59227.4	11199.3	58741.6	479032	1508.93
A7	3	62364.7	9759.8	55865.1	457262	996.71
A8	3	60220.7	11959.2	54806.2	455681	953.985
A9	3	58860.7	11581.7	55930.2	481410	1244.54
A10	3	46055.5	10275.3	50518.5	459858	537.761
A11	3	43882.5	8871.79	46477.6	450095	0
A12	3	44638.7	10814.3	43370	450512	1057.35
B1	3	50267.7	9344.26	42535	444880	900.782
B2	3	52474.4	12601.3	47769.3	457319	566.67
B3	3	52923.7	9039.78	53360.9	475754	451.088
B4	3	38538.2	6704.51	42391.2	357594	692.432
B5	3	47082.5	6641.22	58238	455626	653.414
B6	3	49295.1	6959.16	56437.8	442279	587.18
B7	3	50821.8	5958.24	58586.5	457715	7.49131
B8	3	52939.2	9084.44	61575.3	495383	389.922
B9	3	49952.5	8020.43	56814.5	464084	518.992
B10	3	53295.6	13080.8	55305.8	468097	394.542
B11	3	42347.1	12154.3	50328.7	468152	773.497
B12	3	44414.1	9698.26	48101.1	481948	395.622
C1	3	74457.8	23294.7	48497	480139	1022.97
C2	3	29307.8	2089.97	48320.5	444115	908.932
C3	3	65096.3	20181	56858.2	471076	1027.91
C4	3	53041.4	9284.47	54950.1	435269	351.051
C5	3	62085.3	8892.65	63841.3	495259	2207.03
C6	3	55449.4	7305.04	58565.1	442259	476.931
C7	3	57163.9	5174.57	64679.8	487569	614.6
C8	3	58944.2	8913.5	65159.9	499923	192.938
C9	3	56086.8	8059.48	64281.3	504343	168.408
C10	3	48943.8	10224.8	55045.1	461150	168.408
C11	3	45078.4	9948.71	48836.3	439224	243.741
C12	3	40109.7	13518.9	49842	483810	644.707
D1	3	50675.8	11802.7	46870.1	468807	187.242
D2	3	56461.6	16383.7	52211.9	471364	522.416
D3	3	53051.1	11669.1	54373	457647	977.073
D4	3	50789	5119.67	57568.6	447075	752.217
D5	3	52749.6	2189.01	65316.4	493665	533.717
D6	3	48193.4	1337.07	62025.1	458456	445.003
D7	3	49957	0	64792.5	475128	804.315
D8	3	49776.8	1102.45	62724.5	471068	798.918
D9	3	48806.5	4443.11	62401.5	483788	508.63
D10	3	43171.8	6522.75	59131.9	483028	406.372
D11	3	40212.9	20549.9	54301.3	481256	378.8
D12	3	41076.8	10973	52040.7	499990	417.343
E1	3	51126.5	12661.6	42715.6	416692	1251.86
E2	3	52244.3	14233.2	47270.5	428234	897.414
E3	3	55274.2	14992.4	54796	460596	702.528
E4	3	52682.5	5277.3	69661.7	543885	1123.38
E5	3	53704.9	3819.33	70913.4	539813	665.28
E6	3	55498	2339.57	71994	533431	1170.59
E7	3	52916	0	60014.3	442945	197.404
E8	3	62334.3	1501.27	69653.4	517989	791.479
E9	3	54570.5	29872.4	63382.2	493918	1013.39
E10	3	44080.4	14033.1	53692.6	438133	134.035
E11	3	44830.6	9334.65	53587.8	475350	481.536
E12	3	42686.2	11469.7	48609.3	469086	521.755
F1	3	52207.8	12104.8	38179.6	384165	1049.24
F2	3	57330.5	11120.2	50152.3	457879	812.312
F3	3	63638.7	17971.5	66401.2	485836	1066.27
F4	3	56659.1	9990.24	66273.5	485166	1720.69
F5	3	58034.6	6742.47	65786.1	513509	1026.37
F6	3	60474.1	6819.57	68925.2	514641	1975.49
F7	3	62119.1	4201.61	65209.8	495735	689.165
F8	3	60268.7	27251	62068.1	477989	371.959
F9	3	47174.1	28596.5	39401.6	320390	152.011
F10	3	48656.4	14750	51759.7	434017	756.47
F11	3	46582.5	14619.4	48964.6	443928	601.144
F12	3	47927.6	12519.9	47962.4	469475	878.811
G1	3	52446	4099.93	42546.6	479825	1730.13
G2	3	49141.6	10185.3	42759	414309	387.244
G3	3	53895.9	7397.62	51913.6	469923	757.463
G4	3	52992	7004.71	64665	542080	8030.24
G5	3	51669.4	4845.11	59507.1	481650	916.541
G6	3	51267	5595.45	67302	533891	599.236
G7	3	61172.4	7119.54	67196.4	534642	644.778
G8	3	54944.2	9560.94	49672.1	395584	315.982
G9	3	53102	10287.5	55837.4	432134	474.467
G10	3	47519.9	8679.49	55642.4	479747	451.815
G11	3	43029	67410	23776.1	221641	1623.7
G12	3	41998.1	8967.62	51154.3	503136	700.034
H1	3	51436	5826.57	38712.1	424464	279.971
H2	3	49167.9	6075.48	41040.8	413696	553.198
H3	3	55311.9	7985.86	49446.5	463568	358.696
H4	3	49022.8	6307.66	53798.3	476071	982.07
H5	3	47920.4	1144.01	54933	469965	687.846
H6	3	194892	57492.3	109281	564144	29049.6
H7	3	2252.47	36806.7	0	2971.83	603.853
H8	3	7163.15	52183	3037.95	7481.23	827.611
H9	3	1651.37	41858.2	1912.54	6139.75	1202.92
H10	3	0	36793.4	1175.25	4817.03	374.126
H11	3	0	5480.08	1065.16	1442.47	246.173
H12	3	0	27885.5	0	1710.14	3672.7
A1	4	53847.1	10509	38806.9	416534	863.643
A2	4	66097.5	13700.4	48211.4	472421	1030.56
A3	4	57757.2	11387.5	49093.9	457663	618.779
A4	4	61378.8	13192.8	57556.8	500778	747.285
A5	4	54454.9	9849.06	54164.5	458074	764.38
A6	4	58991.5	11007.7	59092.4	481580	1579.7
A7	4	62208.6	9595.89	56307.2	459098	1020.51
A8	4	59699.5	11874.2	55262.5	457574	632.618
A9	4	58700	11826.9	56384.5	483605	1004.06
A10	4	45482.1	10285.4	51076.1	462667	742.034
A11	4	44063.4	8951.01	46573.7	451140	0
A12	4	45083.1	10855.9	43240.1	451524	1008.77
B1	4	50263.9	9372.36	42990.6	446452	843.786
B2	4	52335.8	12635.3	47892.8	458357	290.791
B3	4	52517.8	9140.24	53658.2	477422	355.849
B4	4	38107.1	6567.87	42785.5	359572	446.815
B5	4	46981.3	6655.76	58656.8	459028	583.706
B6	4	48933.7	7056.17	56645	443449	389.587
B7	4	50243	5658.55	58698.7	458891	198.104
B8	4	53148.6	8808.63	62123	498446	299.94
B9	4	49825.1	7978.92	57144.5	466819	255.463
B10	4	52858.2	13044.8	55557.5	470217	685.467
B11	4	41721	12011.2	50240.9	469319	542.438
B12	4	45035.6	10288	48202	483563	177.439
C1	4	74679.7	23496.5	48232.6	479211	1208.89
C2	4	29698.8	2071.64	48656.2	447153	1064.85
C3	4	65130	19941.2	57307.8	472119	866.198
C4	4	52485.4	9296.3	55419.5	437570	468.644
C5	4	62151	8843.51	64363.5	498330	2182.81
C6	4	54794.1	7289.33	58632.9	444118	432.219
C7	4	56856.4	5085.05	65051.8	490167	551.152
C8	4	58837.7	8855.22	65469.8	502249	220.807
C9	4	55625.1	8138.85	64880.4	506621	749.622
C10	4	48627.5	10357.8	55498.2	464115	332.631
C11	4	44564.8	9939.67	49403.2	442926	229.721
C12	4	40194.4	13820.6	50057.7	484714	1009.77
D1	4	51013.2	11794.8	47124.3	468954	330.33
D2	4	56400.8	16471.7	52212.8	473042	512.088
D3	4	53274.6	11626.5	54721.8	459863	1037.04
D4	4	51070.2	4993.1	57862.5	449930	551.409
D5	4	52221.6	2118.69	65691.5	495824	1186.3
D6	4	48278.6	924.186	62682.5	461520	782.98
D7	4	50336.5	0	65259.2	478530	1033.76
D8	4	49984.6	1242.5	63114.4	472562	482.734
D9	4	48721.5	4296.95	62732.4	485950	476.926
D10	4	43539.8	6334.8	59663.9	487590	813.972
D11	4	40217.3	20508.2	54597.8	482350	353.462
D12	4	41026.2	10668.8	52126.7	499480	511.352
E1	4	51326.3	12064.4	42727.2	417752	1693.05
E2	4	51830.6	14462.9	47445.7	428991	823.812
E3	4	54929.3	14803.3	55179.4	462173	699.699
E4	4	53017.4	5561.52	69976.4	547473	1509.08
E5	4	53785.2	3682.43	71454.2	543480	369.936
E6	4	55296.2	2222.91	72455.3	536473	1057.31
E7	4	52727.2	0	60530	445212	456.645
E8	4	62617.3	928.588	69962.5	521562	713.085
E9	4	54391.3	29971.2	63876.9	495258	1013.39
E10	4	43381.1	13887.9	53583.4	438837	841.74
E11	4	44951.8	9105.93	53852.2	477248	489.261
E12	4	43094.5	11771.1	48805.3	469607	776.621
F1	4	52459.3	11731.7	38502.4	384412	971.005
F2	4	57358.1	11036.5	50645.7	461367	613.981
F3	4	63528.1	17817.9	66897.4	487541	1179.86
F4	4	57131.4	10227.6	66579	487738	1785.09
F5	4	57606.7	6587.09	66189.4	516536	1321.64
F6	4	60251.2	6642.6	69243.3	516731	2348.23
F7	4	61787.4	4237.8	65769.3	498455	730.753
F8	4	60125	27558.1	62359.1	478996	862.122
F9	4	47156.3	28471.6	39629.2	322115	192.013
F10	4	49045.2	14487.1	52079.3	436388	606.885
F11	4	47196	14236.6	49083.7	444794	415.685
F12	4	48276.1	12548.7	48351	470280	820.495
G1	4	52313.1	4104.13	43052.3	482965	1782.45
G2	4	48838	10005.2	42933	415268	707.846
G3	4	53530	7652.83	52318	473002	506.653
G4	4	53061.6	7023.61	65291.8	545634	8246.5
G5	4	51231	4656.34	59915.1	484554	632.693
G6	4	51021.1	5629.53	67462	535094	664.111
G7	4	60895.4	7064.15	67483.8	536782	688.615
G8	4	54208.6	9186.16	49912.8	398277	514.106
G9	4	52896.8	10000.2	56097.7	435316	752.498
G10	4	46765.2	8765	56071.1	482360	495.003
G11	4	42920.4	65747	23866.2	222625	1083.3
G12	4	41980.5	8723.21	51923.3	508320	1256.91
H1	4	51440.6	5698.09	39032.5	424966	800.79
H2	4	49697.6	6173.82	41215.9	415865	773.585
H3	4	55090.5	8189.69	49601.7	465219	683.676
H4	4	48945	6430.15	54023.3	478516	808.313
H5	4	47930.4	849.679	54926	471179	316.712
H6	4	195248	58043.5	109858	566147	29887.8
H7	4	2231.13	37489.9	0	2996.7	769.81
H8	4	7273.27	52310.2	3142.79	7424.62	587.883
H9	4	1637.11	41765.5	1745.19	6235.36	1004.01
H10	4	0	37605.6	1226.98	5053.56	680.702
H11	4	0	5951.58	1004.37	1511.56	782.393
H12	4	0	19280.6	0	968.481	3831.81
A1	5	53904.7	10466.7	39063.4	416863	1732.88
A2	5	66745.1	13532.1	48809.6	475374	878.944
A3	5	57839.8	11274.6	49508.5	460189	400.065
A4	5	60977.4	12925.3	57831.2	503126	622.324
A5	5	54137	9398.8	54505.5	460636	602.88
A6	5	59126.8	10877.4	59647.6	484178	1261.64
A7	5	62541.9	9565.16	56603.6	461986	1316.15
A8	5	60080	11806.4	55460.4	458733	721.325
A9	5	58736.7	11755.5	56578.6	486242	724.959
A10	5	46381.4	10327.9	51329.6	465304	457.952
A11	5	43860.6	8985.54	46864.2	452760	0
A12	5	45634.5	10944.3	43537.3	450930	1307.95
B1	5	50700.7	9134.96	43115.7	448983	1158.5
B2	5	52129.5	12729.8	47999.6	459555	0
B3	5	52385.3	9007.77	53855.6	478272	773.17
B4	5	38100.5	6602.19	43045.3	361572	636.907
B5	5	46873.6	6496.66	58910	460625	839.864
B6	5	49097.6	6943.12	56869.3	444136	535.982
B7	5	49961.1	5773.93	58717.1	459981	70.7513
B8	5	53005	8634.83	62308.7	501337	15.8792
B9	5	50129.5	8072.72	57435.9	469740	172.997
B10	5	53181.4	12916.4	55795	472451	427.421
B11	5	42244.4	11477.7	50539.7	469745	461.017
B12	5	44818.3	9958.74	48300.4	484722	687.41
C1	5	74319.8	23648.1	48477.7	480305	696.474
C2	5	30169	2411.57	49146.1	449657	890.942
C3	5	64748.7	19865	57525.1	474587	1501.91
C4	5	52721	9089.32	55640.2	439772	618.23
C5	5	61720.4	8661.38	64498.3	499572	1727.68
C6	5	54982	7173.58	59048	445509	654.904
C7	5	56881.8	5241.49	65347.3	491632	8.52296
C8	5	58663.4	9120.84	65809.7	504854	373.014
C9	5	55723	7720.79	65214.6	509191	42.1021
C10	5	48778.4	10053.7	55911.8	467246	278.239
C11	5	44521.1	9862.35	49726.3	445576	0
C12	5	39349.5	13409.3	50231.8	484663	717.719
D1	5	50661.5	11436.1	47088.9	470165	485.684
D2	5	56520.1	16397.3	52501.4	475403	594.711
D3	5	53234.9	11484.8	54825.7	462299	382.716
D4	5	50504.8	5147.18	58212.9	451963	451.547
D5	5	52897.6	1923.6	66090	497608	1194.45
D6	5	48305.4	1134.91	62925.5	462500	552.029
D7	5	50160.8	0	65535.4	479414	1098.61
D8	5	49930.2	939.653	63305.6	475170	0
D9	5	49136.2	4352.69	63043.8	488793	609.253
D10	5	43892.8	6541.54	60193.5	490003	422.332
D11	5	40459.3	20019	54864.2	483756	350.929
D12	5	41029.9	10664.5	52314	500723	803.35
E1	5	50959.9	12318.4	42732.2	417653	1574.95
E2	5	52051.5	14465.7	47700.8	431045	736.022
E3	5	55098.8	14999.1	55652.7	464573	641.233
E4	5	52688.4	5408.99	70419.1	550483	1048.56
E5	5	53893.2	3802.35	72145.5	545929	575.568
E6	5	54765.7	1980.71	72639.3	537733	1069.9
E7	5	52338.8	0	60720.5	446777	568.428
E8	5	62417.6	1076.52	70519.2	523365	67.8411
E9	5	54596.8	30261.5	64118.5	497300	965.135
E10	5	43364.2	14504.3	54101.3	440855	321.684
E11	5	44213	9589.2	54013.6	479746	37.3384
E12	5	42553.6	11427	48892.8	470303	472.465
F1	5	52694.4	11680.5	38368	385221	1336.86
F2	5	57427.1	11378	50954.2	463986	673.058
F3	5	63495.5	18052.6	67177.1	489343	1366.73
F4	5	57094.1	10069.4	67102.1	489801	1995.61
F5	5	57357.2	6465.07	66555.6	519076	1045.24
F6	5	60174.6	6617.73	69587.7	518522	2440.48
F7	5	61699	3945.29	66114.5	500721	450.532
F8	5	60182.9	27772.8	62600	480343	572.579
F9	5	46936.9	28236.1	39855.7	322961	648.045
F10	5	48495.7	14964.7	52207.8	438046	379.303
F11	5	46505.4	14262.2	49665.2	446218	11.5113
F12	5	48074.4	12551.3	48433.2	470761	1087.66
G1	5	52115.9	4234.36	43502.1	486954	1059.01
G2	5	48865.6	9861.1	42939.4	416551	410.659
G3	5	53391.8	7652.83	52846.3	476169	582.147
G4	5	53239.3	6852.64	65587.9	548002	8729.04
G5	5	51964.7	4583.48	60476.1	487998	1123.05
G6	5	50833.3	5523.9	67631.8	536780	160.479
G7	5	60927.5	7013.22	67756.1	539129	935.202
G8	5	53595.3	9027.83	50233	399019	0
G9	5	52635.5	9797.59	56242.1	437629	398.915
G10	5	46937.4	8680.58	56190.4	484278	580.272
G11	5	41937.4	64968.4	24010.4	223975	1147.39
G12	5	41838	9359.33	52392.3	512870	1253.77
H1	5	51486.2	5534.69	38913.9	424891	733.548
H2	5	49349.6	5901.42	41535.8	417977	654.915
H3	5	55317.7	7981.92	49857.5	467926	755.79
H4	5	49093.4	6296.2	54166	481084	1344.06
H5	5	47805.7	745.115	55175.7	471751	515.507
H6	5	195906	58210.1	110536	566891	30402.9
H7	5	2486.5	38353.7	0	3297.61	809.245
H8	5	7099.12	52262.2	3193.5	7600.35	439.642
H9	5	1532.28	41628.9	1767.5	6102.3	1309.85
H10	5	0	38741.5	1213.53	5358.99	535.209
H11	5	0	6315.05	1071.24	1681.27	302.233
H12	5	0	13003	0	0	3281.4
A1	6	54010.9	10357.1	39243.6	418213	1194.85
A2	6	66714.4	13770.4	48922	477852	1065.39
A3	6	58415.6	11419.2	49734.1	462251	636.094
A4	6	60844.1	13050.3	58161.6	505065	701.769
A5	6	54452.3	9535.43	54977.5	463105	621.695
A6	6	58996.8	11048.3	59781.2	486392	1796.88
A7	6	62260.9	9674.92	56859.9	463525	1339.95
A8	6	60308.2	11851.9	55730.1	460888	750.115
A9	6	58835.9	11755.5	56940.6	487310	555.568
A10	6	45974.7	10291.9	51428.2	466636	437.049
A11	6	44431.1	8769.21	47084.2	453453	0
A12	6	45533.6	10827.7	43524.8	452285	1226.12
B1	6	51273.9	9071.75	43420.7	450458	1151.07
B2	6	51809.2	12596.9	48253.9	460508	682.774
B3	6	52200.8	8811.3	54215.9	479710	271.865
B4	6	38225	6709.6	43321.1	362955	331.192
B5	6	46712	6356.13	59018.2	461391	695.407
B6	6	48676.3	6859.1	56933.7	445180	575.181
B7	6	50085.9	5818.85	58885.4	460266	456.138
B8	6	52767.2	8756.41	62759.4	503667	465.789
B9	6	50169.3	8028.73	57868.8	471948	650.757
B10	6	53035.9	12961.7	56100.6	474607	785.099
B11	6	42230.5	11620.7	50793.5	471183	813.107
B12	6	43222.7	9759.08	48507.4	485242	805.703
C1	6	74444.3	23709.8	48852.1	482790	1197.79
C2	6	29977.9	2254.89	49249.2	451453	976.61
C3	6	65491.1	19720.2	57760.1	475876	1079.96
C4	6	52485.4	9189.01	56080	441613	262.856
C5	6	61294.3	8567.9	64649.7	500967	2139.42
C6	6	54555.6	7046.25	59294.5	446556	547.945
C7	6	56817	5457.89	65474.3	493634	221.597
C8	6	58739.1	8911.59	66071.6	506621	264.754
C9	6	55327.2	7810.31	65510.3	510850	755.784
C10	6	48586.2	9809.38	56057.9	469752	213.386
C11	6	44668.6	9519.91	49717	447882	150.99
C12	6	39940.4	13466.1	49969.2	485858	752.159
D1	6	50891.2	11691.1	47293.8	470810	353.224
D2	6	56596.7	16498.1	52855.8	476513	785.775
D3	6	53245.5	11526.6	54998.3	463754	396.826
D4	6	50293.1	5067.94	58391.4	453014	1356.81
D5	6	52241	1704.7	66554.1	498509	808.732
D6	6	47291.4	1111.38	62933.4	463951	744.676
D7	6	50464.1	0	65961.8	481524	860.43
D8	6	49393.9	1243.69	63733.5	477466	474.927
D9	6	48560.6	4508.76	63498.5	489855	0
D10	6	43685	6731.69	60478.4	491799	526.688
D11	6	39869.5	19841.6	55016.1	485683	443.412
D12	6	41035.6	10331.8	52456.3	501224	0
E1	6	51265.3	12300.1	42864.7	419011	1410.46
E2	6	51948.2	14426.5	47905.6	432354	751.097
E3	6	55121.9	15102.3	55718.2	466010	713.843
E4	6	52614	5308.03	70867.4	552158	1045.4
E5	6	54532.5	3978.51	72407.6	547843	575.568
E6	6	54748.4	2472.72	73138.6	540263	873.538
E7	6	52301.5	0	60811.2	448385	592.212
E8	6	62355.9	831.921	70724.2	525972	559.312
E9	6	54508.7	29890.4	64376.3	499783	688.048
E10	6	43405.1	14377	54012.1	442151	4.02105
E11	6	44725.3	9547.39	54130.3	482027	185.404
E12	6	42723.5	11304.8	48938.3	471442	495.306
F1	6	51925.7	11502	38698.9	385432	1115.97
F2	6	56973.3	10884.8	51290.6	464950	813.366
F3	6	63473.6	17952.7	67696	490985	1116.66
F4	6	56729.5	10238.2	67619.3	492055	1783.17
F5	6	57406.6	6241.05	66693	520398	1109.39
F6	6	60132.4	6713.39	69637.4	520383	2581.19
F7	6	61479.1	4454.91	66437.2	502497	494.1
F8	6	59718.7	27789.3	62597.7	481863	1052.98
F9	6	46354.9	28167.5	40257.7	324347	545.038
F10	6	48377.5	14710.3	52157.3	438775	329.086
F11	6	46958.8	14737.2	49756.1	447577	739.279
F12	6	48247.1	12071.7	48568.6	471150	722.849
G1	6	52629.7	4071.93	43705.4	489671	1374.16
G2	6	48442.2	10055.8	43302.1	417966	485.406
G3	6	53488.9	7633.67	53074.3	477964	473.1
G4	6	53069.2	7047.67	65949.8	550532	8732.43
G5	6	51532.4	4507.31	60566.2	490388	1127.16
G6	6	50440.3	5486.42	67985.6	538180	1040.55
G7	6	60770.4	7312.51	67905.5	540452	800.036
G8	6	53426.6	9156.1	50404.7	399893	551.699
G9	6	52227.2	9993.17	56683.7	439331	349.554
G10	6	46942.2	8957.95	56653.4	486710	580.272
G11	6	41686.9	63682.2	24262.7	224845	1021.72
G12	6	41838	8898.98	52627.6	514622	578.904
H1	6	51537.6	5604.52	39137.6	425984	603.954
H2	6	49494.8	6096.13	41867.3	420446	700.42
H3	6	55636.9	7993.74	50313.7	469888	633.103
H4	6	48662.3	6394.02	54532.8	482700	769.132
H5	6	47507.6	1039.44	55420	473433	899.491
H6	6	196718	58415.2	111101	568375	29679.8
H7	6	2454.87	39443.5	0	3331.6	920.157
H8	6	7389.37	52129.9	2995.84	7634.15	457.431
H9	6	1448.41	41388.3	1866.32	6038.56	1200.56
H10	6	0	40134.7	1223.87	4723.44	38.4519
H11	6	0	6154.92	1104.07	1324.89	255.923
H12	6	0	8673.91	0	0	3367.45
A1	7	53652.3	10499.6	39281	418405	1516.27
A2	7	66745.1	13562.7	49219.6	479333	1641.1
A3	7	58527	11784.1	49971.3	464218	371.814
A4	7	60741.9	12940.2	58145.4	505882	553.636
A5	7	54281.2	9634.02	55136.4	464201	965.078
A6	7	58800.1	10759	59900.5	487122	1607.35
A7	7	62455.8	9701.26	57013.7	464536	1061.21
A8	7	59729.3	11911.5	55818.4	461904	875.394
A9	7	58845.6	11529.7	57228.8	488942	912.781
A10	7	45738.3	9959.75	51533.3	467998	467.453
A11	7	43544	8915.46	47216.1	454685	0
A12	7	44618.1	11028.8	43462.4	453020	1729.86
B1	7	50361.6	9327.41	43527.9	451986	257.72
B2	7	52674.8	12353.1	48101.1	461400	498.5
B3	7	52296.4	8772.18	54284	480782	510.829
B4	7	38040	6579.94	43474.5	364053	707.457
B5	7	46687.5	6450.62	59358.3	462746	214.165
B6	7	48691.4	6855.28	57061.7	446615	671.177
B7	7	50075.2	5855.25	59252.4	460430	491.097
B8	7	52823.9	8852.7	62954.3	505022	260.242
B9	7	50169.3	8178.96	58106.3	473509	377.368
B10	7	53239.1	13047.5	56132.8	475771	453.325
B11	7	41819.6	11591.5	50805	472274	441.212
B12	7	44162.5	9522.41	48699	487428	737.356
C1	7	75358	23725.5	49132	484180	1206.11
C2	7	30151.4	2170.6	49510.9	452822	699.904
C3	7	65699.5	19884.7	57999.7	477788	731.435
C4	7	52419.8	9129.87	56133.3	443172	645.034
C5	7	61490.7	8351.08	64836.6	502464	2279.69
C6	7	54505.8	7197.56	59278.4	446988	474.301
C7	7	57326.8	5089.4	65646.3	495004	514.219
C8	7	58268.1	8721.46	66437.5	507859	296.911
C9	7	55739	7950.59	65667.3	511973	259.801
C10	7	48701.3	9720.98	56527.8	471172	558.569
C11	7	44005.1	9641.42	50085.3	448971	249.134
C12	7	40058.2	13329.5	50158.2	486317	603.38
D1	7	51001.9	11652.4	47304.5	471362	587.072
D2	7	56810.1	16740.5	52896.2	478454	1007.82
D3	7	53267.3	11792.6	55561.2	464951	543.21
D4	7	50761.5	4897.36	58623.2	454178	735.935
D5	7	52058.2	1968.97	66694.8	500143	1384.4
D6	7	47317.2	933.813	63022.9	464730	716.511
D7	7	50906.3	0	66059.6	482515	1268.2
D8	7	49791.3	836.71	63649.9	478164	179.561
D9	7	48347.3	4160.69	63677	492213	394.222
D10	7	43879	6636.62	60477.2	493557	507.044
D11	7	41031.6	20129.7	55094.4	485892	556.165
D12	7	40518.2	10404.6	52554.9	503139	868.872
E1	7	51765.9	12109.9	42965.5	419323	1095.8
E2	7	52071.5	14561.8	48147.3	433800	544.479
E3	7	55214.3	15190.1	56040	467210	957.135
E4	7	52934.1	5621.88	70968.2	553130	1019.05
E5	7	53661	3994.43	72535.9	550279	256.032
E6	7	54326.4	2054.26	73234.6	541566	957.871
E7	7	52834.8	0	61219.8	449676	230.701
E8	7	62657.5	935.911	70844	528698	483.933
E9	7	54324.9	30595.1	64658.3	501334	896.642
E10	7	43385.4	13937.6	54362.3	443380	485.207
E11	7	44599.7	9468.69	54787.1	484455	157.079
E12	7	42482.1	11358.2	49322.1	471942	950.94
F1	7	52423.5	11792.8	38716.1	386113	1598.02
F2	7	57277.1	10912.7	51443.3	467097	591.827
F3	7	63823.3	18067.6	67925.6	491779	1434.52
F4	7	56935.5	9713.3	67871.9	493212	2128.27
F5	7	57342.5	6361.16	66949.9	520999	1660.3
F6	7	59478	6588.08	69994.9	521454	2492.66
F7	7	61622	4144.32	66590.4	503969	1079.3
F8	7	60069.3	27880.7	63079.5	483057	906.583
F9	7	46610.9	28084.6	40295	325940	660.046
F10	7	48000.5	14713.5	52457.1	440291	246.814
F11	7	46257.5	14316	49899.5	448809	642.073
F12	7	46622.2	12135.7	48733.1	472163	774.384
G1	7	52698.4	4095.73	44012.9	490377	1124.08
G2	7	48464.1	9928.27	43451.5	418658	533.136
G3	7	53524.8	7496.05	53148.1	479466	289.396
G4	7	52856.7	7014.16	65893.5	551637	8757.87
G5	7	51546	4697.74	60931.7	492060	857.303
G6	7	50746.6	5483.87	68362.3	539777	630.82
G7	7	60661.4	6864.92	68356.2	541663	850.266
G8	7	53684	9483.78	50578.4	401168	264.165
G9	7	52324.2	9887.4	56931.6	440874	477.489
G10	7	46301.2	8659.75	56891	487798	1157.22
G11	7	41427	63415.1	24342.5	225423	1602.33
G12	7	42186.6	8698.1	52943.4	517739	698.461
H1	7	51226.2	5678.54	39134	426190	629.629
H2	7	49702.4	6299.7	42055	421418	643.316
H3	7	55419.7	8162.12	50564.8	470639	794.188
H4	7	49169.6	6432.79	54617.6	483580	862.825
H5	7	47392.2	910.094	55648.7	474479	976.591
H6	7	196509	58621.1	111190	569922	30251.3
H7	7	2464.36	40246.3	0	3518.11	831.428
H8	7	7208.39	52169.5	3010.45	7615.56	517.574
H9	7	1701.69	41013.5	1792.21	6222.61	1051.18
H10	7	0	40897.6	1154.56	5536.91	18.7063
H11	7	0	6696.32	933.842	2320.07	376.572
H12	7	0	5413.8	0	0	3071.95
A1	8	54211.7	10444.8	39264.4	418614	1417.04
A2	8	67763.1	13893.9	49361.3	480727	1011.09
A3	8	59416.7	11585.3	50197	465272	494.841
A4	8	59997.5	12872.3	58354.1	507097	602.462
A5	8	54069.1	9487.3	55259.9	465862	576.225
A6	8	58763.6	10662.8	60116.8	487803	1338.11
A7	8	62633.9	9617.11	57266.3	465691	1215.56
A8	8	60426.3	11679.7	55995.9	462746	622.502
A9	8	59135.7	11563.3	57247.4	489784	814.481
A10	8	45189.8	9891.47	51764.6	468902	661.274
A11	8	43986.1	8855.54	47405.4	455157	0
A12	8	44764.2	10960.4	43773.3	452526	1567.49
B1	8	50755.8	9556.38	43757.6	453586	1319.58
B2	8	52089.2	12232.3	48534.3	462642	157.645
B3	8	52517.8	8957.99	54495.1	481781	939.406
B4	8	38234.1	6612.36	43535.9	364921	381.491
B5	8	46727.5	6432.04	59285.4	463395	418.252
B6	8	48421.2	6794.94	57302.3	446358	471.184
B7	8	49910.6	5566.39	59142.6	461287	178.959
B8	8	53198	8847.8	62959.4	506035	582.237
B9	8	50319.1	7746.52	58183.4	474212	357.648
B10	8	53172.1	12933	56296.5	476878	711.372
B11	8	41537.8	11721	51140.3	473101	622.758
B12	8	44078.6	9451.01	48863.9	488335	1316.99
C1	8	76427.8	24094.7	49268	484952	874.986
C2	8	29977.1	2198.09	49660.7	453812	547.415
C3	8	66777.8	19883.8	58335.9	479141	990.737
C4	8	52177.3	9150.15	56485.2	443878	617.365
C5	8	60869.1	8152.56	64945.8	503317	2063.73
C6	8	53957.3	7127.27	59674.9	449044	614.575
C7	8	57377.6	5228.45	66090.4	495979	451.717
C8	8	59258.9	8780.7	66455.5	508857	263.682
C9	8	56249.7	7858.3	65918.7	513175	544.246
C10	8	48468.8	9788.46	56475.5	472188	425.726
C11	8	44686	9651.46	50400.2	449684	30.198
C12	8	39378.9	13104.9	50116.6	487894	984.97
D1	8	51590.8	11496.8	47464.9	472177	489.772
D2	8	57201.2	16401.8	53240.9	479321	949.299
D3	8	53597.7	11666.4	55381.4	465846	507.937
D4	8	50486.1	4947.98	58675.3	455347	527.529
D5	8	52569.8	1858.95	66701.8	501040	762.119
D6	8	47926.7	745.553	63089	465821	882.12
D7	8	50682.4	0	66121.9	483627	950.214
D8	8	49238.1	865.438	64071.5	479077	422.88
D9	8	48526.5	4666.07	63945.3	492922	374.925
D10	8	43757.6	6407.77	60928.7	495012	232.037
D11	8	40749.1	19865.4	55119.7	487024	516.891
D12	8	41091.8	10593.1	52366.1	503854	851.779
E1	8	51706.5	12259.2	43105.5	419616	1639.91
E2	8	52590.9	14403.1	48078.1	434355	817.605
E3	8	55854.4	15417.7	56157.3	468644	727.988
E4	8	52459.2	5297.05	71209.3	554055	1248.79
E5	8	53766.1	3458.52	72785.9	549950	721.728
E6	8	54471.7	1793.04	73237.3	543057	730.046
E7	8	52743.7	0	61258.9	450709	281.836
E8	8	61825.8	836.315	71173.6	528368	1083.95
E9	8	54596.8	30173.2	64753.3	502395	370.487
E10	8	43178.1	13863.7	54499.4	444917	127.333
E11	8	44946	9087.48	54757.3	485013	633.465
E12	8	42222.8	11249	49057.3	472089	682.85
F1	8	53284.1	11716.7	38922.9	386357	1652.09
F2	8	57650.8	11203.9	51460.5	468294	702.597
F3	8	64518.8	17859.4	68300.8	492610	1578.34
F4	8	56520.1	9942.96	68117.4	494581	1986.96
F5	8	56742.1	6202.92	67313.1	522123	1308.43
F6	8	59264	6759.31	70179.3	522227	2299.77
F7	8	61709.4	4162.41	66859.5	504408	736.694
F8	8	60571	27846.6	63044.6	483774	1316.5
F9	8	46915	27905.4	40362	326835	348.024
F10	8	47850.4	14765.1	52596.6	440720	558.805
F11	8	45931.1	13925.5	49957.2	449165	303.13
F12	8	47316	12342.2	48891.3	472942	804.221
G1	8	52459.5	3756.87	44030.7	492263	1656.13
G2	8	48665.6	9629.42	43526.2	420355	671.824
G3	8	53568.8	7441.17	53317.7	480813	928.584
G4	8	53154.6	6835.45	66131.6	553181	8930.88
G5	8	51452.1	4552.85	61225.7	492596	1127.16
G6	8	50459.3	5642.3	68370.2	540864	868.124
G7	8	60840.5	6866.7	68583.5	542547	717.84
G8	8	53304.4	9126.03	50729.1	402795	675.653
G9	8	52720.2	9997.16	57074	442139	886.477
G10	8	46804.7	8297.97	56831.3	489865	345.506
G11	8	41140.3	62473.9	24237	226428	1053.14
G12	8	42375.2	8808.59	52855	517920	844.76
H1	8	51288.9	5719.04	39312.5	426203	309.313
H2	8	49833.8	5958.46	42170.2	422189	429.175
H3	8	55548.3	7701.28	50507.4	472270	738.932
H4	8	48699.2	6002.76	54697.2	484842	1060.43
H5	8	47036.7	631.257	55650.2	474608	409.684
H6	8	197073	58731.6	111484	571344	30314.8
H7	8	2369.49	41112.5	0	3410.35	580.849
H8	8	6839.6	52325.4	3057.71	7677.23	491.315
H9	8	1379.64	40713.8	1777.86	6192.33	1176.98
H10	8	0	41993.5	1367.68	5736.42	374.126
H11	8	0	7280.93	899.796	1339.44	148.679
H12	8	0	2447.55	0	0	3188.85
A1	9	55833.6	11741.2	40739.3	433977	1443.6
A2	9	68552.6	14588.1	50577.1	491163	1352.22
A3	9	59338.7	12618.3	51430.7	474896	618.779
A4	9	57286.3	12798.6	59161.8	509680	630.599
A5	9	51152	9384.05	55673.3	467761	690.685
A6	9	54874	10735.9	60205.1	487319	1556.92
A7	9	60261.9	9807.36	57578.4	468244	1042.01
A8	9	57557.2	11923.4	56545.1	466515	782.797
A9	9	56175.4	11594.3	57261	490387	819.747
A10	9	42286.6	10208.9	51393.2	461872	298.334
A11	9	38712.7	8247.16	46189.1	443135	0
A12	9	39885.9	10146.9	42547.1	443019	1756.71
B1	9	50580.6	9597.12	45533.9	468679	1387.72
B2	9	52189.4	13002.1	50588.7	478330	320.616
B3	9	50007.5	9171.36	54665.8	480650	321.216
B4	9	35691.6	6218.94	43508.7	363459	307.022
B5	9	43457.4	6371.47	59487	460442	870.939
B6	9	45519	6764.39	57392.3	446175	564.781
B7	9	47246.5	5883.12	59850.3	464654	481.109
B8	9	50491.9	8923.69	63391.5	507864	126.151
B9	9	47937.7	8036.2	59036.3	479455	325.379
B10	9	49810.8	12982	56649.4	478356	508.123
B11	9	37864.9	11244.8	50181.4	461058	284.973
B12	9	39032.5	8889.08	47191.4	472277	13.1436
C1	9	76355.6	24538.1	50028.4	491659	1249.58
C2	9	28580.9	2659.88	50285.5	454050	1013.45
C3	9	65106.4	19995.7	57996	475876	928.468
C4	9	48331.1	9140.86	56039.4	438491	406.389
C5	9	56423.3	8188.22	64252.4	496972	2194.92
C6	9	51045.3	6823.83	59307.2	445813	409.425
C7	9	54340.5	5286.68	66272.4	497803	414.784
C8	9	56831.1	8921.15	67725	517097	580.959
C9	9	53806	8245.91	67147.6	522264	766.052
C10	9	46095.2	10048	57570.2	478661	667.354
C11	9	41757.1	9859.33	50720.2	451370	534.936
C12	9	35703	12735.5	49263.2	475142	815.527
D1	9	49589.8	11883.6	47742.9	472834	310.707
D2	9	54811.8	16415.4	52738.3	474275	889.914
D3	9	50673.8	11206	54874.5	459151	491.182
D4	9	46918.8	4268.96	57697.2	450159	234.457
D5	9	47986.7	1471.06	65829.8	495014	905.454
D6	9	44195	873.912	62917.7	463648	963.234
D7	9	48560	0	66778.1	488286	1402.88
D8	9	47098.8	1259.25	64576.6	484060	508.757
D9	9	46951.4	4461.69	65071	503164	766.39
D10	9	41607.2	6698.53	61863.9	501240	265.185
D11	9	37688.8	19466.7	55055.9	481433	307.854
D12	9	37462.7	10134.7	52019.6	492032	190.867
E1	9	49988.8	12391.2	43007.2	420298	1842.37
E2	9	50772.5	14612.2	48369.2	434994	822.925
E3	9	53163	15437	56121.2	467521	699.699
E4	9	49694.1	5416.67	70231.2	549952	1016.95
E5	9	49798.2	3837.37	72136.6	546173	902.16
E6	9	50581.8	1484.9	72705.6	538094	1101.36
E7	9	50357.2	0	61523.7	453984	102.269
E8	9	58782	698.638	71191	530172	777.911
E9	9	52060.6	30249.5	65442.9	504813	831.262
E10	9	41671.1	14104.4	55941.4	456212	0
E11	9	42501.8	9736.76	55601.6	488512	656.64
E12	9	39197.7	11096	49515.8	474461	596.291
F1	9	54290.9	12703.9	40453.2	401939	1304.64
F2	9	58239.9	11871.3	53253.5	484712	659.344
F3	9	62861.1	18484.2	69244	500273	1064.44
F4	9	53628.9	10076.1	68729.4	498057	2086.93
F5	9	53582.6	6004.64	67610	523807	1215.04
F6	9	55067.6	6005.51	69923	518964	2765.69
F7	9	59282.7	4382.54	67260.4	511331	343.592
F8	9	56334	27802.5	62920.1	481838	1203.72
F9	9	43892.3	27806.1	40352.4	325168	848.059
F10	9	44198.4	14565.5	52486.8	438522	516.066
F11	9	43417.9	13967.7	49825.2	450939	323.595
F12	9	45279.7	12336.9	49906.3	479080	653.684
G1	9	51814	4195.15	45110.7	504655	1270.81
G2	9	47641.7	10169.7	44991.4	427386	215.236
G3	9	51921.5	7800.04	54751.4	485620	504.975
G4	9	49764	7076.88	66481.4	551210	8992.79
G5	9	47972.8	4708.5	61271.6	492103	758.574
G6	9	46428.4	5317.77	68190.7	537021	1085.8
G7	9	58356.4	6877.42	69316	547399	784.51
G8	9	50518.7	8999.77	50254	402898	0
G9	9	49865.2	9597.03	56621.2	442634	538.938
G10	9	43644.9	8235.48	56349.6	489340	871.516
G11	9	37665.2	60598.1	24077.3	219806	1276.84
G12	9	38001.5	8226.04	52194.9	508240	764.531
H1	9	52072.5	6608.66	40744.5	439764	514.706
H2	9	49784.3	7056.92	43786.7	438391	941.329
H3	9	55119.7	8671.21	51859.9	484089	1087.33
H4	9	46129.4	6321.76	55436	488909	958.221
H5	9	44414.3	870.592	55871.9	473082	356.017
H6	9	187307	59245.2	111904	568582	30894.2
H7	9	1754.38	41769.7	0	3653.24	630.965
H8	9	6633.87	51284.2	2976.07	7605.42	806.433
H9	9	1146.48	39685.3	1684.63	6189.94	1174.62
H10	9	0	42330.8	1183.53	5662.37	341.91
H11	9	0	7796.91	1050.57	1888.55	226.674
H12	9	0	92.6953	0	0	3123.9
A1	10	59693	11279.3	39502.8	419535	1675.58
A2	10	73826.7	14958.7	49479.8	482814	1375.78
A3	10	65223.4	12820.8	50227.4	466658	328.983
A4	10	59745.6	12653.7	58617.1	508345	602.462
A5	10	53632.9	9516.02	55499	466737	530.754
A6	10	58466.4	10544.4	60381.7	489170	1810.71
A7	10	64421.1	9713.7	57461	467385	1415.2
A8	10	61942.9	12088	56260.3	464133	638.065
A9	10	60543.1	11789.9	57571.2	491843	828.524
A10	10	44615.1	9833.35	51837.4	468487	722.081
A11	10	43279.8	8380.21	47703.8	457630	0
A12	10	45064.5	10423	43472.4	453339	1485.66
B1	10	52155	9415.91	43873.7	455160	635.628
B2	10	54030.7	12378.3	48749.9	463653	662.536
B3	10	54073.6	9236.26	54656.3	483735	570.57
B4	10	37913.6	6478.25	43794.5	366349	489.275
B5	10	45913	6277.79	59539.5	464904	420.772
B6	10	48031.8	6572.67	57516.5	448197	608.779
B7	10	50246.3	5737.54	59241.2	462562	165.641
B8	10	53277.5	9028.95	63253.9	508161	653.693
B9	10	50291.9	7903.39	58546	476034	958.209
B10	10	52019	12814.8	56298.4	478736	438.38
B11	10	42156.9	11499.6	51118.4	474470	553.441
B12	10	43581.1	9588.52	49027.4	490171	615.12
C1	10	84249.8	25595.3	49485.1	487355	1208.89
C2	10	30273	2177.01	49908.3	455245	1278.16
C3	10	72780.7	21036	58657.3	481390	908.95
C4	10	51557.3	8906.84	56520.7	444894	516.2
C5	10	60372.7	8194.96	65114.9	504327	2360.43
C6	10	53845.6	6918.09	59479.2	449495	242.849
C7	10	57896.2	5377.94	66034.6	496908	174.247
C8	10	59362.5	8544.7	66806.3	509541	396.596
C9	10	56866.4	8009.65	66087.2	514762	600.725
C10	10	48122.4	9584.1	56722.2	473807	470.704
C11	10	44085	9319.07	50652.3	451500	313.844
C12	10	39036.6	13206.3	50593.6	488323	0
D1	10	54423.4	12140.3	47623.7	473436	310.707
D2	10	60742.5	17230.8	53442.7	480819	672.169
D3	10	56343.4	11934.3	55769.9	467810	657.849
D4	10	49888.3	4656.34	58962.5	456405	676.235
D5	10	51149.4	1659.33	66977.3	502306	785.426
D6	10	47630.4	386.147	63143.9	466628	346.99
D7	10	50389.1	0	66555.7	484825	938.991
D8	10	50476.2	1037.81	64210.8	480477	359.123
D9	10	48599.8	3751.93	64233.3	494616	1082.04
D10	10	43763.9	7053.41	61001.1	496796	418.649
D11	10	40294.1	19735.7	55453.6	488898	877.955
D12	10	40540.7	10533.1	53132.4	504347	505.655
E1	10	54863.4	12660.7	43035.5	421070	1731.86
E2	10	54820.8	14833.5	48499.4	436441	594.138
E3	10	58124.9	15725.3	56329.5	470514	1194.77
E4	10	52616.9	4976.62	71418.8	555988	610.168
E5	10	53255.8	3436.23	73059	552261	338.688
E6	10	54016.1	1563.52	73539.1	543649	899.971
E7	10	53057.5	0	61588	451804	670.698
E8	10	62821.3	1283.03	71481.1	529973	248.751
E9	10	55409.2	30260	65447.7	504628	806.355
E10	10	43014.6	14024.2	54825.6	446945	440.975
E11	10	44068.7	9324.81	55128.5	487070	395.272
E12	10	42124.4	11112.6	49456.3	473302	1084.38
F1	10	57530.9	12493	39026.3	387746	1202.25
F2	10	60536.5	11739.6	51611	469653	776.443
F3	10	67626.9	18837.7	68953.8	495077	1246.73
F4	10	55691.7	9821.37	68508.8	496052	1777.4
F5	10	56198	6072.32	67185.6	523771	1247.12
F6	10	59166.3	6719.13	70481.2	524464	2515.96
F7	10	64000.7	4099.08	67073.9	506371	972.357
F8	10	61541.3	28388.3	63457.8	486246	1303.48
F9	10	47329.8	27708.8	40626.8	328385	808.057
F10	10	47909.5	14894.9	52909.6	442948	1066.32
F11	10	45512.5	13798.8	50091.6	450669	622.888
F12	10	47559.7	12206.3	49229.2	473360	602.148
G1	10	53425.1	3969.71	44173	493796	1467.3
G2	10	50295.8	10137.6	43900.7	422565	624.094
G3	10	54765.1	7643.25	53484.7	482840	749.913
G4	10	52377.3	6336.28	66361.9	554428	8624.73
G5	10	50871.3	4696.91	61296.3	494647	1124.7
G6	10	49992.3	5420.84	68649.7	542643	523.265
G7	10	62365.9	6895.29	68814.5	544821	740.672
G8	10	53893.1	9226.24	50803.4	403693	0
G9	10	53635.8	9989.18	57527.9	444525	775.667
G10	10	45780.9	8329.76	57321.9	490846	713.159
G11	10	41007.9	61527.4	24742.9	228118	1572.17
G12	10	41943.3	8371.67	53260.8	519771	762.958
H1	10	53797.1	5794.45	39338.2	427181	0
H2	10	51308.4	6214.14	42155.9	424138	509.478
H3	10	57347.9	8210.37	50671.1	473832	742.679
H4	10	48549.2	6193.1	55079.6	486431	904.561
H5	10	46959.5	778.421	56045.4	476703	482.248
H6	10	197100	58631.5	111818	574268	30504.5
H7	10	2560.02	42775.8	0	3684.74	694.226
H8	10	7215.22	51735.7	2977.79	7662.03	901.308
H9	10	1741.95	39735.6	1707.74	5889.57	1280.76
H10	10	0	43897.4	1290.08	5440.24	557.033
H11	10	0	8372.62	1270.66	1693.39	575.217
H12	10	0	0	0	0	3036.23
A1	11	66502.7	13784.4	40780.9	434286	1108.2
A2	11	79132.6	17294.7	50690.4	492249	1448.52
A3	11	70168.4	14499.6	51585.6	476790	519.447
A4	11	56899.5	12759.7	59295	510541	754.733
A5	11	51007.7	9225.68	55897.8	468689	752.62
A6	11	54492.2	10526.1	60515.3	487945	1404.81
A7	11	63386.6	10146.2	57969.1	469692	1167.95
A8	11	60853.7	12521.7	56820.1	467851	817.034
A9	11	59186.4	12323.8	57622.1	491933	1417.44
A10	11	41843.8	9842.57	51219	461491	432.299
A11	11	39058.5	7748.47	46370.5	445051	0
A12	11	40126.6	9976.67	42779.3	443423	1116.17
B1	11	53615.5	10770.1	45780.2	470250	739.707
B2	11	55331.5	13636.8	50722.7	479476	492.109
B3	11	52742.6	9750.12	54783	482069	426.845
B4	11	35716.4	6398.17	43826.2	364858	310.288
B5	11	43494.1	6351.28	59600.9	461330	422.452
B6	11	44994.5	6503.93	57354.3	447140	574.381
B7	11	47702.1	5911	59822.2	465856	683.374
B8	11	50806.5	8761.31	64041.3	509638	286.708
B9	11	47930.9	8012.12	59208.6	481733	399.777
B10	11	49484.1	12574.8	56975.9	479948	549.968
B11	11	38014.8	10988	50368.4	462492	637.062
B12	11	38348.1	8801.82	47192.7	473848	583.576
C1	11	92300.1	27843.6	50142.3	493085	1410.52
C2	11	28692	2497.7	50354.2	455059	940.629
C3	11	77404.1	22234.2	58492	477857	1342.98
C4	11	47848.5	8802.93	56081.7	439615	792.89
C5	11	56205.3	8047.52	64454	498132	2023.37
C6	11	50367.6	6617.12	59685.9	446783	353.315
C7	11	56506	5554.36	66226.4	498363	425.201
C8	11	58690.3	9273.71	68031.9	517901	699.938
C9	11	55360.2	8625.21	67427	523527	888.251
C10	11	46050.5	10002.3	57518.8	480069	383.886
C11	11	41288.6	9583.18	50810.7	453007	266.389
C12	11	35266.7	12493.3	49768.3	476240	458.734
D1	11	55639.7	13231.2	47726.5	473669	567.448
D2	11	60497.6	17517.7	53013.7	475242	724.669
D3	11	56647.8	12626.3	54978.4	459907	382.716
D4	11	46401.3	4528.68	58063.2	450752	755.473
D5	11	47747.8	1466.52	66043.1	494861	967.216
D6	11	44116.7	534.83	63264.9	463813	333.471
D7	11	49141	0	67024.9	489248	1284.41
D8	11	47652	1243.69	64622.2	484557	792.413
D9	11	46887.3	4906.37	65529.5	504259	394.222
D10	11	41733.6	6519.43	62256.8	502288	352.353
D11	11	36920.8	19728.5	55034.2	483109	163.429
D12	11	36382.9	10273.2	52074.5	493612	128.194
E1	11	54552.6	13554.6	43200.5	421358	1695.58
E2	11	55433.8	15335.6	48509.3	436399	806.963
E3	11	58285.8	15917.3	56396.9	469081	733.646
E4	11	48806.9	5050.14	70648.9	551290	911.563
E5	11	49581.3	3509.45	72508.2	547423	1040.26
E6	11	50696	1637.07	73173.8	539601	1063.6
E7	11	52337.7	0	61936	455031	548.212
E8	11	60920.9	1220.05	71509.5	530995	535.191
E9	11	53354.9	30131.3	65560.5	505876	716.068
E10	11	40993	13968.1	56011.9	457360	577.691
E11	11	41950.6	9273.17	55835	490354	723.592
E12	11	40170.8	10931	49886.8	475227	353.447
F1	11	63340.6	14441.2	40588.8	403090	1272.43
F2	11	63940.4	12762.9	53499.7	485710	650.904
F3	11	68830	19687.8	69708.9	501075	1497.73
F4	11	53119.4	10120.5	69128.7	498961	1909.1
F5	11	53278.6	5972.23	67701.3	524434	724.497
F6	11	55009.5	6065.78	70241.1	520177	2520.62
F7	11	62568.4	4807.73	67418	513136	283.191
F8	11	59735.8	28405.9	62907.3	482728	819.829
F9	11	45233.8	27968.9	40678.9	326375	598.042
F10	11	44250.4	14042.8	52583.4	441033	360.071
F11	11	43553.9	13617	50378.5	452088	231.504
F12	11	44921.5	12378.8	49843	479675	702.506
G1	11	54271.2	4662.83	45264.4	506021	1272.08
G2	11	50330.6	10925.1	44953.1	429182	698.841
G3	11	54295.4	7966.4	54838.7	486547	451.29
G4	11	49366.2	6635.27	66742	552204	8815.54
G5	11	47836.5	4509.79	61641.4	493378	1113.18
G6	11	46434.8	5305.84	68385.3	538113	661.55
G7	11	61398.8	7592.15	69805.2	548479	726.973
G8	11	52022.5	9164.11	50541.8	403811	807.736
G9	11	52384.4	10103.9	57211.3	444700	669.894
G10	11	43060.1	8152.16	56867.8	490873	537.084
G11	11	37446.2	59671.5	24005.2	221166	1261.76
G12	11	38361	7804.19	52483.9	510066	704.753
H1	11	55715.5	7168.7	40886.3	439695	645.522
H2	11	52881.8	7398.16	44068.1	439004	838.72
H3	11	58138.3	9105.46	51935.1	486105	577.847
H4	11	46100.4	6288.27	55622	489639	1070.65
H5	11	43618.3	742.017	55985.5	474530	475.445
H6	11	188038	59203.5	112000	570835	30929.1
H7	11	1972.59	42846.5	0	3761.83	839.644
H8	11	6644.97	51050.9	3005.29	7624.01	532.822
H9	11	1534.8	38974.8	1769.1	5842.56	1106.22
H10	11	0	44106.5	1266.29	5671.63	501.953
H11	11	0	8579.78	1115.02	1772.18	489.909
H12	11	0	0	0	0	3461.62
A1	12	79860.8	17409	40787.8	434895	1848.87
A2	12	93924.4	20280.1	50834.2	492867	1619.59
A3	12	84468.4	17631.3	51703.8	476955	478.438
A4	12	56589.2	12639.6	59195.9	510815	546.188
A5	12	50873.5	9252.85	56001.9	468689	736.156
A6	12	54495.7	10536.4	60415.1	488139	1454.43
A7	12	67576.9	11188.1	57906	469806	1018.21
A8	12	65556.7	13382.2	56834.4	467646	660.631
A9	12	62953.4	13280.8	57669.5	492467	993.527
A10	12	41749.3	9478.14	51271.5	461346	926.354
A11	12	38803.2	7864.26	46216.9	445216	0
A12	12	40246	9842.65	42815.5	443900	1552.15
B1	12	58378.9	11393.8	45890	470296	952.822
B2	12	58702.6	14403.3	50812.7	479776	293.987
B3	12	56875.8	10200.9	55075.2	482532	931.614
B4	12	35333.1	6340.34	43923.8	364825	773.434
B5	12	43396.2	6262.44	59572.2	461843	228.443
B6	12	45059.2	6303.04	57546	447236	280.791
B7	12	48680.3	6154.17	59994.5	466170	138.173
B8	12	51559.1	9188.89	63828.6	510414	463.143
B9	12	48754.5	8049.48	59130.6	481825	568.292
B10	12	49391.8	12619.1	56891.7	480357	400.52
B11	12	37215.2	10926.4	50177.2	463031	596.352
B12	12	38142.2	8505.65	47242.6	474664	611.177
C1	12	112073	32372.7	50244.6	494253	1223.69
C2	12	28252.2	2610.4	50309.3	455648	764.154
C3	12	93641.9	24995.6	58655.4	478865	1074.38
C4	12	47328.1	8566.38	56194.2	440070	628.606
C5	12	55214.3	7875.03	64379.2	497659	1902.27
C6	12	50074.4	6421.99	59573.2	447278	429.589
C7	12	59389	6245.29	66475.9	498997	857.031
C8	12	61116.2	9688.38	67931.9	518370	360.152
C9	12	58337.6	9112.49	67674.5	523858	550.408
C10	12	45746.5	9949.1	57825.8	479601	233.26
C11	12	41514.7	9716.74	50903.3	452714	110.007
C12	12	34267.2	12694.9	49746.9	477053	1191.61
D1	12	63134.8	14555.2	47775	474655	390.019
D2	12	68749.7	19281.8	53015.5	475605	801.267
D3	12	63822.6	14035.7	54852.8	460440	583.775
D4	12	45943.6	4407.62	58092	451564	738.106
D5	12	47480.2	1100.17	65760.6	495701	863.502
D6	12	44285.2	758.389	63262.6	464837	728.904
D7	12	50296.2	0	67165.4	490065	1131.03
D8	12	48282.6	1557.31	64666.5	484908	299.269
D9	12	48349.9	4316.77	65525.6	505050	447.98
D10	12	41742.4	6578.02	62295.8	503025	562.291
D11	12	36664.3	19671.4	55195.7	482847	462.415
D12	12	36294.8	9919.1	52307	494181	0
E1	12	61585.2	14912	43314.7	421132	1555.55
E2	12	62638.8	16976.7	48623.4	437160	672.174
E3	12	65478.7	17553	56511.4	468889	988.254
E4	12	48710	4786.77	70437.2	552201	1062.26
E5	12	49708.4	3424.56	72267.1	547422	674.352
E6	12	50247.4	1536.89	73241.4	538927	898.712
E7	12	54528.9	0	61859.1	454943	636.211
E8	12	62885.9	1583.29	71487.4	531370	398.001
E9	12	56232.4	30735.8	65583.1	507653	831.262
E10	12	41040.9	14291.6	56402	458123	197.031
E11	12	42110.7	8888.27	55946.7	490637	505.999
E12	12	39890.6	10952.4	49664	475547	605.909
F1	12	75048.7	17233.1	40836.9	403056	1776.34
F2	12	72210.8	14570.7	53421.2	486348	344.969
F3	12	77447.5	20962.1	69674	501031	1293.45
F4	12	52764.1	10048.1	69235.6	499905	1827.39
F5	12	53052.4	5924.57	67695.3	524857	1195.23
F6	12	54830.7	5921.33	70438.6	521491	2800.17
F7	12	66855.9	5688.26	67727.8	512892	654.509
F8	12	63760.5	29221.7	63103.9	483390	664.756
F9	12	47361.1	28216.6	40683.1	326490	694.049
F10	12	44038.8	14419.5	52765.7	441155	478.67
F11	12	43510.1	13720.7	50530.9	452905	826.253
F12	12	45728.3	12231.1	50007.5	480658	520.777
G1	12	58185.2	5525.39	45443.6	506930	1053.9
G2	12	53981.1	11360.2	45424.2	429800	430.471
G3	12	57239.8	8705.03	55166.9	487545	718.876
G4	12	49277	6898.17	66799.1	552968	9159
G5	12	47916.8	4453.49	61853.9	493883	1161.72
G6	12	46336.9	5112.49	68447.2	538526	735.814
G7	12	65185.3	8148.74	69773.3	549550	716.927
G8	12	54779.5	9535.89	50494.7	404145	410.472
G9	12	55753.8	10647.7	57226.7	445581	1035.57
G10	12	42561.3	7981.14	56800.4	491241	107.417
G11	12	37009.9	59650.3	24240.8	222186	1383.66
G12	12	38001.5	8224.36	52316.5	510150	1135.79
H1	12	59821.7	8087.65	40756.7	440094	81.9129
H2	12	57848.8	8380.59	44187.9	439456	660.269
H3	12	62813.5	10136.4	52143	486379	874.731
H4	12	45626	6121.72	55758.7	489899	1109.83
H5	12	43692.7	554.576	56106.8	474947	755.119
H6	12	187509	59004.8	112124	570368	30777.5
H7	12	2102.26	43877	0	3570.34	968.63
H8	12	6653.5	51221.1	3092.95	7903.66	947.898
H9	12	1107.9	38551.3	1704.55	6009.88	1795.74
H10	12	0	44721.2	1067.66	5583.18	526.895
H11	12	0	9055.09	1065.16	1583.08	526.47
H12	12	0	0	0	0	3218.07
A1	13	106735	22060.7	39437.7	421058	1372.33
A2	13	123870	25542.5	49846.2	483498	1462.86
A3	13	115144	22374.6	50521.9	468128	558.633
A4	13	59011.5	12387.8	58826.5	509673	696.804
A5	13	53247.1	8926.8	55660.2	468492	802.794
A6	13	57593.2	10330.6	60305.3	490047	1707.41
A7	13	81260.9	12640.6	57761.1	468765	841.598
A8	13	79143.8	15078	56564.8	465246	538.465
A9	13	76605.5	14755.7	57720.4	493471	762.699
A10	13	44569.1	9920.08	52017.2	469904	643.222
A11	13	42947.2	8166.92	47763.3	458375	0
A12	13	43883.6	10603.9	43803.3	454016	1394.89
B1	13	65133.4	12215.5	44180	457034	664.125
B2	13	68002.1	15239	48771.9	466038	267.358
B3	13	68093	11737.1	54783.9	485087	432.906
B4	13	37644	6161.11	43964.4	367334	510.179
B5	13	45927.7	6275.36	59760.8	465198	493
B6	13	47617.7	6433.66	57648.4	448572	837.572
B7	13	53226.3	6165.78	59591.4	462942	306.311
B8	13	56167.4	9395.33	63664.9	509484	161.438
B9	13	52466.1	8544.99	58715.7	477872	162.241
B10	13	51643.8	12120.5	56820.7	480342	586.832
B11	13	40853.5	11080.9	51408.8	476252	251.964
B12	13	43701.2	9480.1	49136	491615	926.624
C1	13	155221	40341.1	49851.8	489144	1240.33
C2	13	30290.5	2264.97	50193.8	456489	902.935
C3	13	130527	30794.9	58877.4	483167	1014.9
C4	13	51109.4	8716.76	56640.8	446664	599.207
C5	13	59750.2	7680.37	65222.1	504878	2156.57
C6	13	53014.5	6452.58	59655.4	449871	741.698
C7	13	68672.9	6949.25	66267	498125	629.752
C8	13	69752.2	10254	66920.3	511034	469.483
C9	13	66338.5	9799.11	66329.9	516382	478.526
C10	13	47606.1	9479.55	57016.4	474728	634.928
C11	13	43617.7	9465.68	50637.9	452602	279.332
C12	13	38797.3	12577.2	50778.4	489586	17.9085
D1	13	82204.8	17722.5	47771.7	474834	264.918
D2	13	89447	22493.2	53556.8	482844	490.572
D3	13	83374.6	16789	55928.1	469138	777.778
D4	13	49670.7	4574.9	59154.3	457309	611.108
D5	13	50978.8	1658.2	67126.1	503062	841.361
D6	13	47167.5	469.581	63752	466572	185.887
D7	13	54251.1	0	66698.6	485776	1219.57
D8	13	53747.3	1762	64434.8	481502	322.69
D9	13	52279.9	4568.21	64096.5	496473	481.062
D10	13	43707.6	6432.09	61396.3	498388	321.66
D11	13	40165.1	19659.5	55946.6	491058	345.861
D12	13	39916.5	10200.4	52959.1	505647	454.377
E1	13	78228.1	17468.4	43561.3	421930	1735.23
E2	13	79896.4	19355.1	48583.9	437653	647.344
E3	13	83134.7	20000.7	56706.9	472285	948.648
E4	13	51917.8	5216.94	71787.9	557623	1020.11
E5	13	53240.5	3579.5	73316.7	553084	525.168
E6	13	53629.8	1756.26	73797.5	544909	993.114
E7	13	61606.2	98.6849	61687.6	452642	841.939
E8	13	73301.5	2400.56	71591.5	531136	892.487
E9	13	64114.3	31828	65720	506397	1105.24
E10	13	42866.6	13727.4	55046.6	448773	542.842
E11	13	44052.9	8910.41	55271.3	488405	549.775
E12	13	41368.9	10769.7	49519.3	474482	387.108
F1	13	97512.4	20742.6	39251.5	388575	1488.72
F2	13	89399.6	17295.8	52124.8	471336	1098.2
F3	13	98423.4	23827.2	69310.1	496360	1015.89
F4	13	55704.5	9845.5	69165.7	497535	2249.39
F5	13	55921.7	5936.96	67563.9	525008	1499.93
F6	13	58805.2	6120.3	70738.5	525983	2334.25
F7	13	79234.4	6618.04	67116.8	507919	462.414
F8	13	76412.5	30971.1	63820.9	487653	865.375
F9	13	55758.4	29302	40691.6	330173	477.033
F10	13	47211	14588	53164.3	444549	491.492
F11	13	45479.3	13692.5	50318.3	452360	538.472
F12	13	46765.8	11781.5	49124.2	474278	904.579
G1	13	66760.2	6998.45	44423.3	495443	1427.74
G2	13	62967.3	12386.2	44109.4	424096	507.02
G3	13	66449.3	9793.82	53716.2	484330	587.18
G4	13	52078.6	6704	66603.4	556045	8717.17
G5	13	50498	4270.52	61807.1	495931	731.423
G6	13	49726.5	5244.51	68892	543406	762.276
G7	13	76753.6	9391.46	69007	545374	655.737
G8	13	62927.5	10409.7	51083.8	404817	79.2496
G9	13	65712.2	12414.9	57844.5	446534	756.527
G10	13	45196.1	8227.81	57419.2	492608	280.17
G11	13	39917.8	60751.5	24916.7	230167	847.036
G12	13	41667	8097.14	53455	521856	873.076
H1	13	69881.7	9688.14	39328.4	427879	1105.21
H2	13	67586.5	9682.62	42471.4	424271	542.491
H3	13	73977.8	11352.5	51034.1	475038	737.996
H4	13	48069.3	6036.25	55237	487918	994.846
H5	13	46530.3	480.994	56232.8	477894	586.559
H6	13	196887	58504.9	112125	573439	30414
H7	13	2693.64	44597.7	0	3663.18	681.902
H8	13	6714.97	51291	3128.18	7496.43	1075.81
H9	13	1420.73	38472.9	1881.46	5880.8	1372.75
H10	13	0	45966.3	1177.32	5640.77	703.565
H11	13	0	9539.3	1062.73	2145.52	475.285
H12	13	0	0	0	0	3161.25
A1	14	155862	33689.2	40841.9	433269	1253.54
A2	14	176695	36737.5	49973.7	483531	1477.2
A3	14	167226	32564.8	50693	468468	617.868
A4	14	58951.3	12507.1	58824.9	509718	730.734
A5	14	53476.9	9050.23	55615.4	468551	695.389
A6	14	57133.9	10334.6	60465.2	490461	1744.82
A7	14	99573.9	15700.7	57810.2	469281	1013.6
A8	14	98857.6	18229.7	56564.8	465863	708.875
A9	14	94119.6	18128.5	57824.6	494385	950.521
A10	14	44074	9776.15	52012.6	470068	958.658
A11	14	42709.3	8281.69	47773.2	458599	0
A12	14	44583.1	10335.9	43885.7	454264	1343.75
B1	14	79776.3	15376.2	44473.5	457406	1076.73
B2	14	84278.5	18181	48978.1	465516	169.362
B3	14	83992.7	14654.1	54761.5	485008	321.216
B4	14	37266.1	6243.1	43979.6	367485	334.458
B5	14	45818.4	6153.41	59891.1	465526	540.033
B6	14	47704	6617.74	57465.3	449473	695.977
B7	14	56976.1	7087.32	59582.6	463573	561.016
B8	14	60506.9	9939.6	63578	509398	264.653
B9	14	55249.1	8944.23	58882	478768	756.528
B10	14	51114	12250.7	56879.4	480730	22.9153
B11	14	41088.1	11079.9	51561.3	476305	421.407
B12	14	43531.5	9548.86	49245.9	492570	661.123
C1	14	228211	55359.9	49845.1	489856	1422.55
C2	14	29971.5	2404.24	50163.9	456688	756.444
C3	14	190508	41335.5	58978.6	483561	632.919
C4	14	51228.3	8650.02	56992.6	446250	689.132
C5	14	59523.2	7847.08	65388.4	505135	2293.82
C6	14	53280.3	6410.41	59796	450164	674.192
C7	14	80756.5	8507.53	66636.3	498191	656.268
C8	14	81112.8	12343.6	67182.2	511463	699.938
C9	14	77103.9	11621.8	66417.6	516633	633.585
C10	14	47628.4	9584.1	56971	475081	199.788
C11	14	42969.2	9429.53	50725.3	452834	0
C12	14	37711.2	12665.2	50739.6	490536	1286.66
D1	14	112773	24130.3	47998	475440	181.518
D2	14	120773	28293.9	54022.6	483187	881.308
D3	14	112935	21858.1	56160.3	469865	640.212
D4	14	49695.2	4665.15	59053.4	457530	895.496
D5	14	50745	1480.13	66930.4	503221	413.689
D6	14	47016.9	672.816	63548.2	467321	778.474
D7	14	59159.7	0	66745.1	485503	1084.89
D8	14	57256.4	1952.32	64366.5	481767	412.471
D9	14	56538.2	5172.69	64607.2	496283	944.204
D10	14	43261.9	6096	61346.9	498750	58.9301
D11	14	39358	19266.7	55835.7	491192	567.567
D12	14	39886.5	9990.5	53421.2	505885	752.073
E1	14	104292	22605.6	43497.2	422217	1760.54
E2	14	106680	24344.4	48804	438171	748.436
E3	14	110322	24656.1	56979.8	472663	718.558
E4	14	51655.3	4862.49	71768.6	557791	1540.7
E5	14	53163.1	3695.17	73340	553773	751.968
E6	14	53964.2	1983.25	73788	545281	674.663
E7	14	70875.8	1521.39	61623.3	452433	241.404
E8	14	85351.8	3733.39	71779.1	531569	726.654
E9	14	74688.3	32899.3	65317.2	506475	1150.38
E10	14	42460.6	13831.8	55054.6	449266	576.351
E11	14	43575.3	9167.41	55004.4	489094	493.124
E12	14	40565.7	10479	49548.5	474254	762.195
F1	14	140084	29425.3	39220.5	388703	1598.02
F2	14	120789	22897.8	52053.9	471660	757.454
F3	14	132309	29939.3	69516.1	496705	927.951
F4	14	55498.4	9947.78	69258.5	497789	1848.54
F5	14	55657.5	5771.09	67475.6	524701	1560.31
F6	14	58355.2	6203.53	70946.2	526532	2448.86
F7	14	97155.1	9758.19	67399.7	507633	400.033
F8	14	92994.8	33438.4	63727.8	487353	975.987
F9	14	65278.9	30899.3	41123.4	330512	480.034
F10	14	47024.2	14433.5	53276.4	445530	556.668
F11	14	44879.3	13149.7	50491.2	452577	349.175
F12	14	46567.3	11705.7	49298.8	474924	768.96
G1	14	81718.9	9944.58	44612.6	495309	1621.68
G2	14	77869.5	15249.2	44214.1	424857	554.75
G3	14	80354.3	11849.4	53941.7	484576	602.279
G4	14	52263.9	6607.78	66708.2	556898	8813.85
G5	14	50185.3	4446.04	61755.3	496160	609.656
G6	14	49635.8	5112.49	68915	544199	854.467
G7	14	93284.9	12131.5	69206.1	545932	1032.92
G8	14	73351.3	12470	51160.2	405306	159.515
G9	14	78489.8	14476.4	58048.4	447443	474.467
G10	14	44967.6	8367.04	57451.2	492539	79.7321
G11	14	39372.8	60758.1	24879.4	230187	1079.53
G12	14	41507	8582.6	53559.2	521827	497.103
H1	14	87721.6	13664.2	39558.3	428868	619.848
H2	14	85484.4	13166.8	42516.1	424989	657.592
H3	14	91724.8	14860	51118.7	475765	1050.8
H4	14	47624	5650.28	55307.1	487992	1081.72
H5	14	46661.3	621.962	56045.4	478628	755.119
H6	14	197112	58372.7	111927	573988	30351.3
H7	14	2618.53	44853	0	3772.61	925.087
H8	14	7296.32	50869	3084.35	7599.51	595.507
H9	14	1601.05	38288.3	1757.14	6152.5	1282.33
H10	14	0	46626.1	1321.12	6304.09	560.15
H11	14	0	10280.2	1231.75	2266.74	359.511
H12	14	0	0	0	0	2925.82
A1	15	241136	53011.5	41223.1	433378	1396.08
A2	15	268949	55934.3	50205.6	483764	872.797
A3	15	258489	50344.5	50904.2	468415	401.888
A4	15	58728.7	12194.1	58833.8	509878	705.079
A5	15	52981.2	8870.13	55744.3	468751	1045.04
A6	15	57311.9	10421.2	60676	490196	1622
A7	15	134885	22368.2	57902.3	469564	1318.45
A8	15	135023	24863.8	56773.2	465663	924.416
A9	15	128182	24144.8	58036.6	494320	1106.75
A10	15	44606.4	9725.4	52120.4	470377	658.424
A11	15	42254.1	8163.88	47922.9	458759	0
A12	15	43505	10443.1	43798.3	454277	1205.66
B1	15	108280	21781.7	44298.6	457728	945.388
B2	15	114604	24069.3	49208.3	466361	0
B3	15	114493	20159.9	55136.4	485828	554.985
B4	15	37578.1	6235.47	44020.2	368059	332.498
B5	15	45682.1	6225.29	59833.7	466078	673.571
B6	15	47724	6316.03	57649.2	449641	788.773
B7	15	64858.5	8002.66	59608.2	463634	449.479
B8	15	67824	11343.1	63848.1	510083	419.916
B9	15	60784.9	9642.27	58990	478687	570.085
B10	15	51099	12114	56990.1	480810	398.528
B11	15	39536.1	10977.6	51605.2	477356	406.003
B12	15	43466.7	9489.36	49408.1	491819	574.375
C1	15	346545	79638.6	50042.9	490316	1075.7
C2	15	30265	2376.76	50149.8	457632	803.561
C3	15	294166	59510.3	59285.1	483762	657.084
C4	15	50960.4	8526.68	56908	446559	601.801
C5	15	59420.5	7706.39	65497.5	504927	2211.07
C6	15	53465	6612.99	59990	450663	433.972
C7	15	103646	12473.2	66507.5	498294	437.512
C8	15	103430	15996.3	67093.2	511919	184.363
C9	15	98252.9	15241.3	66614.1	517218	133.494
C10	15	47237.3	9382.59	57087.5	475579	448.738
C11	15	43860.1	9365.26	50655.3	452907	350.513
C12	15	38799.1	12592.1	50951.3	490715	896.805
D1	15	169003	35845.9	48206.1	475417	375.301
D2	15	179310	39129.2	54002.4	483814	1029.34
D3	15	167132	31366.8	56279.5	469380	573.193
D4	15	49888.3	4312.98	59268.5	458164	602.425
D5	15	51264.8	1497.14	67127.3	503159	962.554
D6	15	47119.9	301.644	63666.9	466789	791.993
D7	15	67098.6	202.104	66682.8	486002	1475.2
D8	15	65292.8	3391.13	64485.5	481930	197.778
D9	15	63948.1	6349.42	64371.4	496916	660.254
D10	15	43415.9	6227.56	61442.3	498848	565.974
D11	15	39316	19530.9	55967.1	491643	549.83
D12	15	39824.6	9837.7	53035.2	506251	606.786
E1	15	152934	32814.6	43618	422776	1806.09
E2	15	156913	33565	48882.1	439152	875.245
E3	15	161290	33611	56965.1	473506	1024.09
E4	15	51928.5	5028.2	71957.7	558461	1499.6
E5	15	52845.8	3672.88	73311.2	553809	717.696
E6	15	52972.5	1715.69	73940.9	545142	512.291
E7	15	89552.1	4306.89	61685.1	453067	239.025
E8	15	106802	7972.09	71755.5	531972	952.791
E9	15	94531.1	37132.2	65713.6	507525	1142.6
E10	15	42979.4	13727.4	55150.5	449597	341.789
E11	15	43402.1	9118.23	55316	490027	517.587
E12	15	41483.6	10811.2	49666.3	474952	824.709
F1	15	215228	45258	39481.3	389488	1379.43
F2	15	178505	33980.1	52268.9	472346	871.389
F3	15	195719	40804.4	69849.8	496864	1337.42
F4	15	55250.9	9871.55	69441.2	498216	2146.53
F5	15	55582.1	5772.04	67541.8	525064	1316.92
F6	15	58427.4	6182.48	71053.5	526868	2357.55
F7	15	131193	14732.8	67605.6	507725	372.308
F8	15	125099	38699.8	63929.1	488333	708.133
F9	15	84026.3	33847.1	40949	331048	336.023
F10	15	47162.5	14474.2	53278.6	445526	221.171
F11	15	44296	13688.6	50496.3	454198	528.239
F12	15	46109.1	11444.3	49320.3	475299	924.922
G1	15	110329	16018.9	44771.4	495880	1212.11
G2	15	105740	20817.3	44305.3	424969	402.554
G3	15	105055	16165.4	54051.9	484847	688.679
G4	15	52167.8	6627.54	66703.9	556145	8708.69
G5	15	50227.7	4259.76	61694.9	496143	1197.1
G6	15	49374.8	5323.73	68944.2	544601	714.474
G7	15	124757	17168.5	69248.4	546860	1008.26
G8	15	93389.4	15891.1	51244	405634	115.826
G9	15	104449	19511.4	58299.4	448239	282.061
G10	15	44250.1	8214.65	57622.5	493384	198.223
G11	15	39144.4	60837.4	25117.6	230748	1455.29
G12	15	40654.2	8549.12	53538.7	521398	695.315
H1	15	122002	21390.2	39629.2	427975	370.442
H2	15	119222	19976.9	42647.4	425270	985.049
H3	15	126833	21459.4	51038.8	475682	748.298
H4	15	47660.1	5638.82	55426.5	488454	1314.25
H5	15	46499.9	433.747	56260.1	478725	983.393
H6	15	197009	58315.9	112112	575328	30383.8
H7	15	2662.8	44779.8	0	3997.25	631.787
H8	15	7304	50603.6	3079.2	7632.46	499.785
H9	15	1426.6	37626.6	1652.75	5846.54	1477.31
H10	15	0	46956.1	1324.22	5947.24	629.779
H11	15	0	10209.1	1100.43	2109.16	651.994
H12	15	0	0	0	0	2872.24
A1	16	361572	84026.4	42849.1	449545	1676.98
A2	16	395840	86059.3	51634.9	494264	1378.86
A3	16	381750	77779.7	52392.2	478499	613.312
A4	16	55913.6	12294.3	59366.4	511670	681.908
A5	16	50406.4	9082.84	56198.6	469835	791.035
A6	16	53854.9	10071.5	60668	488631	1792
A7	16	189776	33957.3	58303.5	471336	1397.54
A8	16	193179	37474.1	57328.4	469459	574.258
A9	16	180137	36260.4	57996.7	494213	774.108
A10	16	40810.1	9536.26	51528.7	462007	788.589
A11	16	37948.1	7789.1	46631.2	446390	0
A12	16	39231.6	9834.61	42961.6	445090	1163.47
B1	16	159456	35053.6	46225.6	473065	836.352
B2	16	169080	37340.4	51347.4	481638	318.486
B3	16	162172	30630.2	55419.9	484318	381.823
B4	16	35163.2	6082.94	43979.6	366116	831.572
B5	16	42916.3	6202.68	59908.3	462925	592.944
B6	16	45251.1	6508.51	57730.7	447995	483.984
B7	16	75838.3	10620.1	60343.9	467266	572.669
B8	16	78332.8	13884.9	64141.7	510777	366.103
B9	16	68838.2	11803.6	59486.3	483557	648.965
B10	16	47730.7	12201.7	57260.7	481890	646.611
B11	16	37150	10748.9	50525.1	464560	748.19
B12	16	38029.8	8592.91	47472.5	476058	256.3
C1	16	481219	110903	51380.3	496440	1170.96
C2	16	28001.9	2422.57	50638.8	456732	876.379
C3	16	419260	84344.2	59518.3	481266	713.777
C4	16	47711.1	8312.94	56512.2	440516	785.973
C5	16	55218.8	7435.6	64655.6	498078	2076.85
C6	16	50029.5	6405.45	59735.9	447337	585.644
C7	16	139870	19100.9	66932.6	499835	332.396
C8	16	139482	23328.6	68348.8	519593	369.799
C9	16	134892	22954.7	67833.4	525313	106.796
C10	16	45387.8	9678.21	58093.3	481282	212.34
C11	16	40687.5	9446.6	51200.7	454495	103.536
C12	16	34451.3	12329.6	49733.5	477825	582.716
D1	16	257130	56462.4	48406	476533	408.007
D2	16	265232	57493.1	53797.2	478260	878.726
D3	16	246824	46494	55619	462346	625.221
D4	16	46074	4120.38	58357	451680	159.561
D5	16	47803.9	1084.3	66085.3	495973	536.047
D6	16	44514.2	270.624	63596.4	465199	139.697
D7	16	79813.9	2935.16	67473.3	490384	1396.64
D8	16	77299.7	6061.66	65041.3	486242	474.927
D9	16	76397.3	8990.27	65463.1	506262	74.4336
D10	16	41305.5	6474.1	62498	503759	666.647
D11	16	35945.6	19116.7	55428.3	485156	210.304
D12	16	36675.4	9113.69	52290	495838	669.459
E1	16	227284	50535.2	43713.8	422882	1794.28
E2	16	234059	50223.3	49224.4	439037	1065.9
E3	16	238934	48598.6	57105	471378	1119.33
E4	16	48342.8	4806.52	70762.1	553155	941.07
E5	16	49598.5	3424.56	72737.2	548960	863.856
E6	16	49949.8	1212.27	73286.1	539649	1447.51
E7	16	118061	10090.5	62089.9	455278	592.212
E8	16	142478	14290.6	71769.7	531762	916.609
E9	16	125902	43030.4	66080.9	508832	705.172
E10	16	41290.5	13871.3	56436.7	459297	466.442
E11	16	41022.8	9283	55970.3	492251	533.037
E12	16	38922	10762.6	49885.6	476308	506.126
F1	16	326953	71263.7	41538.9	405305	1795.9
F2	16	274928	55331.2	54136.1	488339	788.048
F3	16	294483	60814.6	70867.6	503314	1334.67
F4	16	53182.1	9882.17	69948.4	501585	2113.85
F5	16	53138.2	5891.2	68064.5	525755	1420.69
F6	16	55065	5547.3	70734.4	522750	2764.76
F7	16	184873	25151.4	67948.6	513776	66.3421
F8	16	173932	48049.2	63499.7	485019	444.616
F9	16	112370	39340.3	41128.7	328353	555.039
F10	16	43970.3	14111.5	52956.8	442160	335.496
F11	16	42570.1	13436.4	50578.3	454724	342.78
F12	16	43927.6	12205	50116.3	482070	409.569
G1	16	160949	29234.4	45867.9	508676	1187.87
G2	16	152749	31741.4	45529.9	431670	777.19
G3	16	147173	26232.7	55639.1	488991	599.763
G4	16	48939.8	6590.59	67006.9	554260	9244.66
G5	16	47345.1	4230.78	62081.7	495024	1067.93
G6	16	45830.8	4860.35	68682.4	539539	807.518
G7	16	175589	27369.4	70247.5	550567	537.01
G8	16	124282	22279.5	50904.9	405763	544.587
G9	16	144429	27481	57852.7	448221	858.271
G10	16	41511.3	7670.88	56939.6	492757	398.66
G11	16	35043.9	59196.9	24338.7	224251	1451.52
G12	16	37157.5	7630.09	52491.8	511817	1373.33
H1	16	183070	37763.8	41073.4	441167	882.703
H2	16	179097	35014.2	44397	440537	593.35
H3	16	186607	35493.3	52490	487741	868.175
H4	16	45549	6028.32	55878.9	491433	1321.92
H5	16	43256.4	538.311	56281.8	476193	894.956
H6	16	187429	59028.9	112504	572102	30882.3
H7	16	2104.63	44750.6	0	3785.87	572.634
H8	16	6682.53	50108.3	3034.51	7828.46	648.027
H9	16	1038.29	36658.8	1652.75	6048.92	1241.45
H10	16	0	46759.6	1278.7	6374.02	546.64
H11	16	0	10638.6	977.616	2144.31	208.394
H12	16	0	0	0	0	3523.32
A1	17	494535	109424	41762.3	434946	1362.54
A2	17	551638	114038	50862.5	484597	1373.73
A3	17	538791	103270	51467.4	469630	400.065
A4	17	59082	11948.9	58899.6	509994	620.668
A5	17	53299.1	9069.64	55935.6	469160	1088.95
A6	17	57505.1	10178	60624.3	490948	1766.79
A7	17	309194	52953	58284.9	470556	1310.01
A8	17	317143	57004	57158.5	466908	848.938
A9	17	299357	56236.5	58369.7	495131	1209.43
A10	17	44194.7	9640.52	52141.6	470539	684.077
A11	17	42264.3	8155.75	47992.3	459276	0
A12	17	44272.4	10251.4	44018.1	455009	1031.78
B1	17	248071	52638	44756.8	458084	939.192
B2	17	268121	54435.3	49570.4	467105	331.268
B3	17	267552	47930	55465.6	486290	457.149
B4	17	37153.6	6424.87	44231.3	368222	238.432
B5	17	45943.2	6081.53	60010.7	466086	715.564
B6	17	47969.5	6282.42	57680.2	449305	542.382
B7	17	107458	15416	59747.7	464415	435.328
B8	17	111432	18674.8	63935.8	510219	504.605
B9	17	93440.6	15654.9	59068.9	479696	292.213
B10	17	50761.9	12045.7	57154.8	481572	512.108
B11	17	39794.3	10783.4	51681.5	477104	675.572
B12	17	43935.6	9238.14	49348.1	492557	211.612
C1	17	637532	139109	51068.6	492068	1322.65
C2	17	29790	2467.46	50402.7	457698	913.216
C3	17	595603	111018	59948.3	485485	833.669
C4	17	51624.5	8383.9	56935.1	446649	566.35
C5	17	60036.7	7706.39	65441.5	505512	2139.42
C6	17	54635.9	6596.45	60184	450870	650.52
C7	17	225812	32297.2	66724.6	498598	833.356
C8	17	221863	35444.8	67359.1	512115	250.82
C9	17	214156	35077.6	66864.5	517862	240.29
C10	17	47891.1	9270.43	57229.6	476167	403.76
C11	17	43239.1	9311.04	50822	453549	373.161
C12	17	37232.6	12719.3	51125.4	490838	648.84
D1	17	408232	84287.5	48536.8	476659	309.889
D2	17	423643	84141.9	54537.6	485082	697.989
D3	17	399924	71159	56783.7	470756	785.715
D4	17	50182.3	4308.58	59411.6	458394	731.593
D5	17	51723.3	1129.66	67208.2	503442	566.346
D6	17	48250.9	623.612	63668	467614	629.764
D7	17	115029	7916.92	67004.1	485626	1079.9
D8	17	111818	10812.6	64843.8	482504	0
D9	17	107802	13978.4	64871.6	497807	274.302
D10	17	43449.7	6147.96	61371	499626	1003.04
D11	17	38723.3	19409.5	56088.8	492328	533.361
D12	17	39172.3	9827.7	53060.6	507148	695.097
E1	17	359858	74706.7	44179.6	423374	1844.9
E2	17	370632	72683.1	49329.5	440351	806.963
E3	17	385298	71534.1	57503	474591	1154.22
E4	17	51778.7	5045.75	72172.8	559052	779.834
E5	17	53011.1	3665.45	73483.7	553854	638.064
E6	17	53868.5	1710.61	73782.6	545354	722.494
E7	17	187693	19821.6	62091.1	453859	436.429
E8	17	226333	26851.4	72337.4	532049	857.813
E9	17	201757	54324	66087.4	507572	695.831
E10	17	42508.5	13830.6	55443.4	450172	520.056
E11	17	42439.7	9147.74	55560.6	490594	496.987
E12	17	39977.1	10603.6	49644.1	475157	302.954
F1	17	452126	93109.5	39884.5	390336	1654.39
F2	17	414637	78718.8	52688.1	473119	751.124
F3	17	462390	86805.8	70551	498450	1323.68
F4	17	56172.5	9920.76	69629.9	498592	1901.41
F5	17	56652	6134.29	67843.8	526284	932.978
F6	17	59984.4	6366.15	71122.4	527470	2574.66
F7	17	301864	41133.6	67689.2	508715	403.003
F8	17	286512	64839.9	64390	489108	532.455
F9	17	179002	49716.5	41397.8	331293	231.016
F10	17	47421.4	14197.4	53613.5	446053	490.423
F11	17	44194.7	13702.7	50840.8	453900	428.475
F12	17	45750.9	11345	49487.4	475471	694.369
G1	17	250426	47206.6	45057.3	496913	1275.91
G2	17	239326	46511.7	44688.9	426049	804.207
G3	17	235672	39820.7	54348.7	485916	623.25
G4	17	52368.2	6739.23	66909.1	557322	8832.5
G5	17	50409.4	4411.27	61980.5	496550	1073.69
G6	17	49450.4	5141.45	69185.6	545523	781.056
G7	17	287457	44295.9	69585.5	547488	652.997
G8	17	198529	33669.2	51549.5	406689	476.513
G9	17	231424	41276.8	58429.5	449592	932.815
G10	17	43697.5	7910.97	57748.5	493649	21.0404
G11	17	37072.9	61142.8	25004.3	232181	1594.79
G12	17	40669.5	8515.64	53474	522320	1519.62
H1	17	283719	58025.5	40041.3	428868	360.661
H2	17	281072	53582.8	42904.7	426194	579.966
H3	17	297107	54036	51540.1	477049	820.412
H4	17	47916.9	5803.61	55568.4	488568	626.889
H5	17	46407.8	439.169	56491.9	479390	746.049
H6	17	196514	58267.8	112356	575722	30434.6
H7	17	2988.54	45516.7	0	3776.75	706.549
H8	17	7613.03	50320.6	3136.78	7555.57	760.69
H9	17	1435.83	36763.5	1758.74	6009.08	1253.24
H10	17	0	47572.9	1405.95	6135.43	448.952
H11	17	0	11547.3	1079.75	2419.47	283.952
H12	17	0	0	0	0	3412.91
A1	18	619538	138773	42174.1	435150	1806.94
A2	18	693022	144296	50854.4	485044	1443.39
A3	18	677683	131138	51734.2	470212	314.402
A4	18	59200.6	11986.2	59031.9	510556	940.933
A5	18	53732.7	8830.54	55937.9	468858	841.993
A6	18	57575.4	10288.5	60651.3	491076	1581.32
A7	18	462081	79152.6	58530.1	470867	748.684
A8	18	471522	83816.1	57332.2	467224	831.819
A9	18	454993	84348.5	58572.3	495889	1014.59
A10	18	44656.2	9548.26	52333.3	470928	552.962
A11	18	42277.4	8420.84	48055.7	459867	0
A12	18	44823.8	10565	43991.9	454677	1417.9
B1	18	370087	78235	44991.6	458923	648.018
B2	18	400338	79774	49842.5	467804	698.752
B3	18	403588	72379.6	55617.3	486708	545.462
B4	18	37426.3	6206.87	44212.2	368699	465.759
B5	18	46016.7	5796.43	60116.4	466609	489.641
B6	18	48922.5	6355.75	57795.1	449775	535.182
B7	18	159887	24045.9	59766.9	464565	268.855
B8	18	164734	27817.2	64129.9	510421	411.977
B9	18	134484	22807.1	59175.2	479720	575.463
B10	18	50561.1	12260.8	57230.4	481780	310.852
B11	18	39691.6	10969.2	51548.8	477665	7.70196
B12	18	42932.9	9300.29	49649.6	494191	1223.67
C1	18	776180	168527	51264.5	492618	975.803
C2	18	30073	2404.24	50373.6	457836	702.474
C3	18	738294	137326	60287.3	485463	995.384
C4	18	52932.5	8900.08	57011.2	446988	593.155
C5	18	61990.7	7802.75	65488.7	505443	2139.42
C6	18	56117.5	6713.86	60127.2	451193	369.972
C7	18	356678	52766	66856.1	499508	475.392
C8	18	350173	56272.9	67576.1	511864	156.494
C9	18	338210	56580.7	67058.1	518368	538.085
C10	18	48276.6	9454.83	57349.1	476583	149.579
C11	18	43577.7	9288.94	50837.5	453836	138.048
C12	18	38000.2	12719.3	50891	491648	734.25
D1	18	560816	115413	48997.5	477252	192.148
D2	18	578404	112484	54979.8	485715	772.866
D3	18	552871	96793.9	57100	471244	269.841
D4	18	50912.5	4797.21	59322.9	458778	702.286
D5	18	52262.5	1341.76	67204.7	503885	889.139
D6	18	48883.2	309.132	63472.1	468104	798.752
D7	18	172713	16946.6	66998	486140	816.785
D8	18	167570	19786.6	64794.4	482716	279.752
D9	18	162363	22982.3	64892.5	498076	1174.4
D10	18	43164.3	6243.04	61564	499685	553.697
D11	18	38882.7	19313.1	56314.2	492516	567.567
D12	18	37708.2	10111.9	53221.1	507818	668.034
E1	18	494904	102379	44442.1	423629	1856.71
E2	18	509760	98280.1	49803.8	440777	725.38
E3	18	540894	97490.4	57823.8	475079	1055.21
E4	18	52428.9	5401.3	72101.5	558274	1151.84
E5	18	53152.6	3274.93	73516.9	554289	497.952
E6	18	53878.9	1498.85	74189.8	545785	1526.8
E7	18	294110	35754.5	62190.8	454590	747.994
E8	18	355477	46719.4	72567.6	533038	776.404
E9	18	318398	73238	66398.3	508967	835.932
E10	18	44095.9	14206.3	55552.6	451015	810.912
E11	18	43244.9	8923.93	55481.1	490771	502.137
E12	18	40297.4	10825.4	49672.1	475705	596.291
F1	18	570854	118452	40290.1	390774	1673.95
F2	18	561117	106414	52957.9	473189	734.245
F3	18	633414	116149	70875.1	498618	1145.97
F4	18	57746.9	10149.5	69854.5	499234	1740.87
F5	18	58096.2	5723.43	67918	525577	1487.67
F6	18	61940.4	6243.7	71218.7	527582	2271.82
F7	18	456911	64839.5	67892.8	510005	0
F8	18	433135	87141	64468	489543	940.201
F9	18	265656	64012.2	41542.4	332023	620.043
F10	18	47706.2	14489.3	53616.8	446331	871.863
F11	18	43523.7	13415.9	50753.7	454816	581.959
F12	18	45174.8	11518.8	49458.3	475600	269.882
G1	18	369482	72327.1	45148.8	497087	1574.47
G2	18	347103	66508.4	44903	426675	759.179
G3	18	356327	60752.3	54484.3	486628	393.411
G4	18	52824.2	6569.11	66845.9	557528	9008.9
G5	18	50960.7	4249.82	62062.1	496468	864.708
G6	18	49786.2	5107.37	69185.6	544822	533.508
G7	18	443432	69598.9	69995.9	548112	860.313
G8	18	300782	49977.2	51700.2	407283	678.701
G9	18	337782	60016.9	59943.8	458932	491.592
G10	18	43280.1	8041.43	57881.1	494077	322.25
G11	18	36452.2	60874.4	25158.8	232659	1153.68
G12	18	40285.9	8217.67	53895.6	522777	854.199
H1	18	407684	85109.6	40285.9	428849	580.725
H2	18	407969	79083.5	43177.3	426129	877.979
H3	18	437113	80813.8	51723.5	477280	626.547
H4	18	47823.5	5949.01	55590.8	489317	1107.28
H5	18	46745.6	372.558	56372.1	479393	719.593
H6	18	197367	58447.2	112410	576934	30398.1
H7	18	3134.8	45502.9	0	4076.84	825.677
H8	18	7094	49891	3049.12	7660.34	749.678
H9	18	1459.31	36534.9	1724.47	6027.41	1149.46
H10	18	0	48000.5	1243.53	6050.08	783.587
H11	18	0	12087.4	1164.87	2146.74	410.695
H12	18	0	0	0	0	2753.71
A1	19	724599	171732	43751.6	451065	1461.76
A2	19	797062	175706	52379.9	495653	1218.02
A3	19	773781	159332	53086.1	480187	65.6143
A4	19	58982.3	12580	59697.6	512481	538.74
A5	19	52591.2	9169.01	56323.5	470469	1011.33
A6	19	56323.9	10701	60668	489118	1754.59
A7	19	587590	106679	59154.9	472470	1077.34
A8	19	597227	111981	58114.8	470436	905.741
A9	19	588114	114317	58807.9	495597	1114.65
A10	19	41598.7	9552.87	51448.5	462981	520.659
A11	19	39477.3	8296.93	46772	446966	0
A12	19	41015.5	10183.1	43016.6	445010	1517.63
B1	19	495254	110510	46951.7	474269	983.798
B2	19	530856	110634	52216.1	483724	743.489
B3	19	521161	98202.7	56259.4	485302	139.396
B4	19	35582.2	6200.51	44153.9	366661	525.203
B5	19	44062.9	6074.26	60095.1	463064	738.24
B6	19	47780.8	6535.24	57965	449104	423.986
B7	19	236773	38862.5	60480.9	467903	472.785
B8	19	242963	43341.4	64735.9	512340	375.807
B9	19	196371	35693.1	59806.1	484633	434.735
B10	19	47094.7	12418.7	57142.4	482880	130.518
B11	19	36675.3	10781.3	50622.2	465729	619.458
B12	19	38441.5	8353.6	47508.3	477136	498.142
C1	19	870150	195829	52192.8	498806	1057.2
C2	19	27617.3	2505.95	50908.4	457289	925.209
C3	19	826502	159482	60234.4	482828	1162.68
C4	19	51766.5	8938.1	56610.3	441535	454.81
C5	19	60266.4	8369.39	64549.4	498837	2266.57
C6	19	55629.3	7015.65	60072.2	448625	410.301
C7	19	500910	79092.5	67433.4	501141	358.911
C8	19	500451	84524	69020.6	520902	737.453
C9	19	485238	86189.3	68452.7	527230	98.5805
C10	19	46892	10001.4	58237.5	481992	589.95
C11	19	41934.6	9659.5	51215.1	454719	227.564
C12	19	34749.5	12523.1	50270.7	478529	1125.48
D1	19	675740	144948	49424.5	478256	179.065
D2	19	677423	138011	54616.6	479841	519.834
D3	19	647052	118514	56492.8	463599	567.902
D4	19	48821	4409.82	58410.3	452498	754.388
D5	19	50601	1340.62	66369	496863	1039.47
D6	19	47985.2	504.879	63655.7	465228	531.75
D7	19	262402	32881.5	67821.6	491475	1275.68
D8	19	251425	35190.9	65460.3	486851	0
D9	19	246331	39445.4	66307.3	507499	457.629
D10	19	41394.4	6712.9	62641.6	505138	568.43
D11	19	35736.9	19063.1	55642.9	486606	338.26
D12	19	35723.1	9586.37	52643.6	496664	602.513
E1	19	590357	127895	44730.4	424630	1964.68
E2	19	606913	122822	49886.4	440507	882.339
E3	19	648345	121942	58170.9	473711	878.867
E4	19	49308.3	4887.73	71117.6	553650	1044.35
E5	19	50228.3	3499.9	72791.4	549634	237.888
E6	19	51054.6	1554.64	73781.2	541221	616.763
E7	19	417326	56988.2	62580.4	457259	519.672
E8	19	496722	71523.3	72586.5	534454	862.336
E9	19	453403	98340.4	66728.6	510299	829.705
E10	19	42487.3	14012.7	56809.5	461436	88.4631
E11	19	41262.3	9215.37	56385	493120	426.172
E12	19	39026.3	10750.7	50078.1	477639	568.641
F1	19	669819	146757	42131.7	406813	1793.6
F2	19	682453	136686	55178.8	489450	919.916
F3	19	758901	145135	72011.1	504867	705.352
F4	19	57117.8	10428.3	70236.9	502164	2183.06
F5	19	58147.3	6257.26	67994.3	526139	1409.37
F6	19	59952.7	6659.82	71021.1	523682	2569.07
F7	19	595478	91288.5	68732.2	515387	209.918
F8	19	555423	111488	64575.1	487233	622.463
F9	19	342208	79282.6	41587.1	330263	734.051
F10	19	46620	14373.4	53200.6	443562	716.937
F11	19	42131.9	13558.1	50840.8	455378	649.747
F12	19	44209.9	12201	50127.7	482013	891.017
G1	19	486696	101865	46692.5	509521	1397.12
G2	19	445253	90883.7	46266.1	433394	629.497
G3	19	472057	86378.8	56184.3	490510	784.305
G4	19	51247.6	7259.88	67238.1	554591	9163.25
G5	19	49322.9	4496.55	62202.4	495388	1032.55
G6	19	47111.9	5150.82	69012.3	540515	801.543
G7	19	593051	99091	70965.9	552184	724.233
G8	19	395324	69237.4	51453.3	407190	194.06
G9	19	427982	79188	59562.7	459348	660.828
G10	19	41331.9	7843	57105.4	493386	347.72
G11	19	33221.3	59282.8	24710.7	225896	1100.9
G12	19	36986.5	7983.31	52512.3	511970	715.765
H1	19	524829	118002	41787.6	441865	777.561
H2	19	527078	109818	45146.7	441799	778.939
H3	19	566229	110711	53273.5	489104	456.096
H4	19	45786.2	5978.09	55944.7	491968	1005.07
H5	19	44235.1	687.799	56547.1	477426	664.414
H6	19	188436	59045.7	112535	572846	30775.1
H7	19	2296.75	45202.8	0	4005.54	947.269
H8	19	6665.46	49193.6	3028.49	7792.13	874.201
H9	19	852.105	35476	1753.16	5902.32	1612.55
H10	19	0	47564.4	1275.6	6166.29	736.821
H11	19	0	12076	953.297	2374.62	331.481
H12	19	0	0	0	0	3468.12
A1	20	826914	188288	42553.9	436375	1129.16
A2	20	930419	195640	51554.9	485979	1173.97
A3	20	910100	177576	52180.9	470827	236.029
A4	20	65613.1	12999	58933.7	510199	422.055
A5	20	58453.1	9707.77	55938.6	469452	967.43
A6	20	62816.2	11100.7	60732.4	490823	1465.82
A7	20	756349	131398	59198	471228	871.545
A8	20	764896	136394	57975	468232	850.494
A9	20	767456	141870	59341.1	496732	1019.86
A10	20	47420.1	10335.3	52326.9	470962	759.135
A11	20	45684.5	9191.72	47869.4	460023	0
A12	20	48601.3	11266	44051.8	455336	1943.38
B1	20	621331	133798	45549.3	460443	1172.13
B2	20	668934	133116	50476.7	469354	405.83
B3	20	684831	124279	56271.5	488336	475.331
B4	20	39558.2	6588.2	44197.7	368675	437.016
B5	20	48615.1	6541.88	60279.5	466739	556.83
B6	20	52426.8	6421.43	57907.6	450213	487.984
B7	20	368091	57773.4	60138	464890	155.653
B8	20	383761	64014.6	64421.1	511083	447.264
B9	20	311002	53183.1	59651.8	480638	742.186
B10	20	50242.5	12143.5	57136.8	482079	161.404
B11	20	40209.4	11228.1	51800.6	478065	271.769
B12	20	44578.1	9488.04	49420.9	494033	960.797
C1	20	995601	216300	51803.9	493137	1607.53
C2	20	29782.8	2430.81	50664.4	458117	1315
C3	20	980361	181149	60753.6	487050	844.822
C4	20	60887.5	10159.7	57204.1	447409	655.41
C5	20	70769.6	8759.67	65481.8	506004	2035.48
C6	20	65019.5	7801.97	60056.1	451314	749.589
C7	20	691602	105170	67456	499814	525.583
C8	20	689736	110700	68289.8	513428	316.205
C9	20	666350	111482	67650.4	519123	381.999
C10	20	51506.3	10203.8	57392.5	476775	370.288
C11	20	45118.4	9897.49	50853.9	454175	101.379
C12	20	41689.1	13171.2	50968.7	492181	764.557
D1	20	832161	171498	49408	478078	349.954
D2	20	849547	164169	55252.6	486265	672.169
D3	20	819000	143707	57562.6	471733	970.018
D4	20	55745.1	5037.13	59487	458837	361.455
D5	20	57977	2187.87	67435.6	503504	799.41
D6	20	54066	1170.21	63909.9	467781	490.067
D7	20	416046	53594.9	67652.9	486480	887.864
D8	20	402600	55869.2	65257.8	483705	227.705
D9	20	390971	59716.3	65450.1	498927	653.362
D10	20	43751.4	6408.87	61639.9	499968	519.321
D11	20	39027.6	19683.3	56343.2	493406	620.776
D12	20	39817.1	10471.7	53332.4	509179	682.278
E1	20	737625	152750	44955.3	425249	1706.55
E2	20	755626	145066	50132.6	441714	380.426
E3	20	817877	145788	58432	476227	786.454
E4	20	54500.8	5560.42	72589.4	558804	1298.32
E5	20	55430.9	3634.68	73657.4	554575	875.952
E6	20	57299.4	1855.17	74206.1	545243	697.32
E7	20	583474	78530.8	62762	454681	557.725
E8	20	694822	97283.5	72845.2	533003	0
E9	20	636375	123410	66767.2	510218	653.801
E10	20	45576.1	14221.6	55262.3	451337	201.053
E11	20	44784.4	9538.78	55669.9	491100	556.213
E12	20	42896.3	10797	49683.8	475633	795.856
F1	20	762915	160718	40848.4	390926	1158.53
F2	20	810359	155885	53367.5	474507	752.179
F3	20	922203	167705	71628.4	500125	1309.94
F4	20	65176.6	11149.2	69984.3	499732	2268.62
F5	20	66483.8	7200.99	67901	526205	1272.59
F6	20	71313.4	7530.32	71398	527965	2679.03
F7	20	773366	114563	68643.2	510778	756.498
F8	20	726971	135210	65052.2	491009	1017.2
F9	20	452733	95466.4	41895.5	332647	714.05
F10	20	50689.2	15028	53691.5	446841	714.8
F11	20	46150.2	13879.4	50707.6	455254	120.229
F12	20	47819.5	12131.8	49648.1	476737	594.011
G1	20	618878	127692	45827.3	498275	1480.06
G2	20	566417	110540	45239.2	427341	341.315
G3	20	621928	108428	55206.7	487797	765.012
G4	20	57629.6	7617.29	67155.8	557828	9093.71
G5	20	55512.9	5162.21	62057	496771	1105.77
G6	20	54060.6	6042.65	69172.3	545535	929.585
G7	20	783954	125960	70682.3	549067	802.776
G8	20	530554	88929.5	52302	407912	488.706
G9	20	558936	99851.9	60591.3	461248	805.888
G10	20	45979.4	8720.05	57717.5	494098	584.702
G11	20	36395.5	61066.1	25165.2	233609	1437.7
G12	20	42627.3	8634.49	53750.3	522845	530.138
H1	20	644550	140702	40766.5	430411	827.687
H2	20	649386	130535	43813.5	426551	541.599
H3	20	709420	134445	52341.4	478108	1052.67
H4	20	49825.4	6070.61	55438.6	489158	849.197
H5	20	48591.8	739.693	56656	479787	647.785
H6	20	199813	58814.2	112267	575917	30591.8
H7	20	3131.64	45621.6	0	3843.07	539.771
H8	20	6954.85	49490.1	3111	7538.68	837.776
H9	20	1211.06	35470.4	1612.11	6048.92	941.896
H10	20	0	48312.6	1324.22	6075.79	652.643
H11	20	0	12743.2	1161.22	2512.81	182.802
H12	20	0	0	0	0	2562.12
A1	21	906273	208352	42822.8	437016	1449.19
A2	21	1.01882e+06	215421	51980.1	486257	1445.44
A3	21	995485	195666	52376.1	471144	666.168
A4	21	73109.6	14333.9	59096.9	510349	818.455
A5	21	64840.8	10877.7	55909.3	469269	974.486
A6	21	70698.7	12228.5	60870.8	491403	1578.88
A7	21	881786	153361	59361.4	472149	1325.36
A8	21	888834	158191	58228.1	468343	591.377
A9	21	892445	166253	59487.7	497095	720.57
A10	21	52427.9	11507	52407.1	470993	608.068
A11	21	51855.3	10467.4	48081.5	459954	0
A12	21	53880.8	12200.1	44090.5	454574	1474.16
B1	21	731425	158911	45740.7	460393	838.83
B2	21	783691	156874	50802.2	469523	372.81
B3	21	813561	147620	56431.8	488628	339.398
B4	21	42365.6	7190.08	44368.8	369135	515.405
B5	21	52544.7	6986.89	60212.3	467213	617.3
B6	21	56474	7205.88	57849.4	450662	547.182
B7	21	499350	79475.2	60490.6	466246	485.271
B8	21	527613	87627.8	64712.2	511875	487.844
B9	21	434344	74295.4	59811.2	480468	496.583
B10	21	52973.6	12551.7	57295.7	482375	475.244
B11	21	42133.3	11402.5	51894.6	478533	587.55
B12	21	46610.3	9786.85	49726.2	494299	1150.07
C1	21	1.07987e+06	234488	52026.8	494039	1269.01
C2	21	29940.3	2715.77	50588.6	459376	1183.92
C3	21	1.06965e+06	197147	61014.5	487767	1232.38
C4	21	71621.5	11720.9	57270.9	447201	977.927
C5	21	83309.8	11501.3	65526.1	506124	1865.94
C6	21	76376.5	9335.74	60241.6	451811	832
C7	21	831363	128698	67786.5	500671	326.714
C8	21	834446	135519	68359.8	514123	373.014
C9	21	806655	136745	68105	519536	882.09
C10	21	57119.7	10751.3	57486.3	477077	442.462
C11	21	50074.1	10697.8	51037.1	454190	340.806
C12	21	45919.1	14521.4	51404.1	492150	1215.03
D1	21	935214	194625	49944.4	478317	602.607
D2	21	957472	185262	55707.1	487767	979.422
D3	21	925232	163509	57845.4	472851	156.967
D4	21	62565.2	6206.99	59774.2	459052	1157.09
D5	21	64706.7	3158.75	67327.7	504137	919.438
D6	21	61820.9	1839.82	63754.3	468224	366.142
D7	21	572210	76551.1	67833.8	487650	1303.11
D8	21	552648	78637.6	65640.1	483932	255.029
D9	21	536948	82708.5	65503.5	498696	151.624
D10	21	46160.9	6503.95	61701.9	500042	920.783
D11	21	41109.9	20016.6	56098.5	492902	955.235
D12	21	42070.3	10596	53524	508108	0
E1	21	832289	173149	45293.6	425265	1878.64
E2	21	851642	164333	50427.2	442415	563.101
E3	21	927977	165723	58711.7	476565	861.893
E4	21	57736	6182.64	72342.6	558695	1344.69
E5	21	58568.3	4143	73631.9	554880	801.36
E6	21	60887.1	2116.39	73943.6	545746	665.852
E7	21	712473	98401.7	62932.2	455502	523.239
E8	21	842521	121283	73043.9	534350	746.252
E9	21	776609	147157	67179.7	510456	273.974
E10	21	49288	14477.6	55545.9	451549	782.764
E11	21	48080	10073.7	55425.3	491624	732.605
E12	21	45586.1	11934.8	50000	476319	418.366
F1	21	841190	176856	40980.6	391697	1180.39
F2	21	909671	175862	53786.7	474924	598.157
F3	21	1.03722e+06	188437	72215.2	500502	1033.3
F4	21	76807.4	13185.2	70116.1	499909	2314.76
F5	21	78899	8833.94	67981.2	525946	1087.69
F6	21	83143.5	9320.12	71550.9	528971	2836.51
F7	21	911048	135915	68854.4	511317	410.925
F8	21	846994	155486	65470.1	491463	773.199
F9	21	533257	109423	42230.5	333457	335.023
F10	21	54665	15745.9	53698.1	447598	591.927
F11	21	50540.4	14531.1	51052.1	454727	850.555
F12	21	52961.9	12845.3	49583.6	476905	1061.9
G1	21	734654	154758	46078.9	498720	1617.85
[truncated: 10,583 more rows]

## Sheet: Multicomponent Data
Block Type	96alum
Chemistry	SYBR_GREEN
Experiment File Name	D:\Applied Biosystems\7500\experiments\SURYA\surya-arsb.eds
Experiment Run End Time	2024-10-25 16:04:42 PM EDT
Instrument Type	sds7500
Passive Reference	ROX
Well	Cycle	SYBR	ROX
A1	1	51699.4	424988
A2	1	63467.2	470356
A3	1	56804.8	459080
A4	1	59236.7	495815
A5	1	52240.8	454185
A6	1	55501	474032
A7	1	58664.2	456323
A8	1	57453.3	455154
A9	1	55236.3	476134
A10	1	42265.5	446375
A11	1	38332.9	433173
A12	1	38597	433249
B1	1	49382.2	454709
B2	1	52697.9	469295
B3	1	50386.4	470487
B4	1	35954.3	350696
B5	1	44125.9	446273
B6	1	46920.9	438475
B7	1	48112.2	459238
B8	1	50637.2	489893
B9	1	47664.7	462630
B10	1	51395	464569
B11	1	38650	453219
B12	1	38602.9	465198
C1	1	74655.6	481374
C2	1	26701.1	438833
C3	1	62661.1	464019
C4	1	49755.4	420724
C5	1	57893.3	482192
C6	1	52517.9	433749
C7	1	54490.8	482415
C8	1	57160.1	501817
C9	1	54445.4	504407
C10	1	47490	462680
C11	1	42705.4	433387
C12	1	37346.7	470298
D1	1	48345.3	464958
D2	1	54143.3	460783
D3	1	50056.8	444590
D4	1	46984.7	433366
D5	1	48743.5	479251
D6	1	45384.6	451502
D7	1	47880.7	476165
D8	1	46481.2	468741
D9	1	46493.5	485821
D10	1	40842.4	479364
D11	1	39316.6	472200
D12	1	38767.1	487882
E1	1	49167.9	413106
E2	1	50560.5	424057
E3	1	52851.6	454475
E4	1	49325.2	532352
E5	1	49978.5	529850
E6	1	51395.3	524407
E7	1	50447.4	440208
E8	1	57866	511041
E9	1	55888.3	493714
E10	1	43833.7	445353
E11	1	42904.2	472429
E12	1	41199.9	469668
F1	1	52515.9	395584
F2	1	57199.4	464760
F3	1	62456.7	488282
F4	1	54262.1	482094
F5	1	55413.3	504821
F6	1	56308.9	504856
F7	1	58928.8	494453
F8	1	59129.3	469827
F9	1	49244.6	316843
F10	1	46590.2	428214
F11	1	46470.8	443925
F12	1	46684.6	472068
G1	1	51065.1	484267
G2	1	48083.9	416297
G3	1	51801.1	465396
G4	1	49894.4	530965
G5	1	48824.7	473988
G6	1	47591.8	521306
G7	1	58282.8	532635
G8	1	52331.4	387019
G9	1	50758.4	426792
G10	1	44416.7	473351
G11	1	51172.2	211047
G12	1	37524	486559
H1	1	49026.5	429116
H2	1	48550.8	420891
H3	1	53434.1	469445
H4	1	45775.1	472916
H5	1	43837	462212
H6	1	185468	560511
H7	1
H8	1
H9	1
H10	1
H11	1
H12	1
A1	2	52602.6	414759
A2	2	65098	464947
A3	2	58032.8	451026
A4	2	61862.9	495546
A5	2	54670.5	455240
A6	2	59608.5	478096
A7	2	62326.2	455480
A8	2	60311.1	454208
A9	2	58226	479091
A10	2	45953.7	456546
A11	2	42576.6	448743
A12	2	43328.1	449453
B1	2	49718.6	443505
B2	2	53286.6	456562
B3	2	53424.6	472736
B4	2	38282.2	354960
B5	2	47067.5	451984
B6	2	49208.8	440831
B7	2	50361.4	456584
B8	2	53019.6	492458
B9	2	49885.6	461400
B10	2	53687.9	465909
B11	2	42513.8	466445
B12	2	43366	481895
C1	2	76950.4	479073
C2	2	28859.3	442119
C3	2	66825.9	470377
C4	2	52982.8	429643
C5	2	62579.4	491183
C6	2	55449.1	438470
C7	2	56985.7	483140
C8	2	59049.4	496123
C9	2	55721.7	499903
C10	2	49229.6	459149
C11	2	44821.6	434996
C12	2	40370.9	483099
D1	2	51513.3	468034
D2	2	57856.6	469315
D3	2	53539.9	454256
D4	2	49997.9	442154
D5	2	52019.3	488571
D6	2	48041.9	454797
D7	2	49373.1	472630
D8	2	49387.7	467918
D9	2	48256.9	479388
D10	2	43369.7	477959
D11	2	43174	480309
D12	2	41292.9	500108
E1	2	51640.3	416043
E2	2	52952.2	426685
E3	2	55995	458681
E4	2	52738	540376
E5	2	53213	537231
E6	2	54436.7	529665
E7	2	52196.6	439898
E8	2	61614.3	513063
E9	2	57485.4	492951
E10	2	44398.1	436969
E11	2	44525.6	472351
E12	2	43228.4	468525
F1	2	53151	383222
F2	2	57457.8	453804
F3	2	65260.1	485572
F4	2	57471.2	482500
F5	2	57969.8	508676
F6	2	60166.9	511851
F7	2	61352.1	490757
F8	2	63251.5	475968
F9	2	51343.6	319933
F10	2	50111.9	432529
F11	2	47695.8	442932
F12	2	48182.3	468958
G1	2	52357.9	476002
G2	2	49824.2	412894
G3	2	53822.7	464065
G4	2	52843.3	538018
G5	2	51681.7	479134
G6	2	51481.4	529542
G7	2	60963.7	531626
G8	2	55125.1	392030
G9	2	53318.8	429628
G10	2	47130.8	477033
G11	2	55394.4	220727
G12	2	41086.1	499726
H1	2	50752.3	422481
H2	2	49340.8	410529
H3	2	55183.1	461066
H4	2	48654.3	473922
H5	2	46889.4	468442
H6	2	197241	565287
H7	2
H8	2
H9	2
H10	2
H11	2
H12	2
A1	3	53878.4	416091
A2	3	65860.5	468153
A3	3	57863.1	454309
A4	3	61439.5	497554
A5	3	54415.1	456157
A6	3	59223.4	478956
A7	3	61909.3	457176
A8	3	60134.5	455611
A9	3	58401.2	481225
A10	3	45694.7	459598
A11	3	43058.8	449922
A12	3	43496.5	450442
B1	3	49615.2	444829
B2	3	53030.4	457288
B3	3	52896.5	475469
B4	3	38571.1	357353
B5	3	46856.9	455546
B6	3	49094.1	442067
B7	3	50351.4	457562
B8	3	52818	495102
B9	3	49611.5	464006
B10	3	53580.3	468069
B11	3	42690	467830
B12	3	43620.5	481709
C1	3	76085.1	480131
C2	3	28873.3	443974
C3	3	66502.5	471021
C4	3	53195.8	434994
C5	3	62006.8	494758
C6	3	55298.4	441896
C7	3	56614.1	487269
C8	3	58781.3	499700
C9	3	55784.3	504303
C10	3	49020.6	461056
C11	3	45027.7	439101
C12	3	40749.9	483644
D1	3	51127.1	468614
D2	3	57496.1	471091
D3	3	53497.2	457186
D4	3	50494.9	446699
D5	3	52052.5	493159
D6	3	47467.6	458052
D7	3	48958.6	474921
D8	3	48823.2	470786
D9	3	48213.8	483653
D10	3	42829.2	482911
D11	3	42483.2	481010
D12	3	41162.8	499780
E1	3	51712.5	416609
E2	3	53090.6	427996
E3	3	56144.6	460280
E4	3	52335.7	543494
E5	3	53167.1	539295
E6	3	54743.2	532974
E7	3	51890	442719
E8	3	61154.4	517826
E9	3	57598	493765
E10	3	45055	438098
E11	3	44786.5	475156
E12	3	42917	469036
F1	3	52717.6	384194
F2	3	57616	457873
F3	3	64763.1	486796
F4	3	56839.8	485710
F5	3	57775.8	513125
F6	3	60198.2	514363
F7	3	61437.1	495433
F8	3	62711.6	477708
F9	3	50295.5	320149
F10	3	49613.2	433841
F11	3	47475.1	443764
F12	3	48158	469478
G1	3	51689.9	479453
G2	3	49480.5	414137
G3	3	53736.8	469621
G4	3	52815.9	541848
G5	3	51234.4	481378
G6	3	50931.3	533553
G7	3	60614	534392
G8	3	55035.7	395412
G9	3	53231.9	432402
G10	3	47429.4	479678
G11	3	54585	221577
G12	3	41485	503187
H1	3	50876.2	424459
H2	3	48850.3	413674
H3	3	55136.7	463457
H4	3	48771.9	475880
H5	3	46945.7	469734
H6	3	198920	569023
H7	3
H8	3
H9	3
H10	3
H11	3
H12	3
A1	4	53703.1	416625
A2	4	66226.7	472429
A3	4	57837.3	457545
A4	4	61638.7	500709
A5	4	54371.7	457918
A6	4	58961.2	481509
A7	4	61728.9	459039
A8	4	59615.9	457532
A9	4	58295.6	483443
A10	4	45153.2	462435
A11	4	43247.2	450966
A12	4	43911.7	451431
B1	4	49614.3	446430
B2	4	52900.5	458327
B3	4	52515.7	477149
B4	4	38129.1	359349
B5	4	46759.2	458946
B6	4	48755.3	443244
B7	4	49740.1	458732
B8	4	52975.5	498183
B9	4	49480.1	466739
B10	4	53152.7	470189
B11	4	42064.1	468972
B12	4	44348.7	483317
C1	4	76333.7	479186
C2	4	29252.3	447012
C3	4	66502.1	472102
C4	4	52651.4	437317
C5	4	62064	497843
C6	4	54652.3	443730
C7	4	56299.6	489869
C8	4	58667.8	502026
C9	4	55347.1	506621
C10	4	48738	464033
C11	4	44533.6	442820
C12	4	40901.7	484561
D1	4	51454.6	468786
D2	4	57449	472747
D3	4	53709.8	459411
D4	4	50754.6	449541
D5	4	51523.8	495329
D6	4	47499.2	461146
D7	4	49330.6	478322
D8	4	49046.1	472306
D9	4	48108.3	485822
D10	4	43152.2	487469
D11	4	42479	482123
D12	4	41046.1	499286
E1	4	51811.8	417659
E2	4	52719.4	428764
E3	4	55780.3	461880
E4	4	52700.5	547060
E5	4	53228.1	542966
E6	4	54529.1	536020
E7	4	51703.7	445015
E8	4	61353.4	521373
E9	4	57437.1	495146
E10	4	44351	438778
E11	4	44858.9	477059
E12	4	43370.8	469572
F1	4	52906.5	384468
F2	4	57630.3	461372
F3	4	64633.3	488535
F4	4	57334.5	488280
F5	4	57334.2	516151
F6	4	59955.9	516458
F7	4	61114.9	498178
F8	4	62612.5	478736
F9	4	50258.9	321874
F10	4	49946.8	436215
F11	4	47991.8	444632
F12	4	48495.8	470313
G1	4	51560.5	482612
G2	4	49157.1	415103
G3	4	53413.5	472706
G4	4	52886.1	545426
G5	4	50777.9	484287
G6	4	50694.4	534756
G7	4	60333.3	536533
G8	4	54260.6	398091
G9	4	52985.3	435568
G10	4	46712.1	482306
G11	4	54150.5	222556
G12	4	41409.9	508397
H1	4	50859.7	424987
H2	4	49381.9	415840
H3	4	54949.9	465107
H4	4	48713.1	478318
H5	4	46911.8	470930
H6	4	199349	571068
H7	4
H8	4
H9	4
H10	4
H11	4
H12	4
A1	5	53750.8	416976
A2	5	66822.1	475411
A3	5	57897.7	460085
A4	5	61203	503056
A5	5	53986	460483
A6	5	59069.8	484135
A7	5	62044.8	461919
A8	5	59969.9	458697
A9	5	58314.6	486065
A10	5	46012.9	465066
A11	5	43066.1	452598
A12	5	44439.8	450872
B1	5	49993.1	448949
B2	5	52714	459522
B3	5	52365.9	478011
B4	5	38127.3	361351
B5	5	46629.6	460549
B6	5	48898.5	443948
B7	5	49482.3	459806
B8	5	52806.4	501050
B9	5	49790.3	469652
B10	5	53437	472419
B11	5	42441.6	469425
B12	5	44062	484474
C1	5	76008	480294
C2	5	29761.9	449539
C3	5	66117	474561
C4	5	52853.9	439509
C5	5	61616.5	499080
C6	5	54821.2	445151
C7	5	56346	491346
C8	5	58535.9	504631
C9	5	55375.2	509190
C10	5	48828.4	467167
C11	5	44475.3	445473
C12	5	40010.3	484528
D1	5	51054.2	469980
D2	5	57554	475109
D3	5	53650.3	461820
D4	5	50217.7	451584
D5	5	52164.3	497133
D6	5	47551.8	462141
D7	5	49157.6	479228
D8	5	48949.9	474890
D9	5	48520.9	488656
D10	5	43529.6	489909
D11	5	42613.8	483539
D12	5	41048.3	500535
E1	5	51495.3	417562
E2	5	52935.5	430819
E3	5	55972.8	464301
E4	5	52356.7	550075
E5	5	53348.8	545464
E6	5	53976.4	537281
E7	5	51321	446576
E8	5	61176.8	523217
E9	5	57679.8	497185
E10	5	44436.2	440829
E11	5	44239.8	479542
E12	5	42781.7	470269
F1	5	53127.6	385257
F2	5	57746.8	463995
F3	5	64633.4	490346
F4	5	57276.4	490376
F5	5	57072.5	518695
F6	5	59877	518262
F7	5	60989.5	500448
F8	5	62698.2	480091
F9	5	50009.1	322735
F10	5	49491.6	437865
F11	5	47332.6	446103
F12	5	48304.7	470798
G1	5	51388	486607
G2	5	49162.5	416372
G3	5	53277.6	475891
G4	5	53036.4	547795
G5	5	51487.3	487746
G6	5	50495.3	536436
G7	5	60356.2	538877
G8	5	53637.5	398861
G9	5	52697.8	437863
G10	5	46863.8	484212
G11	5	53053	223905
G12	5	41424.3	512949
H1	5	50876.8	424902
H2	5	49000.3	417962
H3	5	55140.6	467809
H4	5	48838	480869
H5	5	46774.7	471523
H6	5	200017	571884
H7	5
H8	5
H9	5
H10	5
H11	5
H12	5
A1	6	53831.7	418330
A2	6	66834.4	477876
A3	6	58480.2	462148
A4	6	61094.7	505008
A5	6	54314.7	462972
A6	6	58972.1	486333
A7	6	61792	463467
A8	6	60197.6	460853
A9	6	58409.3	487160
A10	6	45619	466392
A11	6	43545.2	453306
A12	6	44313.7	452212
B1	6	50536.1	450438
B2	6	52381.1	460493
B3	6	52155.3	479469
B4	6	38264.8	362747
B5	6	46450.4	461316
B6	6	48473.9	444982
B7	6	49611.2	460109
B8	6	52594.7	503401
B9	6	49820.6	471880
B10	6	53305.7	474582
B11	6	42460	470874
B12	6	42528.3	485011
C1	6	76138.5	482792
C2	6	29551.5	451325
C3	6	66824.2	475858
C4	6	52636	441376
C5	6	61185.3	500470
C6	6	54385.3	446211
C7	6	56312	493329
C8	6	58578.4	506401
C9	6	55003.7	510860
C10	6	48597.9	469655
C11	6	44545.7	447747
C12	6	40577.5	485683
D1	6	51318.8	470640
D2	6	57643.8	476246
D3	6	53666	463273
D4	6	49999.2	452641
D5	6	51490.8	498080
D6	6	46550.4	463565
D7	6	49455.3	481356
D8	6	48465.9	477202
D9	6	47982	489759
D10	6	43360.4	491713
D11	6	42012.3	485457
D12	6	40977.9	501043
E1	6	51789.6	418918
E2	6	52828.5	432134
E3	6	56009	465725
E4	6	52270.3	551780
E5	6	53999.3	547377
E6	6	54020.5	539831
E7	6	51283.6	448166
E8	6	61082	525804
E9	6	57538.7	499658
E10	6	44454.3	442095
E11	6	44723.8	481806
E12	6	42915.9	471401
F1	6	52350.5	385498
F2	6	57231.4	464983
F3	6	64598	492025
F4	6	56940.8	492659
F5	6	57091.7	520011
F6	6	59847	520095
F7	6	60838.6	502237
F8	6	62244.4	481585
F9	6	49430.2	324149
F10	6	49334.2	438577
F11	6	47859.1	447456
F12	6	48364.3	471196
G1	6	51863	489318
G2	6	48777.1	417810
G3	6	53369.6	477689
G4	6	52895.9	550332
G5	6	51051.8	490109
G6	6	50104.4	537859
G7	6	60242.5	540197
G8	6	53491	399744
G9	6	52330.8	439593
G10	6	46915.8	486665
G11	6	52557.6	224791
G12	6	41315.5	514705
H1	6	50938.3	426006
H2	6	49171.7	420439
H3	6	55454.2	469797
H4	6	48430.5	482505
H5	6	46526	473211
H6	6	200841	573413
H7	6
H8	6
H9	6
H10	6
H11	6
H12	6
A1	7	53514	418525
A2	7	66826.6	479372
A3	7	58650.4	464117
A4	7	60976.3	505812
A5	7	54165.2	464073
A6	7	58731.7	487066
A7	7	61985	464481
A8	7	59650.1	461865
A9	7	58372.2	488803
A10	7	45320	467747
A11	7	42752.6	454539
A12	7	43537.7	452936
B1	7	49692.1	451963
B2	7	53185.7	461359
B3	7	52242.2	480535
B4	7	38064.4	363847
B5	7	46440.5	462692
B6	7	48487.8	446410
B7	7	49606.7	460317
B8	7	52665.3	504757
B9	7	49846.9	473446
B10	7	53517	475733
B11	7	42063.5	471952
B12	7	43340.2	487192
C1	7	77030	484195
C2	7	29708.6	452705
C3	7	67051	477771
C4	7	52563.1	442915
C5	7	61348.3	501964
C6	7	54356.6	446634
C7	7	56759.9	494697
C8	7	58089.6	507665
C9	7	55426.9	511985
C10	7	48693.3	471110
C11	7	43935.7	448865
C12	7	40655.4	486156
D1	7	51420.2	471188
D2	7	57887.5	478166
D3	7	53724.5	464523
D4	7	50438	453814
D5	7	51343.5	499703
D6	7	46553.3	464341
D7	7	49889.7	482341
D8	7	48798.6	477875
D9	7	47720.7	492100
D10	7	43531.3	493444
D11	7	43183.9	485673
D12	7	40504.7	502948
E1	7	52247	419237
E2	7	52968.7	433589
E3	7	56111.5	466947
E4	7	52625.3	552749
E5	7	53142.2	549784
E6	7	53552.2	541122
E7	7	51807.9	449487
E8	7	61390.6	528497
E9	7	57461.4	501221
E10	7	44362.5	443348
E11	7	44587.9	484277
E12	7	42698.7	471936
F1	7	52880.5	386175
F2	7	57532.1	467120
F3	7	64956.8	492836
F4	7	57072.6	493828
F5	7	57044.2	520636
F6	7	59187.5	521195
F7	7	60938.5	503702
F8	7	62600.8	482821
F9	7	49667.1	325721
F10	7	48968.2	440107
F11	7	47103.6	448687
F12	7	46834.5	472216
G1	7	51933.8	490046
G2	7	48779.7	418510
G3	7	53384.9	479178
G4	7	52682.4	551413
G5	7	51090.7	491800
G6	7	50404.4	539476
G7	7	60073.4	541445
G8	7	53790.1	401020
G9	7	52408.1	441143
G10	7	46242.9	487767
G11	7	52255.3	225372
G12	7	41595.2	517822
H1	7	50647.9	426210
H2	7	49405.7	421421
H3	7	55266.7	470567
H4	7	48932.2	483382
H5	7	46394.1	474269
H6	7	200666	574948
H7	7
H8	7
H9	7
H10	7
H11	7
H12	7
A1	8	54041.5	418730
A2	8	67869.8	480766
A3	8	59478.8	465182
A4	8	60242.5	507035
A5	8	53933.8	465724
A6	8	58679.9	487762
A7	8	62142	465649
A8	8	60279	462716
A9	8	58656.2	489636
A10	8	44785.1	468666
A11	8	43150.8	455025
A12	8	43652.1	452477
B1	8	50111.3	453572
B2	8	52596.2	462631
B3	8	52486.8	481546
B4	8	38258.7	364709
B5	8	46476.4	463321
B6	8	48215.1	446188
B7	8	49401	461146
B8	8	53027.7	505755
B9	8	49914.7	474148
B10	8	53430	476843
B11	8	41825.5	472806
B12	8	43243.9	488107
C1	8	78130.5	484973
C2	8	29542	453699
C3	8	68107.4	479144
C4	8	52327.9	443655
C5	8	60711.2	502816
C6	8	53808.3	448705
C7	8	56829.1	495713
C8	8	59066.5	508647
C9	8	55909.4	513199
C10	8	48480.2	472106
C11	8	44589.4	449603
C12	8	39963.1	487712
D1	8	51968.5	472009
D2	8	58219.9	479060
D3	8	54030.3	465380
D4	8	50173.2	454969
D5	8	51832.8	500583
D6	8	47129.3	465420
D7	8	49669.1	483441
D8	8	48260.3	478829
D9	8	47971.7	492832
D10	8	43374.1	494932
D11	8	42860	486793
D12	8	41089	503634
E1	8	52213	419542
E2	8	53453.2	434129
E3	8	56770.1	468373
E4	8	52116.4	553688
E5	8	53180	549495
E6	8	53661.8	542583
E7	8	51717.8	450506
E8	8	60561.3	528217
E9	8	57665.4	502275
E10	8	44148.4	444878
E11	8	44847.8	484824
E12	8	42428.1	472054
F1	8	53709.2	386436
F2	8	57939.6	468306
F3	8	65610.1	493699
F4	8	56695.2	495206
F5	8	56433.5	521788
F6	8	58998.9	521978
F7	8	61026.7	504168
F8	8	63088.1	483521
F9	8	49936.9	326609
F10	8	48830.9	440546
F11	8	46714.8	449045
F12	8	47538.6	473003
G1	8	51647.5	491918
G2	8	48932.6	420195
G3	8	53420.1	480528
G4	8	52949.8	552963
G5	8	50979.1	492365
G6	8	50143.7	540547
G7	8	60248.8	542343
G8	8	53366.2	402640
G9	8	52810.9	442407
G10	8	46667.6	489797
G11	8	51793	226350
G12	8	41798.4	517993
H1	8	50715.8	426238
H2	8	49481.2	422195
H3	8	55323.7	472172
H4	8	48408.8	484637
H5	8	46005.4	474396
H6	8	201234	576385
H7	8
H8	8
H9	8
H10	8
H11	8
H12	8
A1	9	55845.9	434101
A2	9	68755.1	491218
A3	9	59578.2	474828
A4	9	57600.4	509677
A5	9	51085.9	467646
A6	9	54919.9	487299
A7	9	59880.3	468204
A8	9	57556.3	466497
A9	9	55827	490234
A10	9	42111.7	461688
A11	9	38078.2	443012
A12	9	38984.9	442943
B1	9	49924	468698
B2	9	52812.4	478363
B3	9	50071.4	480450
B4	9	35716	363266
B5	9	43274.4	460444
B6	9	45374.9	446022
B7	9	46850.4	464549
B8	9	50409.1	507610
B9	9	47661.2	479416
B10	9	50212.9	478344
B11	9	38243	460810
B12	9	38415.3	472050
C1	9	78130.3	491689
C2	9	28245.6	454004
C3	9	66485.9	475887
C4	9	48553.7	438303
C5	9	56354.8	496496
C6	9	50909.9	445486
C7	9	53859.9	497529
C8	9	56711.6	516911
C9	9	53589.2	522299
C10	9	46230.6	478617
C11	9	41829.1	451306
C12	9	36428.7	475013
D1	9	50082.5	472689
D2	9	55887.4	474024
D3	9	51102.2	458729
D4	9	46579.1	449744
D5	9	47275.7	494554
D6	9	43473.6	463267
D7	9	47580.8	488102
D8	9	46216.4	483789
D9	9	46399.3	503048
D10	9	41337.6	501182
D11	9	39848.8	481271
D12	9	37560.2	491911
E1	9	50560.4	420208
E2	9	51705.4	434793
E3	9	54132.6	467264
E4	9	49413.9	549530
E5	9	49321.2	545704
E6	9	49797.1	537644
E7	9	49368.7	453756
E8	9	57553.9	529992
E9	9	55195.3	504743
E10	9	42720.8	456180
E11	9	42620.5	488376
E12	9	39521.4	474448
F1	9	54838.8	402019
F2	9	58609.3	484724
F3	9	64068.8	501366
F4	9	53873.8	498705
F5	9	53301.6	523482
F6	9	54777.1	518743
F7	9	58666.7	511021
F8	9	58926	481605
F9	9	46970	324970
F10	9	45250.1	438369
F11	9	44304.3	450783
F12	9	45602.4	479181
G1	9	51084.4	504298
G2	9	48010.1	427302
G3	9	51856.3	485436
G4	9	49658.6	551065
G5	9	47585.9	491887
G6	9	46145.8	536747
G7	9	57811.3	547210
G8	9	50621.7	402682
G9	9	49965.3	442839
G10	9	43593.4	489226
G11	9	48090.9	219793
G12	9	37549.1	508345
H1	9	51622.6	439819
H2	9	49600	438400
H3	9	55045.2	484000
H4	9	45941.4	488736
H5	9	43476.5	472919
H6	9	191760	573721
H7	9
H8	9
H9	9
H10	9
H11	9
H12	9
A1	10	59474.1	419662
A2	10	73921.3	482842
A3	10	65320.6	466554
A4	10	59960.6	508296
A5	10	53515.5	466616
A6	10	58371.1	489142
A7	10	63887.5	467341
A8	10	61816.9	464114
A9	10	60048.4	491703
A10	10	44228.4	468265
A11	10	42372.5	457501
A12	10	43770	453252
B1	10	51441.5	455140
B2	10	54511.3	463654
B3	10	54047	483491
B4	10	37925.2	366147
B5	10	45657.2	464838
B6	10	47800.9	448024
B7	10	49754.4	462412
B8	10	53134.3	507884
B9	10	49915.9	475987
B10	10	52299	478676
B11	10	42362.2	474155
B12	10	42816.2	489940
C1	10	85984.1	487372
C2	10	29828.1	455142
C3	10	74151.2	481398
C4	10	51686.2	444658
C5	10	60229.6	503830
C6	10	53670.3	449120
C7	10	57357.8	496617
C8	10	59132.9	509365
C9	10	56533.6	514781
C10	10	48108.3	473730
C11	10	43946.4	451425
C12	10	39666.8	488185
D1	10	54829.2	473271
D2	10	61804.3	480561
D3	10	56758.8	467362
D4	10	49548	456046
D5	10	50409.7	501862
D6	10	46792.4	466217
D7	10	49380.6	484675
D8	10	49497.6	480221
D9	10	47905.7	494534
D10	10	43490.5	496699
D11	10	42397.6	488680
D12	10	40555.7	504203
E1	10	55351.2	420973
E2	10	55697	436235
E3	10	59038.9	470236
E4	10	52229.6	555614
E5	10	52674	551800
E6	10	53184.8	543205
E7	10	52026.3	451626
E8	10	61597.9	529834
E9	10	58472.7	504560
E10	10	44015.6	446916
E11	10	44049	486897
E12	10	42305	473295
F1	10	57972.8	387820
F2	10	60840.7	469664
F3	10	68792.6	496208
F4	10	55865.5	496702
F5	10	55881	523390
F6	10	58897	524215
F7	10	63270.3	506124
F8	10	64113.2	486005
F9	10	50312.2	328167
F10	10	48909.3	442780
F11	10	46287.4	450545
F12	10	47741	473450
G1	10	52621.9	493449
G2	10	50601.3	422420
G3	10	54620.1	482546
G4	10	52118.7	554219
G5	10	50427.9	494393
G6	10	49654.9	542332
G7	10	61747	544608
G8	10	53956.4	403532
G9	10	53701.1	444811
G10	10	45681	490822
G11	10	51478.4	228075
G12	10	41289	519865
H1	10	53165.4	427209
H2	10	50958.7	424123
H3	10	57157.9	473732
H4	10	48289.8	486249
H5	10	45951.3	476508
H6	10	201245	579306
H7	10
H8	10
H9	10
H10	10
H11	10
H12	10
A1	11	66499.9	434406
A2	11	79467.7	492303
A3	11	70401.2	476713
A4	11	57218.4	510542
A5	11	50918.9	468588
A6	11	54513.8	487953
A7	11	62963	469677
A8	11	60845.9	467846
A9	11	58856.8	491800
A10	11	41610.2	461291
A11	11	38276.7	444925
A12	11	39155.4	443365
B1	11	53065.5	470274
B2	11	55974.3	479510
B3	11	52828.6	481864
B4	11	35766.8	364683
B5	11	43307	461332
B6	11	44823	446965
B7	11	47298.5	465728
B8	11	50688.1	509437
B9	11	47649.5	481681
B10	11	49819.1	479952
B11	11	38327.5	462247
B12	11	37756.3	473605
C1	11	94179.9	493110
C2	11	28330.2	455008
C3	11	78851.1	477898
C4	11	48034	439413
C5	11	56121.6	497661
C6	11	50216.8	446488
C7	11	56019.4	498072
C8	11	58581.3	517742
C9	11	55163.1	523576
C10	11	46178.6	479998
C11	11	41324	452932
C12	11	35961.5	476151
D1	11	56188.4	473513
D2	11	61608.9	475009
D3	11	57155.8	459486
D4	11	46103.4	450376
D5	11	47040.3	494433
D6	11	43354.4	463475
D7	11	48151.8	489079
D8	11	46756.4	484283
D9	11	46403.5	504184
D10	11	41429.4	502261
D11	11	39163.3	482922
D12	11	36570.7	493480
E1	11	55190.5	421276
E2	11	56370.2	436195
E3	11	59223.5	468832
E4	11	48494.5	550899
E5	11	49067	546981
E6	11	49928.3	539187
E7	11	51316.9	454839
E8	11	59723.3	530842
E9	11	56443.9	505802
E10	11	42038.9	457320
E11	11	42001.2	490219
E12	11	40409.9	475243
F1	11	63937.5	403170
F2	11	64316.6	485735
F3	11	70088.1	502212
F4	11	53379.5	499644
F5	11	52998.3	524110
F6	11	54727.5	519976
F7	11	61950.9	512814
F8	11	62345.3	482477
F9	11	48304.8	326198
F10	11	45213	440853
F11	11	44368.4	451979
F12	11	45270.8	479764
G1	11	53553	505666
G2	11	50750	429074
G3	11	54205.5	486360
G4	11	49207.8	552076
G5	11	47425.1	493188
G6	11	46150.2	537845
G7	11	60892.9	548334
G8	11	52116.8	403616
G9	11	52499.6	444946
G10	11	43012.2	490798
G11	11	47696.4	221127
G12	11	37787.7	510181
H1	11	55255.8	439762
H2	11	52674.9	439033
H3	11	58059.7	486000
H4	11	45908	489478
H5	11	42678.9	474361
H6	11	192468	575953
H7	11
H8	11
H9	11
H10	11
H11	11
H12	11
A1	12	80043	435007
A2	12	94301.5	492925
A3	12	84804.5	476886
A4	12	56896.7	510801
A5	12	50793.4	468601
A6	12	54518.8	488132
A7	12	67201.7	469780
A8	12	65540.8	467645
A9	12	62656.6	492331
A10	12	41439	461154
A11	12	38066.7	445071
A12	12	39225.3	443841
B1	12	57792.1	470323
B2	12	59380.3	479815
B3	12	56930.7	482353
B4	12	35383.7	364663
B5	12	43197.7	461832
B6	12	44856.4	447084
B7	12	48290.4	466058
B8	12	51489.6	510174
B9	12	48452.8	481763
B10	12	49738.9	480345
B11	12	37555.4	462757
B12	12	37488.7	474418
C1	12	114153	494273
C2	12	27916.5	455585
C3	12	95150.9	478908
C4	12	47491.2	439875
C5	12	55125.9	497187
C6	12	49902.6	446959
C7	12	58941.5	498729
C8	12	61013.8	518188
C9	12	58140.7	523932
C10	12	45875.7	479573
C11	12	41567.8	452652
C12	12	35071.2	476955
D1	12	63697.5	474492
D2	12	69937.2	475367
D3	12	64384.8	459994
D4	12	45637.6	451178
D5	12	46730.5	495218
D6	12	43547.8	464480
D7	12	49287.4	489899
D8	12	47418.1	484633
D9	12	47743.4	504959
D10	12	41447.7	502992
D11	12	38906.4	482683
D12	12	36406.9	494067
E1	12	62256.8	421062
E2	12	63657.4	436958
E3	12	66503.5	468656
E4	12	48364.7	551766
E5	12	49181.4	546946
E6	12	49474.7	538535
E7	12	53472.4	454741
E8	12	61700.8	531207
E9	12	59346.2	507552
E10	12	42139.1	458119
E11	12	42081.7	490511
E12	12	40147.9	475538
F1	12	75792.8	403160
F2	12	72671.2	486355
F3	12	78714	502161
F4	12	53020.8	500587
F5	12	52769.7	524525
F6	12	54532.8	521293
F7	12	66279.8	512615
F8	12	66404.9	483153
F9	12	50420	326311
F10	12	45070.1	440996
F11	12	44345.9	452804
F12	12	46005	480752
G1	12	57503.7	506583
G2	12	54384.5	429734
G3	12	57194.3	487382
G4	12	49156.2	552835
G5	12	47496.3	493711
G6	12	46027.8	538259
G7	12	64681.9	549382
G8	12	54868.2	403938
G9	12	55868	445815
G10	12	42499	491153
G11	12	47273.7	222161
G12	12	37548	510249
H1	12	59397.9	440144
H2	12	57672.4	439491
H3	12	62783	486292
H4	12	45419.8	489749
H5	12	42724.1	474786
H6	12	191922	575507
H7	12
H8	12
H9	12
H10	12
H11	12
H12	12
A1	13	106788	421148
A2	13	124194	483544
A3	13	115364	468026
A4	13	59202.9	509630
A5	13	53040.3	468364
A6	13	57487.2	489996
A7	13	80697.8	468732
A8	13	78958.5	465244
A9	13	76026.6	493320
A10	13	44203.6	469684
A11	13	42008.6	458245
A12	13	42747.9	453956
B1	13	64504.7	457009
B2	13	68577	466012
B3	13	68109.5	484838
B4	13	37614.2	367138
B5	13	45671.3	465155
B6	13	47375.4	448410
B7	13	52727.8	462829
B8	13	56003.8	509237
B9	13	52132.6	477817
B10	13	51802.6	480321
B11	13	41033.3	475947
B12	13	42899.6	491380
C1	13	157429	489167
C2	13	29858.2	456402
C3	13	132109	483170
C4	13	51220.4	446413
C5	13	59549	504385
C6	13	52791.9	449513
C7	13	68139.4	497842
C8	13	69541.9	510846
C9	13	66043.3	516405
C10	13	47590.3	474673
C11	13	43528.5	452511
C12	13	39290.9	489453
D1	13	82771.4	474666
D2	13	90644.6	482568
D3	13	83932.2	468685
D4	13	49323.5	456959
D5	13	50241.6	502624
D6	13	46347.9	466246
D7	13	53177.3	485626
D8	13	52804.7	481257
D9	13	51622.3	496342
D10	13	43328.8	498313
D11	13	42258.4	490867
D12	13	39889	505470
E1	13	78874.7	421873
E2	13	80884.8	437436
E3	13	84157.6	472021
E4	13	51573	557269
E5	13	52676.5	552643
E6	13	52828.5	544476
E7	13	60448	452458
E8	13	72035	530989
E9	13	67216.7	506334
E10	13	43822.3	448743
E11	13	43954.1	488230
E12	13	41512.1	474467
F1	13	98259.5	388657
F2	13	89889.8	471378
F3	13	99679.3	497509
F4	13	55881.3	498245
F5	13	55591.7	524655
F6	13	58464.8	525739
F7	13	78570.2	507645
F8	13	79054.7	487432
F9	13	58784.6	329932
F10	13	48179.4	444387
F11	13	46234.7	452240
F12	13	46893.6	474348
G1	13	66096.1	495104
G2	13	63323.8	423953
G3	13	66370.7	484041
G4	13	51875.9	555842
G5	13	50003.9	495719
G6	13	49370.2	543113
G7	13	76199.5	545172
G8	13	62967.7	404671
G9	13	65849.9	446827
G10	13	45095.8	492571
G11	13	50278.5	230117
G12	13	40963.7	521948
H1	13	69440.5	427897
H2	13	67375.6	424284
H3	13	73880.4	474961
H4	13	47797.2	487734
H5	13	45487.8	477704
H6	13	201019	578527
H7	13
H8	13
H9	13
H10	13
H11	13
H12	13
A1	14	156268	433367
A2	14	177265	483578
A3	14	167614	468367
A4	14	59164.9	509675
A5	14	53284.2	468416
A6	14	57042.4	490423
A7	14	98957.1	469243
A8	14	98553.1	465847
A9	14	93477.4	494227
A10	14	43702.5	469846
A11	14	41814.9	458467
A12	14	43307.5	454208
B1	14	79246.8	457389
B2	14	84903.2	465515
B3	14	84071.1	484756
B4	14	37257.1	367288
B5	14	45546.2	465494
B6	14	47486.7	449272
B7	14	56527.9	463449
B8	14	60311.9	509140
B9	14	54895.6	478720
B10	14	51319.5	480709
B11	14	41255.7	476016
B12	14	42759.3	492335
C1	14	230884	489859
C2	14	29566.6	456596
C3	14	192367	483564
C4	14	51328.6	446052
C5	14	59348.8	504660
C6	14	53047.3	449819
C7	14	80200.8	497954
C8	14	80957.1	511300
C9	14	76818.1	516661
C10	14	47630.5	475015
C11	14	42900.7	452750
C12	14	38292.1	490391
D1	14	113559	475286
D2	14	122129	482956
D3	14	113616	469426
D4	14	49358.9	457163
D5	14	49988.9	502752
D6	14	46224.6	466954
D7	14	58003.6	485361
D8	14	56270.9	481507
D9	14	55873.8	496220
D10	14	42838.8	498663
D11	14	41406.3	490986
D12	14	39813.6	505754
E1	14	105079	422146
E2	14	107812	437968
E3	14	111464	472420
E4	14	51269.3	557433
E5	14	52614.3	553323
E6	14	53185.9	544840
E7	14	69746.8	452241
E8	14	84042.8	531436
E9	14	77716.4	506355
E10	14	43444.8	449230
E11	14	43543.1	488879
E12	14	40686	474246
F1	14	141140	388774
F2	14	121418	471685
F3	14	133750	497868
F4	14	55692.7	498506
F5	14	55310.6	524342
F6	14	58033	526307
F7	14	96592.9	507398
F8	14	95659.3	487121
F9	14	68325.1	330318
F10	14	47972	445367
F11	14	45553.8	452473
F12	14	46688.7	475005
G1	14	81140.7	494987
G2	14	78318.2	424713
G3	14	80284.6	484307
G4	14	52044.2	556694
G5	14	49720.6	495937
G6	14	49263	543896
G7	14	92787.7	545742
G8	14	73465.8	405159
G9	14	78624.6	447742
G10	14	44898.4	492507
G11	14	49757.1	230133
G12	14	40927.7	521930
H1	14	87435.4	428892
H2	14	85374.7	424996
H3	14	91748.8	475685
H4	14	47305.2	487814
H5	14	45636.1	478406
H6	14	201219	579043
H7	14
H8	14
H9	14
H10	14
H11	14
H12	14
A1	15	241996	433474
A2	15	269885	483810
A3	15	259156	468313
A4	15	58895.4	509834
A5	15	52772.8	468629
A6	15	57230.2	490188
A7	15	134301	469526
A8	15	134659	465668
A9	15	127309	494175
A10	15	44195.2	470163
A11	15	41360.6	458641
A12	15	42357.2	454213
B1	15	107986	457657
B2	15	115385	466369
B3	15	114676	485604
B4	15	37560.7	367858
B5	15	45423.5	466030
B6	15	47461.3	449461
B7	15	64358.7	463508
B8	15	67656.2	509848
B9	15	60375	478652
B10	15	51278.4	480802
B11	15	39761.7	477059
B12	15	42684.5	491609
C1	15	349960	490312
C2	15	29849.2	457527
C3	15	296499	483789
C4	15	51048.8	446345
C5	15	59229.2	504471
C6	15	53255.7	450336
C7	15	103189	498036
C8	15	103314	511733
C9	15	97991.7	517258
C10	15	47216.2	475520
C11	15	43739.9	452814
C12	15	39296	490588
D1	15	170183	475280
D2	15	180959	483565
D3	15	168067	468957
D4	15	49503.9	457813
D5	15	50502.8	502720
D6	15	46279.9	466447
D7	15	65834.6	485838
D8	15	64349	481682
D9	15	63288.7	496811
D10	15	43010.8	498773
D11	15	41418.4	491447
D12	15	39719.4	506075
E1	15	154083	422704
E2	15	158294	438937
E3	15	162688	473239
E4	15	51559.1	558116
E5	15	52299.1	553354
E6	15	52176.6	544725
E7	15	88471.4	452869
E8	15	105668	531828
E9	15	97745.1	507438
E10	15	43931.7	449568
E11	15	43367.2	489836
E12	15	41630.2	474948
F1	15	216908	389564
F2	15	179500	472375
F3	15	197428	498054
F4	15	55439.5	498949
F5	15	55236.6	524707
F6	15	58101.2	526651
F7	15	130696	507508
F8	15	127873	488104
F9	15	87081.3	330819
F10	15	48113.2	445364
F11	15	45095.1	454075
F12	15	46196.2	475379
G1	15	109984	495565
G2	15	106393	424828
G3	15	105094	484582
G4	15	51953	555952
G5	15	49737	495914
G6	15	49035.5	544295
G7	15	124343	546650
G8	15	93568.5	405487
G9	15	104712	448551
G10	15	44176.5	493360
G11	15	49554	230714
G12	15	40117.5	521504
H1	15	122028	428000
H2	15	119340	425281
H3	15	127048	475589
H4	15	47338.8	488285
H5	15	45450.9	478527
H6	15	201109	580385
H7	15
H8	15
H9	15
H10	15
H11	15
H12	15
A1	16	363779	449613
A2	16	397946	494322
A3	16	383380	478413
A4	16	56182.2	511664
A5	16	50311	469753
A6	16	53818	488647
A7	16	189460	471312
A8	16	193078	469466
A9	16	179503	494048
A10	16	40563	461836
A11	16	37249.6	446277
A12	16	38299.8	445034
B1	16	159865	472978
B2	16	170562	481696
B3	16	162808	484145
B4	16	35178.8	365941
B5	16	42719.9	462939
B6	16	45074.5	447854
B7	16	75473.3	467172
B8	16	78290.6	510568
B9	16	68548	483508
B10	16	48062.4	481900
B11	16	37453.9	464306
B12	16	37406.4	475819
C1	16	486066	496491
C2	16	27644.1	456692
C3	16	422571	481350
C4	16	47833	440354
C5	16	55070.9	497635
C6	16	49856.4	447038
C7	16	139617	499604
C8	16	139641	519434
C9	16	134902	525373
C10	16	45480	481261
C11	16	40721	454444
C12	16	35155.9	477716
D1	16	259288	476400
D2	16	267677	478054
D3	16	248295	461945
D4	16	45729.4	451325
D5	16	47047.2	495528
D6	16	43712.3	464879
D7	16	78686.3	490243
D8	16	76489.3	485990
D9	16	75844.2	506138
D10	16	41006.2	503740
D11	16	38106.4	484986
D12	16	36582.1	495703
E1	16	229321	422810
E2	16	236189	438854
E3	16	240906	471149
E4	16	48006.2	552746
E5	16	49073	548519
E6	16	49140.9	539249
E7	16	117247	455092
E8	16	141536	531622
E9	16	129294	508766
E10	16	42311.8	459280
E11	16	41109.9	492107
E12	16	39186.6	476313
F1	16	329934	405417
F2	16	276945	488367
F3	16	297033	504522
F4	16	53409.1	502329
F5	16	52849.7	525456
F6	16	54715	522567
F7	16	184809	513487
F8	16	177055	484785
F9	16	115596	328187
F10	16	44952.2	442009
F11	16	43386.5	454604
F12	16	44288.2	482162
G1	16	161399	508345
G2	16	153970	431576
G3	16	147778	488849
G4	16	48783	554134
G5	16	46905	494863
G6	16	45496.8	539285
G7	16	175593	550410
G8	16	124722	405567
G9	16	144923	448472
G10	16	41427.2	492664
G11	16	45297.8	224212
G12	16	36613.2	511916
H1	16	184082	441197
H2	16	180074	440563
H3	16	187557	487656
H4	16	45330.4	491277
H5	16	42294.9	476035
H6	16	191846	577262
H7	16
H8	16
H9	16
H10	16
H11	16
H12	16
A1	17	496546	434975
A2	17	553568	484635
A3	17	540028	469501
A4	17	59196.2	509955
A5	17	53115.2	469055
A6	17	57375.7	490922
A7	17	308359	470513
A8	17	316242	466903
A9	17	297696	494949
A10	17	43786.2	470324
A11	17	41368	459160
A12	17	43000.5	454958
B1	17	248841	457884
B2	17	269779	467119
B3	17	268283	486081
B4	17	37174.4	368045
B5	17	45657.2	466060
B6	17	47696.3	449134
B7	17	107060	464282
B8	17	111257	509987
B9	17	93033.3	479649
B10	17	50941.4	481573
B11	17	39963.4	476819
B12	17	43055.3	492332
C1	17	642735	492097
C2	17	29398.4	457620
C3	17	599124	485535
C4	17	51681.2	446436
C5	17	59833.6	505037
C6	17	54403.1	450564
C7	17	225694	498352
C8	17	221969	511943
C9	17	214030	517905
C10	17	47828	476116
C11	17	43134.7	453467
C12	17	37856.4	490729
D1	17	410859	476521
D2	17	426485	484845
D3	17	401807	470346
D4	17	49792.6	458058
D5	17	50907.9	503007
D6	17	47432.8	467257
D7	17	113952	485503
D8	17	110989	482288
D9	17	107275	497746
D10	17	43029.4	499530
D11	17	40825.8	492137
D12	17	39100.2	506964
E1	17	362302	423317
E2	17	373056	440136
E3	17	387623	474329
E4	17	51414.1	558724
E5	17	52461.1	553422
E6	17	53057.5	544911
E7	17	186979	453685
E8	17	225538	531969
E9	17	205147	507514
E10	17	43491.3	450170
E11	17	42447.2	490424
E12	17	40153.9	475149
F1	17	455458	390403
F2	17	417050	473141
F3	17	465267	499657
F4	17	56351	499343
F5	17	56334.9	525944
F6	17	59655.6	527250
F7	17	301881	508450
F8	17	289791	488895
F9	17	182245	331098
F10	17	48318.9	445923
F11	17	45001	453820
F12	17	45834.5	475565
G1	17	251446	496602
G2	17	240810	425910
G3	17	236403	485648
G4	17	52164.7	557137
G5	17	49935.9	496350
G6	17	49084.8	545232
G7	17	287627	547261
G8	17	199022	406540
G9	17	231862	449868
G10	17	43588.6	493636
G11	17	47627.3	232119
G12	17	40123.5	522412
H1	17	285248	428869
H2	17	282430	426195
H3	17	298330	476963
H4	17	47614.3	488412
H5	17	45361.7	479210
H6	17	200618	580804
H7	17
H8	17
H9	17
H10	17
H11	17
H12	17
A1	18	622409	435165
A2	18	695662	485045
A3	18	679484	470071
A4	18	59317.5	510525
A5	18	53495.3	468757
A6	18	57462.7	491052
A7	18	460915	470816
A8	18	470086	467202
A9	18	452399	495659
A10	18	44202.5	470730
A11	18	41446	459751
A12	18	43592.1	454628
B1	18	371556	458587
B2	18	402624	467817
B3	18	404770	486495
B4	18	37408.1	368512
B5	18	45686	466587
B6	18	48638.4	449611
B7	18	159539	464417
B8	18	164579	510204
B9	18	134009	479677
B10	18	50790.8	481787
B11	18	39906.9	477357
B12	18	42139.4	493982
C1	18	782410	492638
C2	18	29665.8	457752
C3	18	742648	485543
C4	18	53034.6	446779
C5	18	61764.3	504975
C6	18	55873.1	450874
C7	18	356817	499248
C8	18	350483	511705
C9	18	338272	518410
C10	18	48233.7	476540
C11	18	43454.1	453752
C12	18	38576.1	491505
D1	18	564403	477140
D2	18	581978	485499
D3	18	555307	470844
D4	18	50572.7	458424
D5	18	51464.9	503441
D6	18	48015.4	467709
D7	18	171826	485992
D8	18	166890	482484
D9	18	161929	498006
D10	18	42769.3	499612
D11	18	40959.8	492348
D12	18	37781.3	507645
E1	18	498245	423573
E2	18	512883	440587
E3	18	543812	474817
E4	18	52099.3	557950
E5	18	52552.1	553852
E6	18	53041.4	545389
E7	18	293679	454398
E8	18	354977	532956
E9	18	322009	508907
E10	18	45096	451013
E11	18	43178.7	490589
E12	18	40506.5	475694
F1	18	575222	390858
F2	18	564400	473212
F3	18	637018	499832
F4	18	57927.3	500002
F5	18	57701.9	525259
F6	18	61563.2	527372
F7	18	457359	509707
F8	18	436677	489302
F9	18	269042	331817
F10	18	48644	446197
F11	18	44300.2	454714
F12	18	45325.1	475690
G1	18	371446	496770
G2	18	349151	426529
G3	18	357567	486344
G4	18	52588.4	557331
G5	18	50455.2	496279
G6	18	49409.9	544542
G7	18	444064	547878
G8	18	301438	407118
G9	18	338445	459225
G10	18	43206.4	494075
G11	18	46978.9	232607
G12	18	39692.9	522905
H1	18	410199	428829
H2	18	410169	426135
H3	18	439164	477185
H4	18	47543.9	489155
H5	18	45682.1	479199
H6	18	201479	582004
H7	18
H8	18
H9	18
H10	18
H11	18
H12	18
A1	19	729775	451061
A2	19	801868	495686
A3	19	777499	480062
A4	19	59207.4	512501
A5	19	52445.2	470392
A6	19	56320.2	489126
A7	19	587220	472454
A8	19	596530	470446
A9	19	585918	495357
A10	19	41312.5	462788
A11	19	38803.9	446861
A12	19	40022.6	444960
B1	19	498445	473836
B2	19	534680	483795
B3	19	523459	485175
B4	19	35605.8	366498
B5	19	43820.8	463099
B6	19	47550.1	448973
B7	19	236831	467771
B8	19	243183	512162
B9	19	196165	484585
B10	19	47493.7	482863
B11	19	37010.8	465471
B12	19	37727.2	476890
C1	19	878266	498852
C2	19	27280.4	457272
C3	19	832195	482943
C4	19	51897.2	441367
C5	19	60150.4	498366
C6	19	55435.3	448347
C7	19	501857	500919
C8	19	501570	520760
C9	19	486179	527288
C10	19	46991.9	481978
C11	19	41957.4	454667
C12	19	35483	478469
D1	19	681027	478175
D2	19	682560	479661
D3	19	650654	463244
D4	19	48467.8	452136
D5	19	49831.8	496440
D6	19	47157.5	464916
D7	19	262054	491324
D8	19	251232	486626
D9	19	246427	507445
D10	19	41132.9	505115
D11	19	37895.3	486441
D12	19	35790.1	496558
E1	19	595278	424585
E2	19	611501	440323
E3	19	652562	473503
E4	19	48966	553279
E5	19	49702.1	549187
E6	19	50270.8	540859
E7	19	417576	457053
E8	19	496956	534338
E9	19	457739	510244
E10	19	43498	461431
E11	19	41327.7	493012
E12	19	39282.8	477649
F1	19	676141	406917
F2	19	687516	489508
F3	19	764066	506119
F4	19	57346.2	502935
F5	19	57820.9	525822
F6	19	59663.5	523520
F7	19	596990	515083
F8	19	559969	487032
F9	19	346118	330081
F10	19	47570	443420
F11	19	42988.3	455280
F12	19	44555.6	482107
G1	19	490338	509229
G2	19	448717	433303
G3	19	474566	490357
G4	19	51138.5	554487
G5	19	48881.8	495236
G6	19	46793.2	540287
G7	19	594845	551969
G8	19	396739	406979
G9	19	429356	459572
G10	19	41282.9	493304
G11	19	43567	225879
G12	19	36535.5	512070
H1	19	529483	441841
H2	19	531114	441830
H3	19	569810	489023
H4	19	45555	491812
H5	19	43273.9	477282
H6	19	192834	577997
H7	19
H8	19
H9	19
H10	19
H11	19
H12	19
A1	20	831368	436332
A2	20	934351	485988
A3	20	912811	470669
A4	20	65709.9	510159
A5	20	58223.7	469342
A6	20	62684.9	490810
A7	20	754867	471191
A8	20	762744	468213
A9	20	763211	496460
A10	20	46995.9	470762
A11	20	44819.1	459885
A12	20	47229	455286
B1	20	624728	459843
B2	20	672789	469373
B3	20	687154	488146
B4	20	39548.3	368486
B5	20	48336.6	466736
B6	20	52072.3	450054
B7	20	367855	464720
B8	20	383462	510864
B9	20	310167	480606
B10	20	50461.6	482071
B11	20	40455.4	477781
B12	20	43715.8	493800
C1	20	1003653	493172
C2	20	29386.2	458063
C3	20	986013	487142
C4	20	61011.8	447218
C5	20	70508.8	505524
C6	20	64757.9	450981
C7	20	692401	499591
C8	20	690485	513282
C9	20	666595	519174
C10	20	51490.2	476735
C11	20	45051.8	454088
C12	20	42146.9	492039
D1	20	837572	477976
D2	20	854703	486041
D3	20	822717	471354
D4	20	55356.2	458502
D5	20	57194.7	503098
D6	20	53224.1	467452
D7	20	415780	486358
D8	20	402303	483488
D9	20	390774	498881
D10	20	43366.9	499900
D11	20	41171.8	493230
D12	20	39855.8	509001
E1	20	742679	425188
E2	20	760211	441511
E3	20	822133	475969
E4	20	54157	558536
E5	20	54839.5	554151
E6	20	56452.1	544859
E7	20	583747	454511
E8	20	694876	532915
E9	20	640388	510131
E10	20	46536.6	451294
E11	20	44777.4	490935
E12	20	42968.5	475623
F1	20	769152	391034
F2	20	815463	474516
F3	20	927312	501363
F4	20	65355.3	500507
F5	20	66137.8	525873
F6	20	70944.3	527771
F7	20	774869	510494
F8	20	731501	490764
F9	20	456517	332439
F10	20	51631.8	446708
F11	20	46915.1	455140
F12	20	47971	476834
G1	20	623247	497987
G2	20	570101	427181
G3	20	624515	487535
G4	20	57445.6	557664
G5	20	55045.9	496577
G6	20	53730.7	545241
G7	20	785751	548801
G8	20	531912	407759
G9	20	560208	461532
G10	20	45939.8	494076
G11	20	46962.2	233547
G12	20	41994	522956
H1	20	649585	430344
H2	20	653640	426576
H3	20	713311	478024
H4	20	49519.7	488980
H5	20	47541.8	479620
H6	20	203925	580984
H7	20
H8	20
H9	20
H10	20
H11	20
H12	20
A1	21	911547	436963
A2	21	1.02336e+06	486288
A3	21	998708	470984
A4	21	73208.8	510324
A5	21	64619.9	469156
A6	21	70523.2	491396
A7	21	880115	472092
A8	21	886304	468326
A9	21	887816	496789
A10	21	52000.4	470801
A11	21	50899.3	459838
A12	21	52300.1	454531
B1	21	735799	459679
B2	21	788369	469557
B3	21	816343	488437
B4	21	42381.4	368960
B5	21	52241.8	467192
B6	21	56143.9	450487
B7	21	499253	466060
B8	21	527194	511662
B9	21	433236	480432
B10	21	53163.4	482380
B11	21	42317.5	478254
B12	21	45681.2	494094
C1	21	1088593	494073
C2	21	29581.7	459298
C3	21	1.07576e+06	487872
C4	21	71757.2	447021
C5	21	83186	505647
C6	21	76112.4	451491
C7	21	832669	500464
C8	21	835621	513955
C9	21	807264	519620
C10	21	57015	477042
C11	21	49956.4	454122
C12	21	46442.3	492054
D1	21	941612	478261
D2	21	963334	487563
D3	21	929610	472478
D4	21	62213.1	458752
D5	21	63938.4	503704
D6	21	60939.2	467863
D7	21	572270	487492
D8	21	552559	483744
D9	21	536831	498638
D10	21	45719.4	499979
D11	21	43234.6	492704
D12	21	42014.5	507961
E1	21	838132	425224
E2	21	856944	442222
E3	21	932866	476317
E4	21	57417.6	558396
E5	21	57991	554446
E6	21	60014.7	545315
E7	21	713161	455317
E8	21	843083	534250
E9	21	781036	510398
E10	21	50186.9	451537
E11	21	48049.4	491423
E12	21	45771.9	476334
F1	21	848022	391797
F2	21	915539	474956
F3	21	1.04295e+06	501786
F4	21	77046.5	500697
F5	21	78553.5	525627
F6	21	82805.7	528777
F7	21	912972	511019
F8	21	852014	491244
F9	21	537275	333262
F10	21	55613.7	447453
F11	21	51263.7	454658
F12	21	53011.7	476992
G1	21	740354	498442
[truncated: 10,583 more rows]

## Sheet: Amplification Data
Block Type	96alum
Chemistry	SYBR_GREEN
Experiment File Name	D:\Applied Biosystems\7500\experiments\SURYA\surya-arsb.eds
Experiment Run End Time	2024-10-25 16:04:42 PM EDT
Instrument Type	sds7500
Passive Reference	ROX
Well	Cycle	Target Name	Rn	ΔRn
A1	1	gapdh2	0.121649	-0.00787077
A1	2	gapdh2	0.126827	-0.00253662
A1	3	gapdh2	0.129487	0.000279947
A1	4	gapdh2	0.1289	-0.000150689
A1	5	gapdh2	0.128906	1.14132e-05
A1	6	gapdh2	0.128682	-5.61564e-05
A1	7	gapdh2	0.127863	-0.000718908
A1	8	gapdh2	0.12906	0.000634393
A1	9	gapdh2	0.128647	0.00037743
A1	10	gapdh2	0.141719	0.0136053
A1	11	gapdh2	0.153082	0.0251249
A1	12	gapdh2	0.184004	0.0562028
A1	13	gapdh2	0.253564	0.125919
A1	14	gapdh2	0.360592	0.233103
A1	15	gapdh2	0.55827	0.430938
A1	16	gapdh2	0.809092	0.681916
A1	17	gapdh2	1.14155	1.01453
A1	18	gapdh2	1.43028	1.30342
A1	19	gapdh2	1.61791	1.4912
A1	20	gapdh2	1.90536	1.77881
A1	21	gapdh2	2.0861	1.9597
A1	22	gapdh2	2.152	2.02577
A1	23	gapdh2	2.26323	2.13715
A1	24	gapdh2	2.36616	2.24023
A1	25	gapdh2	2.44114	2.31537
A1	26	gapdh2	2.50575	2.38013
A1	27	gapdh2	2.66561	2.54015
A1	28	gapdh2	2.60707	2.48177
A1	29	gapdh2	2.74358	2.61843
A1	30	gapdh2	2.66217	2.53718
A1	31	gapdh2	2.68585	2.56102
A1	32	gapdh2	2.82587	2.70119
A1	33	gapdh2	2.73318	2.60866
A1	34	gapdh2	2.74387	2.61951
A1	35	gapdh2	2.7521	2.62789
A1	36	gapdh2	2.75817	2.63412
A1	37	gapdh2	2.75645	2.63256
A1	38	gapdh2	2.76041	2.63667
A1	39	gapdh2	2.76737	2.64379
A1	40	gapdh2	2.76928	2.64585
A2	1	gapdh2	0.134935	-0.00121967
A2	2	gapdh2	0.140012	0.00281913
A2	3	gapdh2	0.140682	0.00245091
A2	4	gapdh2	0.140183	0.000914352
A2	5	gapdh2	0.140556	0.000249035
A2	6	gapdh2	0.139857	-0.00148829
A2	7	gapdh2	0.139404	-0.00297945
A2	8	gapdh2	0.14117	-0.00225212
A2	9	gapdh2	0.139969	-0.0044919
A2	10	gapdh2	0.153096	0.00759747
A2	11	gapdh2	0.16142	0.0148833
A2	12	gapdh2	0.19131	0.0437347
A2	13	gapdh2	0.256841	0.108227
A2	14	gapdh2	0.366571	0.216919
A2	15	gapdh2	0.557833	0.407143
A2	16	gapdh2	0.805034	0.653306
A2	17	gapdh2	1.14224	0.989469
A2	18	gapdh2	1.43422	1.28042
A2	19	gapdh2	1.61769	1.46285
A2	20	gapdh2	1.92258	1.7667
A2	21	gapdh2	2.10443	1.94751
A2	22	gapdh2	2.17098	2.01302
A2	23	gapdh2	2.28048	2.12148
A2	24	gapdh2	2.37164	2.2116
A2	25	gapdh2	2.45106	2.28998
A2	26	gapdh2	2.51903	2.35691
A2	27	gapdh2	2.66769	2.50454
A2	28	gapdh2	2.6098	2.44561
A2	29	gapdh2	2.75829	2.59306
A2	30	gapdh2	2.67708	2.51082
A2	31	gapdh2	2.69687	2.52957
A2	32	gapdh2	2.82578	2.65744
A2	33	gapdh2	2.73363	2.56425
A2	34	gapdh2	2.74191	2.5715
A2	35	gapdh2	2.75029	2.57883
A2	36	gapdh2	2.75652	2.58403
A2	37	gapdh2	2.76339	2.58986
A2	38	gapdh2	2.76492	2.59035
A2	39	gapdh2	2.76481	2.5892
A2	40	gapdh2	2.76652	2.58987
A3	1	gapdh2	0.123736	0.00137656
A3	2	gapdh2	0.128669	0.00524116
A3	3	gapdh2	0.127365	0.00286975
A3	4	gapdh2	0.126408	0.00084457
A3	5	gapdh2	0.125841	-0.000790111
A3	6	gapdh2	0.12654	-0.00115904
A3	7	gapdh2	0.12637	-0.00239723
A3	8	gapdh2	0.127861	-0.00197376
A3	9	gapdh2	0.125473	-0.00542972
A3	10	gapdh2	0.140007	0.00803555
A3	11	gapdh2	0.14768	0.0146416
A3	12	gapdh2	0.17783	0.0437229
A3	13	gapdh2	0.246491	0.111316
A3	14	gapdh2	0.357868	0.221625
A3	15	gapdh2	0.553382	0.416072
A3	16	gapdh2	0.801358	0.662979
A3	17	gapdh2	1.15022	1.01077
A3	18	gapdh2	1.44549	1.30498
A3	19	gapdh2	1.61958	1.478
A3	20	gapdh2	1.93939	1.79674
A3	21	gapdh2	2.12047	1.97675
A3	22	gapdh2	2.16929	2.0245
A3	23	gapdh2	2.28097	2.13512
A3	24	gapdh2	2.37853	2.23161
A3	25	gapdh2	2.4513	2.30331
A3	26	gapdh2	2.51082	2.36177
A3	27	gapdh2	2.677	2.52688
A3	28	gapdh2	2.59938	2.44819
A3	29	gapdh2	2.76053	2.60827
A3	30	gapdh2	2.65764	2.50431
A3	31	gapdh2	2.68128	2.52688
A3	32	gapdh2	2.82453	2.66906
A3	33	gapdh2	2.71477	2.55823
A3	34	gapdh2	2.72336	2.56576
A3	35	gapdh2	2.73293	2.57426
A3	36	gapdh2	2.73469	2.57495
A3	37	gapdh2	2.73693	2.57612
A3	38	gapdh2	2.74122	2.57934
A3	39	gapdh2	2.74178	2.57884
A3	40	gapdh2	2.74312	2.57911
A4	1	arsb	0.119473	-0.00366591
A4	2	arsb	0.124838	0.00233893
A4	3	arsb	0.123483	0.00162467
A4	4	arsb	0.123103	0.00188511
A4	5	arsb	0.121662	0.00108495
A4	6	arsb	0.120978	0.00104096
A4	7	arsb	0.120551	0.00125495
A4	8	arsb	0.118813	0.000157468
A4	9	arsb	0.113014	-0.00500177
A4	10	arsb	0.117964	0.000589048
A4	11	arsb	0.112074	-0.00466044
A4	12	arsb	0.111387	-0.00470664
A4	13	arsb	0.116168	0.00071502
A4	14	arsb	0.116084	0.00127082
A4	15	arsb	0.115519	0.00134652
A4	16	arsb	0.109803	-0.00372891
A4	17	arsb	0.116081	0.0031898
A4	18	arsb	0.116189	0.00393845
A4	19	arsb	0.115526	0.00391587
A4	20	arsb	0.128803	0.0178329
A4	21	arsb	0.143455	0.033126
A4	22	arsb	0.164742	0.0550533
A4	23	arsb	0.220396	0.111347
A4	24	arsb	0.323025	0.214617
A4	25	arsb	0.503811	0.396043
A4	26	arsb	0.771476	0.664349
A4	27	arsb	1.08804	0.98155
A4	28	arsb	1.25965	1.1538
A4	29	arsb	1.54644	1.44124
A4	30	arsb	1.67306	1.5685
A4	31	arsb	1.84434	1.74042
A4	32	arsb	2.08214	1.97886
A4	33	arsb	2.10166	1.99901
A4	34	arsb	2.21	2.108
A4	35	arsb	2.29373	2.19236
A4	36	arsb	2.36842	2.26769
A4	37	arsb	2.42498	2.3249
A4	38	arsb	2.47711	2.37767
A4	39	arsb	2.52196	2.42316
A4	40	arsb	2.56265	2.46449
A5	1	arsb	0.115021	-0.00355877
A5	2	arsb	0.120092	0.00201923
A5	3	arsb	0.11929	0.00172522
A5	4	arsb	0.118737	0.00167877
A5	5	arsb	0.117238	0.000687114
A5	6	arsb	0.117317	0.00127413
A5	7	arsb	0.116717	0.00118123
A5	8	arsb	0.115806	0.000777607
A5	9	arsb	0.10924	-0.00528083
A5	10	arsb	0.114689	0.000674635
A5	11	arsb	0.108664	-0.00484221
A5	12	arsb	0.108394	-0.00460545
A5	13	arsb	0.113246	0.000754079
A5	14	arsb	0.113754	0.00176927
A5	15	arsb	0.112611	0.00113354
A5	16	arsb	0.107101	-0.00386904
A5	17	arsb	0.113239	0.00277584
A5	18	arsb	0.114122	0.0041661
A5	19	arsb	0.111493	0.00204442
A5	20	arsb	0.124054	0.0151131
A5	21	arsb	0.137736	0.0293029
A5	22	arsb	0.157765	0.049839
A5	23	arsb	0.206564	0.0991447
A5	24	arsb	0.302829	0.195917
A5	25	arsb	0.471642	0.365238
A5	26	arsb	0.729055	0.623158
A5	27	arsb	1.06154	0.956149
A5	28	arsb	1.24764	1.14276
A5	29	arsb	1.52875	1.42437
A5	30	arsb	1.6759	1.57203
A5	31	arsb	1.85205	1.74869
A5	32	arsb	2.09624	1.99339
A5	33	arsb	2.11755	2.0152
A5	34	arsb	2.22626	2.12442
A5	35	arsb	2.31948	2.21815
A5	36	arsb	2.39332	2.2925
A5	37	arsb	2.45763	2.35731
A5	38	arsb	2.50655	2.40674
A5	39	arsb	2.54803	2.44872
A5	40	arsb	2.59586	2.49706
A6	1	arsb	0.117083	-0.00599364
A6	2	arsb	0.124679	0.00218892
A6	3	arsb	0.123651	0.00174695
A6	4	arsb	0.122451	0.00113319
A6	5	arsb	0.122011	0.00127932
A6	6	arsb	0.121259	0.00111347
A6	7	arsb	0.120583	0.00102359
A6	8	arsb	0.120304	0.00133139
A6	9	arsb	0.112703	-0.00568399
A6	10	arsb	0.119334	0.00153324
A6	11	arsb	0.111719	-0.00549496
A6	12	arsb	0.111689	-0.00493933
A6	13	arsb	0.117322	0.00127975
A6	14	arsb	0.116313	0.000856858
A6	15	arsb	0.116752	0.00188206
A6	16	arsb	0.110137	-0.0041465
A6	17	arsb	0.116873	0.0031762
A6	18	arsb	0.11702	0.00390876
A6	19	arsb	0.115144	0.00261966
A6	20	arsb	0.127717	0.0157788
A6	21	arsb	0.143516	0.0321636
A6	22	arsb	0.163754	0.0529874
A6	23	arsb	0.216443	0.106263
A6	24	arsb	0.319499	0.209905
A6	25	arsb	0.498632	0.389625
A6	26	arsb	0.767578	0.659156
A6	27	arsb	1.09956	0.991723
A6	28	arsb	1.27664	1.1694
A6	29	arsb	1.55938	1.45271
A6	30	arsb	1.69431	1.58823
A6	31	arsb	1.86734	1.76185
A6	32	arsb	2.1181	2.01319
A6	33	arsb	2.13219	2.02787
A6	34	arsb	2.23576	2.13203
A6	35	arsb	2.32386	2.22071
A6	36	arsb	2.39561	2.29305
A6	37	arsb	2.46048	2.35851
A6	38	arsb	2.51111	2.40972
A6	39	arsb	2.55322	2.45242
A6	40	arsb	2.59671	2.4965
A7	1	gapdh2	0.128559	-0.00626601
A7	2	gapdh2	0.136836	0.00220305
A7	3	gapdh2	0.135417	0.000974665
A7	4	gapdh2	0.134474	0.000223381
A7	5	gapdh2	0.13432	0.000260085
A7	6	gapdh2	0.133326	-0.000542683
A7	7	gapdh2	0.13345	-0.000227119
A7	8	gapdh2	0.133453	-3.31774e-05
A7	9	gapdh2	0.127894	-0.00540063
A7	10	gapdh2	0.136704	0.00360119
A7	11	gapdh2	0.134056	0.00114429
A7	12	gapdh2	0.143049	0.0103285
A7	13	gapdh2	0.172162	0.0396324
A7	14	gapdh2	0.210887	0.0785486
A7	15	gapdh2	0.286034	0.153887
A7	16	gapdh2	0.401984	0.270028
A7	17	gapdh2	0.655367	0.523603
A7	18	gapdh2	0.97897	0.847397
A7	19	gapdh2	1.24291	1.11153
A7	20	gapdh2	1.60204	1.47085
A7	21	gapdh2	1.86429	1.73329
A7	22	gapdh2	1.9783	1.84749
A7	23	gapdh2	2.12603	1.99541
A7	24	gapdh2	2.25454	2.12412
A7	25	gapdh2	2.35331	2.22308
A7	26	gapdh2	2.43282	2.30278
A7	27	gapdh2	2.62575	2.4959
A7	28	gapdh2	2.54424	2.41458
A7	29	gapdh2	2.72673	2.59726
A7	30	gapdh2	2.62117	2.4919
A7	31	gapdh2	2.64418	2.51509
A7	32	gapdh2	2.80665	2.67776
A7	33	gapdh2	2.685	2.5563
A7	34	gapdh2	2.69893	2.57041
A7	35	gapdh2	2.70765	2.57933
A7	36	gapdh2	2.71068	2.58255
A7	37	gapdh2	2.71732	2.58938
A7	38	gapdh2	2.71971	2.59197
A7	39	gapdh2	2.71811	2.59055
A7	40	gapdh2	2.72258	2.59521
A8	1	gapdh2	0.126228	-0.00562747
A8	2	gapdh2	0.132783	0.00127292
A8	3	gapdh2	0.131986	0.000821837
A8	4	gapdh2	0.130299	-0.000520229
A8	5	gapdh2	0.13074	0.000266112
A8	6	gapdh2	0.130622	0.000494047
A8	7	gapdh2	0.12915	-0.000632235
A8	8	gapdh2	0.130272	0.000835119
A8	9	gapdh2	0.12338	-0.00571177
A8	10	gapdh2	0.133193	0.00444712
A8	11	gapdh2	0.130055	0.00165463
A8	12	gapdh2	0.140151	0.0120957
A8	13	gapdh2	0.169714	0.0420046
A8	14	gapdh2	0.211557	0.084193
A8	15	gapdh2	0.289174	0.162155
A8	16	gapdh2	0.411271	0.284598
A8	17	gapdh2	0.67732	0.550992
A8	18	gapdh2	1.00617	0.880191
A8	19	gapdh2	1.26801	1.14237
A8	20	gapdh2	1.62906	1.50376
A8	21	gapdh2	1.89249	1.76755
A8	22	gapdh2	1.99598	1.87138
A8	23	gapdh2	2.14614	2.02189
A8	24	gapdh2	2.27352	2.14961
A8	25	gapdh2	2.37264	2.24908
A8	26	gapdh2	2.45304	2.32982
A8	27	gapdh2	2.64801	2.52513
A8	28	gapdh2	2.55567	2.43314
A8	29	gapdh2	2.74521	2.62303
A8	30	gapdh2	2.64003	2.51819
A8	31	gapdh2	2.66419	2.5427
A8	32	gapdh2	2.83227	2.71113
A8	33	gapdh2	2.70454	2.58374
A8	34	gapdh2	2.71099	2.59054
A8	35	gapdh2	2.72689	2.60678
A8	36	gapdh2	2.73363	2.61387
A8	37	gapdh2	2.74081	2.62139
A8	38	gapdh2	2.74035	2.62127
A8	39	gapdh2	2.74488	2.62615
A8	40	gapdh2	2.7404	2.62202
A9	1	gapdh2	0.11601	-0.00506468
A9	2	gapdh2	0.121534	0.000699745
A9	3	gapdh2	0.121359	0.000764953
A9	4	gapdh2	0.120584	0.000230025
A9	5	gapdh2	0.119973	-0.000141542
A9	6	gapdh2	0.119898	2.34445e-05
A9	7	gapdh2	0.119419	-0.000215331
A9	8	gapdh2	0.119795	0.000401608
A9	9	gapdh2	0.113878	-0.00527548
A9	10	gapdh2	0.122123	0.00320969
A9	11	gapdh2	0.119676	0.00100263
A9	12	gapdh2	0.127265	0.00883165
A9	13	gapdh2	0.154112	0.0359189
A9	14	gapdh2	0.189139	0.0711853
A9	15	gapdh2	0.25762	0.139907
A9	16	gapdh2	0.363331	0.245858
A9	17	gapdh2	0.601467	0.484234
A9	18	gapdh2	0.912722	0.79573
A9	19	gapdh2	1.18282	1.06607
A9	20	gapdh2	1.53731	1.42079
A9	21	gapdh2	1.78711	1.67084
A9	22	gapdh2	1.91771	1.80168
A9	23	gapdh2	2.0741	1.9583
A9	24	gapdh2	2.20484	2.08929
A9	25	gapdh2	2.30849	2.19318
A9	26	gapdh2	2.38934	2.27427
A9	27	gapdh2	2.57833	2.46349
A9	28	gapdh2	2.50889	2.3943
A9	29	gapdh2	2.67382	2.55947
A9	30	gapdh2	2.58158	2.46746
A9	31	gapdh2	2.61648	2.50261
A9	32	gapdh2	2.76807	2.65444
A9	33	gapdh2	2.65615	2.54276
A9	34	gapdh2	2.669	2.55585
A9	35	gapdh2	2.68346	2.57055
A9	36	gapdh2	2.68072	2.56805
A9	37	gapdh2	2.69142	2.57899
A9	38	gapdh2	2.69283	2.58064
A9	39	gapdh2	2.69622	2.58427
A9	40	gapdh2	2.70028	2.58857
A10	1	arsb	0.0946862	-0.00432559
A10	2	arsb	0.100655	0.00214492
A10	3	arsb	0.0994232	0.00141456
A10	4	arsb	0.0976423	0.000135231
A10	5	arsb	0.0989385	0.00193299
A10	6	arsb	0.0978126	0.00130871
A10	7	arsb	0.0968899	0.0008875
A10	8	arsb	0.0955588	5.79644e-05
A10	9	arsb	0.0912125	-0.00378671
A10	10	arsb	0.0944516	-4.6059e-05
A10	11	arsb	0.0902036	-0.00379248
A10	12	arsb	0.0898595	-0.00363503
A10	13	arsb	0.0941135	0.00112058
A10	14	arsb	0.0930145	0.000523094
A10	15	arsb	0.0939997	0.00200991
A10	16	arsb	0.0878298	-0.00365845
A10	17	arsb	0.0930979	0.00211125
A10	18	arsb	0.093902	0.00341695
A10	19	arsb	0.0892689	-0.000714611
A10	20	arsb	0.0998295	0.0103475
A10	21	arsb	0.110451	0.0214706
A10	22	arsb	0.124924	0.0364448
A10	23	arsb	0.16475	0.0767724
A10	24	arsb	0.242592	0.155117
A10	25	arsb	0.380056	0.293082
A10	26	arsb	0.604099	0.517627
A10	27	arsb	0.90824	0.822269
A10	28	arsb	1.0897	1.00423
A10	29	arsb	1.34303	1.25807
A10	30	arsb	1.47407	1.3896
A10	31	arsb	1.64615	1.56218
A10	32	arsb	1.86932	1.78585
A10	33	arsb	1.90877	1.82581
A10	34	arsb	2.0143	1.93184
A10	35	arsb	2.10108	2.01912
A10	36	arsb	2.18116	2.0997
A10	37	arsb	2.2408	2.15985
A10	38	arsb	2.30204	2.22159
A10	39	arsb	2.34395	2.264
A10	40	arsb	2.38765	2.3082
A11	1	arsb	0.0884933	-0.00803204
A11	2	arsb	0.0948797	-0.00108116
A11	3	arsb	0.0957029	0.000306512
A11	4	arsb	0.095899	0.00106705
A11	5	arsb	0.095153	0.000885571
A11	6	arsb	0.0960614	0.00235845
A11	7	arsb	0.0940573	0.000918777
A11	8	arsb	0.0948317	0.00225768
A11	9	arsb	0.085953	-0.00605649
A11	10	arsb	0.0926172	0.00117215
A11	11	arsb	0.0860296	-0.00485092
A11	12	arsb	0.0855293	-0.00478675
A11	13	arsb	0.0916728	0.00192119
A11	14	arsb	0.0912058	0.00201863
A11	15	arsb	0.0901808	0.00155812
A11	16	arsb	0.0834675	-0.00459072
A11	17	arsb	0.090095	0.00260127
A11	18	arsb	0.0901487	0.00321948
A11	19	arsb	0.0868366	0.000471807
A11	20	arsb	0.0974572	0.0116569
A11	21	arsb	0.11069	0.0254539
A11	22	arsb	0.12515	0.0404788
A11	23	arsb	0.168183	0.0840764
A11	24	arsb	0.249883	0.166341
A11	25	arsb	0.39764	0.314662
A11	26	arsb	0.630168	0.547755
A11	27	arsb	0.923147	0.841298
A11	28	arsb	1.08306	1.00177
A11	29	arsb	1.33908	1.25836
A11	30	arsb	1.46118	1.38102
A11	31	arsb	1.63009	1.5505
A11	32	arsb	1.86114	1.78211
A11	33	arsb	1.89607	1.81761
A11	34	arsb	1.99546	1.91757
A11	35	arsb	2.08607	2.00873
A11	36	arsb	2.16194	2.08517
A11	37	arsb	2.22221	2.14601
A11	38	arsb	2.27533	2.19969
A11	39	arsb	2.32337	2.2483
A11	40	arsb	2.36542	2.29091
A12	1	arsb	0.0890872	-0.00837864
A12	2	arsb	0.0964019	-0.000695711
A12	3	arsb	0.0965641	-0.000165361
A12	4	arsb	0.0972722	0.000910863
A12	5	arsb	0.0985641	0.00257095
A12	6	arsb	0.0979931	0.00236802
A12	7	arsb	0.0961233	0.000866419
A12	8	arsb	0.0964737	0.00158498
A12	9	arsb	0.0880134	-0.00650722
A12	10	arsb	0.0965688	0.00241639
A12	11	arsb	0.0883143	-0.00547
A12	12	arsb	0.0883769	-0.00503922
A12	13	arsb	0.0941676	0.00111962
A12	14	arsb	0.0953472	0.00266736
A12	15	arsb	0.0932542	0.000942493
A12	16	arsb	0.0860604	-0.00588315
A12	17	arsb	0.0945151	0.00293975
A12	18	arsb	0.0958853	0.00467809
A12	19	arsb	0.0899466	-0.000892463
A12	20	arsb	0.103735	0.013264
A12	21	arsb	0.115064	0.024961
A12	22	arsb	0.12746	0.0377249
A12	23	arsb	0.166161	0.0767949
A12	24	arsb	0.239723	0.150725
A12	25	arsb	0.374184	0.285554
A12	26	arsb	0.585928	0.497666
A12	27	arsb	0.863582	0.775688
A12	28	arsb	1.00631	0.91878
A12	29	arsb	1.25403	1.16688
A12	30	arsb	1.36507	1.27828
A12	31	arsb	1.52522	1.4388
A12	32	arsb	1.76529	1.67923
A12	33	arsb	1.78944	1.70376
A12	34	arsb	1.88954	1.80422
A12	35	arsb	1.97994	1.89499
A12	36	arsb	2.04868	1.9641
A12	37	arsb	2.11383	2.02962
A12	38	arsb	2.17643	2.09259
A12	39	arsb	2.22676	2.14328
A12	40	arsb	2.26314	2.18004
B1	1	gapdh2	0.108602	-0.00332221
B1	2	gapdh2	0.112104	0.00038895
B1	3	gapdh2	0.111538	3.19754e-05
B1	4	gapdh2	0.111136	-0.00016081
B1	5	gapdh2	0.111356	0.000268229
B1	6	gapdh2	0.112193	0.00131463
B1	7	gapdh2	0.109947	-0.000722121
B1	8	gapdh2	0.110482	2.12294e-05
B1	9	gapdh2	0.106516	-0.00373474
B1	10	gapdh2	0.113024	0.0029816
B1	11	gapdh2	0.11284	0.00300659
B1	12	gapdh2	0.122878	0.0132537
B1	13	gapdh2	0.141145	0.0317306
B1	14	gapdh2	0.173259	0.0640535
B1	15	gapdh2	0.235954	0.126957
B1	16	gapdh2	0.337995	0.229208
B1	17	gapdh2	0.543458	0.434879
B1	18	gapdh2	0.81022	0.701851
B1	19	gapdh2	1.05193	0.943775
B1	20	gapdh2	1.35857	1.25062
B1	21	gapdh2	1.60068	1.49294
B1	22	gapdh2	1.75159	1.64406
B1	23	gapdh2	1.91464	1.80732
B1	24	gapdh2	2.05746	1.95035
B1	25	gapdh2	2.18058	2.07367
B1	26	gapdh2	2.27787	2.17117
B1	27	gapdh2	2.43703	2.33054
B1	28	gapdh2	2.42061	2.31433
B1	29	gapdh2	2.56505	2.45898
B1	30	gapdh2	2.51952	2.41366
B1	31	gapdh2	2.55817	2.45252
B1	32	gapdh2	2.67882	2.57338
B1	33	gapdh2	2.61176	2.50653
B1	34	gapdh2	2.63686	2.53184
B1	35	gapdh2	2.65195	2.54713
B1	36	gapdh2	2.66829	2.56368
B1	37	gapdh2	2.67824	2.57384
B1	38	gapdh2	2.68	2.57581
B1	39	gapdh2	2.6913	2.58732
B1	40	gapdh2	2.70319	2.59942
B2	1	gapdh2	0.112292	-0.00246279
B2	2	gapdh2	0.116713	0.00194463
B2	3	gapdh2	0.115967	0.00118558
B2	4	gapdh2	0.115421	0.000625554
B2	5	gapdh2	0.114715	-9.41866e-05
B2	6	gapdh2	0.11375	-0.00107265
B2	7	gapdh2	0.115281	0.000444439
B2	8	gapdh2	0.113689	-0.00116074
B2	9	gapdh2	0.110402	-0.00446125
B2	10	gapdh2	0.117569	0.00269177
B2	11	gapdh2	0.116732	0.00184148
B2	12	gapdh2	0.123757	0.00885232
B2	13	gapdh2	0.147157	0.032239
B2	14	gapdh2	0.182386	0.067454
B2	15	gapdh2	0.247411	0.132465
B2	16	gapdh2	0.354087	0.239128
B2	17	gapdh2	0.577538	0.462566
B2	18	gapdh2	0.860645	0.745659
B2	19	gapdh2	1.10518	0.990177
B2	20	gapdh2	1.43338	1.31837
B2	21	gapdh2	1.67896	1.56393
B2	22	gapdh2	1.82405	1.70901
B2	23	gapdh2	1.995	1.87995
B2	24	gapdh2	2.14108	2.02601
B2	25	gapdh2	2.26247	2.14738
B2	26	gapdh2	2.35281	2.23771
B2	27	gapdh2	2.53087	2.41576
B2	28	gapdh2	2.48924	2.37411
B2	29	gapdh2	2.65223	2.5371
B2	30	gapdh2	2.5893	2.47415
B2	31	gapdh2	2.62514	2.50997
B2	32	gapdh2	2.77659	2.66142
B2	33	gapdh2	2.68951	2.57432
B2	34	gapdh2	2.70164	2.58643
B2	35	gapdh2	2.72157	2.60636
B2	36	gapdh2	2.72517	2.60994
B2	37	gapdh2	2.74326	2.62801
B2	38	gapdh2	2.7495	2.63424
B2	39	gapdh2	2.75356	2.63828
B2	40	gapdh2	2.75706	2.64178
B3	1	gapdh2	0.107094	-0.00330135
B3	2	gapdh2	0.113012	0.0028119
B3	3	gapdh2	0.111251	0.00124732
B3	4	gapdh2	0.110061	0.000253224
B3	5	gapdh2	0.10955	-6.28883e-05
B3	6	gapdh2	0.108777	-0.000639578
B3	7	gapdh2	0.108717	-0.000504192
B3	8	gapdh2	0.108996	-2.88075e-05
B3	9	gapdh2	0.104218	-0.00461189
B3	10	gapdh2	0.111785	0.00315108
B3	11	gapdh2	0.109634	0.00119573
B3	12	gapdh2	0.118027	0.00978451
B3	13	gapdh2	0.140479	0.0324323
B3	14	gapdh2	0.17343	0.0655789
B3	15	gapdh2	0.236152	0.128497
B3	16	gapdh2	0.33628	0.22882
B3	17	gapdh2	0.551931	0.444667
B3	18	gapdh2	0.832014	0.724946
B3	19	gapdh2	1.07891	0.972035
B3	20	gapdh2	1.40768	1.301
B3	21	gapdh2	1.67134	1.56486
B3	22	gapdh2	1.81739	1.71111
B3	23	gapdh2	1.99189	1.8858
B3	24	gapdh2	2.13882	2.03293
B3	25	gapdh2	2.25845	2.15275
B3	26	gapdh2	2.3543	2.2488
B3	27	gapdh2	2.54152	2.43622
B3	28	gapdh2	2.49953	2.39442
B3	29	gapdh2	2.66231	2.55739
B3	30	gapdh2	2.59261	2.48789
B3	31	gapdh2	2.62883	2.52431
B3	32	gapdh2	2.7785	2.67418
B3	33	gapdh2	2.68294	2.57881
B3	34	gapdh2	2.70652	2.60258
B3	35	gapdh2	2.71922	2.61548
B3	36	gapdh2	2.7344	2.63085
B3	37	gapdh2	2.74781	2.64446
B3	38	gapdh2	2.75339	2.65023
B3	39	gapdh2	2.75535	2.65239
B3	40	gapdh2	2.76405	2.66129
B4	1	arsb	0.102523	-0.00140327
B4	2	arsb	0.107849	0.00401447
B4	3	arsb	0.107935	0.00419172
B4	4	arsb	0.106106	0.00245343
B4	5	arsb	0.105513	0.00195149
B4	6	arsb	0.105486	0.00201581
B4	7	arsb	0.104617	0.00123724
B4	8	arsb	0.104902	0.00161357
B4	9	arsb	0.0983192	-0.00487805
B4	10	arsb	0.103579	0.000473111
B4	11	arsb	0.0980764	-0.00493872
B4	12	arsb	0.0970314	-0.00589267
B4	13	arsb	0.102453	-0.00038044
B4	14	arsb	0.101438	-0.00130351
B4	15	arsb	0.102106	-0.000544497
B4	16	arsb	0.0961324	-0.00642727
B4	17	arsb	0.101005	-0.00146371
B4	18	arsb	0.101511	-0.00086633
B4	19	arsb	0.0971513	-0.00513513
B4	20	arsb	0.107326	0.005131
B4	21	arsb	0.114867	0.0127629
B4	22	arsb	0.123725	0.0217116
B4	23	arsb	0.153226	0.0513035
B4	24	arsb	0.211478	0.109647
B4	25	arsb	0.315443	0.213703
B4	26	arsb	0.490509	0.38886
B4	27	arsb	0.74262	0.641062
B4	28	arsb	0.910239	0.808772
B4	29	arsb	1.14335	1.04197
B4	30	arsb	1.27939	1.17811
B4	31	arsb	1.46104	1.35984
B4	32	arsb	1.71435	1.61325
B4	33	arsb	1.77606	1.67505
B4	34	arsb	1.89958	1.79866
B4	35	arsb	2.01	1.90917
B4	36	arsb	2.09713	1.99639
B4	37	arsb	2.1726	2.07195
B4	38	arsb	2.24626	2.1457
B4	39	arsb	2.29528	2.19482
B4	40	arsb	2.35272	2.25234
B5	1	arsb	0.0988764	1.8407e-05
B5	2	arsb	0.104135	0.00527579
B5	3	arsb	0.102859	0.0039973
B5	4	arsb	0.101884	0.00302078
B5	5	arsb	0.101248	0.00238335
B5	6	arsb	0.100691	0.0018248
B5	7	arsb	0.10037	0.00150248
B5	8	arsb	0.100311	0.00144197
B5	9	arsb	0.093984	-0.00488716
B5	10	arsb	0.0982218	-0.000651052
B5	11	arsb	0.0938738	-0.00500061
B5	12	arsb	0.0935355	-0.00534062
B5	13	arsb	0.0981852	-0.00069252
B5	14	arsb	0.0978448	-0.00103457
B5	15	arsb	0.0974692	-0.00141185
B5	16	arsb	0.0922796	-0.00660306
B5	17	arsb	0.0979643	-0.000919996
B5	18	arsb	0.0979154	-0.000970546
B5	19	arsb	0.0946251	-0.00426253
B5	20	arsb	0.103563	0.00467387
B5	21	arsb	0.111821	0.01293
B5	22	arsb	0.120052	0.0211595
B5	23	arsb	0.149175	0.0502807
B5	24	arsb	0.206034	0.107139
B5	25	arsb	0.309724	0.210827
B5	26	arsb	0.486593	0.387694
B5	27	arsb	0.752445	0.653544
B5	28	arsb	0.935922	0.83702
B5	29	arsb	1.1908	1.0919
B5	30	arsb	1.33255	1.23365
B5	31	arsb	1.52408	1.42517
B5	32	arsb	1.79272	1.69381
B5	33	arsb	1.85589	1.75697
B5	34	arsb	1.98355	1.88464
B5	35	arsb	2.09319	1.99427
B5	36	arsb	2.19016	2.09125
B5	37	arsb	2.26288	2.16396
B5	38	arsb	2.33521	2.2363
B5	39	arsb	2.3853	2.28638
B5	40	arsb	2.44398	2.34506
B6	1	arsb	0.107009	0.00148913
B6	2	arsb	0.111627	0.00591973
B6	3	arsb	0.111056	0.0051609
B6	4	arsb	0.109997	0.00391406
B6	5	arsb	0.110145	0.00387485
B6	6	arsb	0.108934	0.00247711
B6	7	arsb	0.108617	0.00197233
B6	8	arsb	0.10806	0.00122784
B6	9	arsb	0.101732	-0.00528714
B6	10	arsb	0.106693	-0.000514201
B6	11	arsb	0.100283	-0.0071113
B6	12	arsb	0.100331	-0.00725067
B6	13	arsb	0.105652	-0.00211722
B6	14	arsb	0.105697	-0.00225954
B6	15	arsb	0.105596	-0.00254796
B6	16	arsb	0.100646	-0.00768575
B6	17	arsb	0.106196	-0.00232276
B6	18	arsb	0.108179	-0.000527352
B6	19	arsb	0.105909	-0.0029851
B6	20	arsb	0.115702	0.00662123
B6	21	arsb	0.124629	0.0153607
B6	22	arsb	0.1335	0.0240439
B6	23	arsb	0.163308	0.053665
B6	24	arsb	0.218192	0.108361
B6	25	arsb	0.319711	0.209693
B6	26	arsb	0.492399	0.382194
B6	27	arsb	0.75239	0.641997
B6	28	arsb	0.929378	0.818797
B6	29	arsb	1.18535	1.07458
B6	30	arsb	1.32503	1.21408
B6	31	arsb	1.51705	1.4059
B6	32	arsb	1.795	1.68367
B6	33	arsb	1.85062	1.7391
B6	34	arsb	1.98559	1.87389
B6	35	arsb	2.09397	1.98208
B6	36	arsb	2.18381	2.07173
B6	37	arsb	2.26993	2.15766
B6	38	arsb	2.33598	2.22353
B6	39	arsb	2.39347	2.28083
B6	40	arsb	2.44784	2.33502
B7	1	gapdh2	0.104765	-0.00379156
B7	2	gapdh2	0.1103	0.00197426
B7	3	gapdh2	0.110043	0.00194765
B7	4	gapdh2	0.108429	0.000565052
B7	5	gapdh2	0.107616	-1.79833e-05
B7	6	gapdh2	0.107825	0.00042208
B7	7	gapdh2	0.107766	0.000594318
B7	8	gapdh2	0.107127	0.000185463
B7	9	gapdh2	0.100851	-0.005859
B7	10	gapdh2	0.107598	0.00111808
B7	11	gapdh2	0.101558	-0.00469038
B7	12	gapdh2	0.103615	-0.00240334
B7	13	gapdh2	0.113925	0.00813806
B7	14	gapdh2	0.121972	0.016416
B7	15	gapdh2	0.138851	0.0335257
B7	16	gapdh2	0.161553	0.0564588
B7	17	gapdh2	0.230593	0.125729
B7	18	gapdh2	0.343525	0.238892
B7	19	gapdh2	0.506296	0.401894
B7	20	gapdh2	0.791563	0.687391
B7	21	gapdh2	1.07122	0.967278
B7	22	gapdh2	1.28218	1.17847
B7	23	gapdh2	1.50889	1.40541
B7	24	gapdh2	1.7364	1.63315
B7	25	gapdh2	1.91903	1.81601
B7	26	gapdh2	2.05928	1.9565
B7	27	gapdh2	2.28901	2.18646
B7	28	gapdh2	2.27386	2.17154
B7	29	gapdh2	2.4694	2.3673
B7	30	gapdh2	2.4106	2.30874
B7	31	gapdh2	2.46812	2.36648
B7	32	gapdh2	2.63964	2.53824
B7	33	gapdh2	2.54528	2.44411
B7	34	gapdh2	2.57644	2.4755
B7	35	gapdh2	2.6038	2.50309
B7	36	gapdh2	2.61917	2.51869
B7	37	gapdh2	2.63923	2.53898
B7	38	gapdh2	2.64894	2.54892
B7	39	gapdh2	2.65598	2.5562
B7	40	gapdh2	2.66303	2.56347
B8	1	gapdh2	0.103364	-0.0026111
B8	2	gapdh2	0.107663	0.00193939
B8	3	gapdh2	0.106681	0.00120818
B8	4	gapdh2	0.106337	0.00111546
B8	5	gapdh2	0.105391	0.000420292
B8	6	gapdh2	0.104479	-0.000241318
B8	7	gapdh2	0.104338	-0.000131369
B8	8	gapdh2	0.104849	0.00063038
B8	9	gapdh2	0.0993068	-0.0046605
B8	10	gapdh2	0.104619	0.000902448
B8	11	gapdh2	0.0994983	-0.0039671
B8	12	gapdh2	0.100926	-0.00228887
B8	13	gapdh2	0.109976	0.0070124
B8	14	gapdh2	0.118458	0.0157458
B8	15	gapdh2	0.132699	0.0302371
B8	16	gapdh2	0.15334	0.0511295
B8	17	gapdh2	0.218156	0.116196
B8	18	gapdh2	0.322575	0.220866
B8	19	gapdh2	0.474817	0.373359
B8	20	gapdh2	0.750615	0.649408
B8	21	gapdh2	1.03036	0.9294
B8	22	gapdh2	1.24202	1.14132
B8	23	gapdh2	1.46744	1.36699
B8	24	gapdh2	1.69016	1.58995
B8	25	gapdh2	1.87787	1.77792
B8	26	gapdh2	2.02513	1.92543
B8	27	gapdh2	2.25797	2.15852
B8	28	gapdh2	2.2442	2.145
B8	29	gapdh2	2.44143	2.34249
B8	30	gapdh2	2.39611	2.29741
B8	31	gapdh2	2.44976	2.35131
B8	32	gapdh2	2.62625	2.52805
B8	33	gapdh2	2.53439	2.43645
B8	34	gapdh2	2.56711	2.46941
B8	35	gapdh2	2.58794	2.4905
B8	36	gapdh2	2.61797	2.52078
B8	37	gapdh2	2.63549	2.53855
B8	38	gapdh2	2.64288	2.54618
B8	39	gapdh2	2.65437	2.55794
B8	40	gapdh2	2.66472	2.56853
B9	1	gapdh2	0.10303	-0.00383787
B9	2	gapdh2	0.108118	0.00160813
B9	3	gapdh2	0.10692	0.00076854
B9	4	gapdh2	0.106012	0.000218954
B9	5	gapdh2	0.106015	0.000579866
B9	6	gapdh2	0.105579	0.00050179
B9	7	gapdh2	0.105285	0.000566169
B9	8	gapdh2	0.105272	0.000911517
B9	9	gapdh2	0.099415	-0.00458782
B9	10	gapdh2	0.104868	0.00122345
B9	11	gapdh2	0.0989233	-0.00436328
B9	12	gapdh2	0.100574	-0.00235457
B9	13	gapdh2	0.109106	0.00653538
B9	14	gapdh2	0.114672	0.0124593
B9	15	gapdh2	0.126135	0.0242813
B9	16	gapdh2	0.141772	0.0402761
B9	17	gapdh2	0.193961	0.0928234
B9	18	gapdh2	0.279373	0.178593
B9	19	gapdh2	0.40481	0.304388
B9	20	gapdh2	0.645366	0.545302
B9	21	gapdh2	0.901763	0.802057
B9	22	gapdh2	1.10229	1.00294
B9	23	gapdh2	1.32139	1.2224
B9	24	gapdh2	1.53792	1.43928
B9	25	gapdh2	1.72498	1.6267
B9	26	gapdh2	1.89194	1.79402
B9	27	gapdh2	2.13546	2.03791
B9	28	gapdh2	2.13245	2.03526
B9	29	gapdh2	2.33984	2.243
B9	30	gapdh2	2.29494	2.19846
B9	31	gapdh2	2.35907	2.26294
B9	32	gapdh2	2.53942	2.44366
B9	33	gapdh2	2.45672	2.36131
B9	34	gapdh2	2.49547	2.40042
B9	35	gapdh2	2.52366	2.42896
B9	36	gapdh2	2.55078	2.45644
B9	37	gapdh2	2.57404	2.48006
B9	38	gapdh2	2.58766	2.49404
B9	39	gapdh2	2.60018	2.50692
B9	40	gapdh2	2.6136	2.5207
B10	1	arsb	0.11063	-0.00332004
B10	2	arsb	0.115232	0.00185956
B10	3	arsb	0.114471	0.00167478
B10	4	arsb	0.113045	0.00082583
B10	5	arsb	0.113113	0.00147061
B10	6	arsb	0.112321	0.00125523
B10	7	arsb	0.112494	0.00200428
B10	8	arsb	0.112049	0.0021365
B10	9	arsb	0.104972	-0.00436378
B10	10	arsb	0.109258	0.000498085
B10	11	arsb	0.1038	-0.00438256
B10	12	arsb	0.103548	-0.00405802
B10	13	arsb	0.10785	0.000820658
B10	14	arsb	0.106758	0.000304998
B10	15	arsb	0.106652	0.000775721
B10	16	arsb	0.0997351	-0.0055643
B10	17	arsb	0.105781	0.00105853
B10	18	arsb	0.105422	0.00127561
B10	19	arsb	0.0983586	-0.00521082
B10	20	arsb	0.104677	0.00168414
B10	21	arsb	0.110211	0.00779452
B10	22	arsb	0.110878	0.00903891
B10	23	arsb	0.126101	0.0248386
B10	24	arsb	0.157538	0.0568522
B10	25	arsb	0.215644	0.115534
B10	26	arsb	0.313979	0.214446
B10	27	arsb	0.468751	0.369795
B10	28	arsb	0.578259	0.479879
B10	29	arsb	0.738943	0.64114
B10	30	arsb	0.840005	0.742779
B10	31	arsb	0.987222	0.890572
B10	32	arsb	1.19938	1.1033
B10	33	arsb	1.27491	1.17941
B10	34	arsb	1.40517	1.31025
B10	35	arsb	1.5197	1.42536
B10	36	arsb	1.62207	1.5283
B10	37	arsb	1.71135	1.61816
B10	38	arsb	1.79476	1.70215
B10	39	arsb	1.86444	1.77241
B10	40	arsb	1.92867	1.83721
B11	1	arsb	0.0852788	-0.005265
B11	2	arsb	0.0911442	0.0010206
B11	3	arsb	0.091251	0.00154767
B11	4	arsb	0.0896942	0.000411144
B11	5	arsb	0.0904118	0.00154893
B11	6	arsb	0.0901726	0.00173003
B11	7	arsb	0.0891268	0.00110443
B11	8	arsb	0.0884621	0.00086001
B11	9	arsb	0.0829908	-0.00419105
B11	10	arsb	0.0893425	0.00258084
B11	11	arsb	0.0829157	-0.00342569
B11	12	arsb	0.0811558	-0.00476536
B11	13	arsb	0.0862141	0.000713226
B11	14	arsb	0.0866686	0.00158793
B11	15	arsb	0.0833474	-0.00131302
B11	16	arsb	0.0806664	-0.00357374
B11	17	arsb	0.0838125	-7.40346e-06
B11	18	arsb	0.0835996	0.000199955
B11	19	arsb	0.0795125	-0.0034669
B11	20	arsb	0.0846737	0.00211451
B11	21	arsb	0.0884834	0.00634448
B11	22	arsb	0.0918208	0.0101021
B11	23	arsb	0.106426	0.0251272
B11	24	arsb	0.138924	0.0580461
B11	25	arsb	0.1991	0.118642
B11	26	arsb	0.29982	0.219782
B11	27	arsb	0.451318	0.3717
B11	28	arsb	0.560768	0.481571
B11	29	arsb	0.712064	0.633287
B11	30	arsb	0.813226	0.734869
B11	31	arsb	0.958905	0.880968
B11	32	arsb	1.15962	1.0821
B11	33	arsb	1.2422	1.16511
B11	34	arsb	1.37354	1.29687
B11	35	arsb	1.48755	1.4113
B11	36	arsb	1.59322	1.51739
B11	37	arsb	1.68927	1.61386
B11	38	arsb	1.77723	1.70223
B11	39	arsb	1.84962	1.77504
B11	40	arsb	1.92907	1.85492
B12	1	arsb	0.0829817	-0.00577123
B12	2	arsb	0.0899905	0.00146658
B12	3	arsb	0.0905537	0.00225868
B12	4	arsb	0.0917589	0.0036928
B12	5	arsb	0.090948	0.00311078
B12	6	arsb	0.0876853	7.70683e-05
B12	7	arsb	0.0889592	0.00157983
B12	8	arsb	0.0885951	0.00144464
B12	9	arsb	0.0813798	-0.00554168
B12	10	arsb	0.0873909	0.000698279
B12	11	arsb	0.0797212	-0.00674247
B12	12	arsb	0.0790206	-0.00721417
B12	13	arsb	0.0873043	0.00129853
B12	14	arsb	0.08685	0.00107313
B12	15	arsb	0.0868262	0.00127824
B12	16	arsb	0.0786147	-0.00670434
B12	17	arsb	0.0874518	0.00236172
B12	18	arsb	0.0853056	0.000444392
B12	19	arsb	0.0791108	-0.00552144
B12	20	arsb	0.0885293	0.00412599
B12	21	arsb	0.0924544	0.00828002
B12	22	arsb	0.0931902	0.00924473
B12	23	arsb	0.111449	0.0277321
B12	24	arsb	0.14565	0.062162
B12	25	arsb	0.209885	0.126626
B12	26	arsb	0.311482	0.228452
B12	27	arsb	0.461674	0.378873
B12	28	arsb	0.55262	0.470048
B12	29	arsb	0.705491	0.623147
B12	30	arsb	0.797345	0.715231
B12	31	arsb	0.937435	0.85555
B12	32	arsb	1.14497	1.06331
B12	33	arsb	1.20961	1.12818
B12	34	arsb	1.33359	1.25239
B12	35	arsb	1.44892	1.36795
B12	36	arsb	1.54732	1.46658
B12	37	arsb	1.63572	1.55521
B12	38	arsb	1.7172	1.63692
B12	39	arsb	1.78435	1.7043
B12	40	arsb	1.85342	1.7736
C1	1	gapdh2	0.155089	-0.00235462
C1	2	gapdh2	0.160624	0.00283752
C1	3	gapdh2	0.158467	0.000338581
C1	4	gapdh2	0.159299	0.000826972
C1	5	gapdh2	0.158253	-0.000561349
C1	6	gapdh2	0.157705	-0.00145263
C1	7	gapdh2	0.159089	-0.000411493
C1	8	gapdh2	0.161103	0.00125992
C1	9	gapdh2	0.158902	-0.00128398
C1	10	gapdh2	0.176424	0.0158953
C1	11	gapdh2	0.190992	0.0301204
C1	12	gapdh2	0.230951	0.0697365
C1	13	gapdh2	0.321832	0.160275
C1	14	gapdh2	0.471327	0.309428
C1	15	gapdh2	0.71375	0.551507
C1	16	gapdh2	0.979005	0.816419
C1	17	gapdh2	1.30611	1.14319
C1	18	gapdh2	1.5882	1.42493
C1	19	gapdh2	1.76058	1.59696
C1	20	gapdh2	2.0351	1.87114
C1	21	gapdh2	2.2033	2.039
C1	22	gapdh2	2.25604	2.0914
C1	23	gapdh2	2.35338	2.18839
C1	24	gapdh2	2.43843	2.27311
C1	25	gapdh2	2.50649	2.34082
C1	26	gapdh2	2.56553	2.39952
C1	27	gapdh2	2.71551	2.54915
C1	28	gapdh2	2.65216	2.48546
C1	29	gapdh2	2.78862	2.62158
C1	30	gapdh2	2.70739	2.54
C1	31	gapdh2	2.73417	2.56644
C1	32	gapdh2	2.85139	2.68332
C1	33	gapdh2	2.7589	2.59049
C1	34	gapdh2	2.77098	2.60223
C1	35	gapdh2	2.78017	2.61107
C1	36	gapdh2	2.78617	2.61673
C1	37	gapdh2	2.78993	2.62014
C1	38	gapdh2	2.78995	2.61982
C1	39	gapdh2	2.78479	2.61432
C1	40	gapdh2	2.79011	2.6193
C2	1
C2	2
C2	3
C2	4
C2	5
C2	6
C2	7
C2	8
C2	9
C2	10
C2	11
C2	12
C2	13
C2	14
C2	15
C2	16
C2	17
C2	18
C2	19
C2	20
C2	21
C2	22
C2	23
C2	24
C2	25
C2	26
C2	27
C2	28
C2	29
C2	30
C2	31
C2	32
C2	33
C2	34
C2	35
C2	36
C2	37
C2	38
C2	39
C2	40
C3	1	gapdh2	0.13504	-0.00511953
C3	2	gapdh2	0.142069	0.00178605
C3	3	gapdh2	0.141188	0.000781628
C3	4	gapdh2	0.140864	0.0003343
C3	5	gapdh2	0.139322	-0.00133051
C3	6	gapdh2	0.140429	-0.000347582
C3	7	gapdh2	0.140341	-0.000558637
C3	8	gapdh2	0.142144	0.0011208
C3	9	gapdh2	0.13971	-0.00143704
C3	10	gapdh2	0.154033	0.0127629
C3	11	gapdh2	0.164996	0.0236025
C3	12	gapdh2	0.198683	0.057166
C3	13	gapdh2	0.273422	0.131782
C3	14	gapdh2	0.397812	0.256048
C3	15	gapdh2	0.612869	0.470982
C3	16	gapdh2	0.877887	0.735877
C3	17	gapdh2	1.23395	1.09181
C3	18	gapdh2	1.52952	1.38726
C3	19	gapdh2	1.72317	1.58079
C3	20	gapdh2	2.02408	1.88157
C3	21	gapdh2	2.205	2.06237
C3	22	gapdh2	2.26066	2.11791
C3	23	gapdh2	2.36668	2.2238
C3	24	gapdh2	2.45569	2.3127
C3	25	gapdh2	2.53327	2.39015
C3	26	gapdh2	2.59194	2.4487
C3	27	gapdh2	2.75431	2.61094
C3	28	gapdh2	2.68041	2.53692
C3	29	gapdh2	2.8388	2.69519
C3	30	gapdh2	2.7353	2.59156
C3	31	gapdh2	2.76415	2.62028
C3	32	gapdh2	2.89926	2.75528
C3	33	gapdh2	2.7944	2.65029
C3	34	gapdh2	2.80569	2.66146
C3	35	gapdh2	2.81261	2.66826
C3	36	gapdh2	2.82113	2.67665
C3	37	gapdh2	2.81852	2.67392
C3	38	gapdh2	2.8232	2.67848
C3	39	gapdh2	2.82366	2.67882
C3	40	gapdh2	2.8198	2.67483
C4	1	arsb	0.118261	-0.00217368
C4	2	arsb	0.123318	0.00338704
C4	3	arsb	0.122291	0.00286354
C4	4	arsb	0.120396	0.0014727
C4	5	arsb	0.120257	0.00183684
C4	6	arsb	0.119254	0.00133817
C4	7	arsb	0.118675	0.00126279
C4	8	arsb	0.117947	0.00103849
C4	9	arsb	0.110777	-0.00562837
C4	10	arsb	0.116238	0.000336895
C4	11	arsb	0.109314	-0.00608346
C4	12	arsb	0.107965	-0.00692842
C4	13	arsb	0.114738	0.000347714
C4	14	arsb	0.115073	0.00118699
C4	15	arsb	0.114371	0.000988347
C4	16	arsb	0.108624	-0.00425459
C4	17	arsb	0.115764	0.00338913
C4	18	arsb	0.118704	0.00683324
C4	19	arsb	0.117583	0.00621551
C4	20	arsb	0.136425	0.0255617
C4	21	arsb	0.160523	0.0501634
C4	22	arsb	0.197135	0.0872789
C4	23	arsb	0.279549	0.170197
C4	24	arsb	0.431231	0.322382
C4	25	arsb	0.673785	0.565441
C4	26	arsb	0.952539	0.844699
C4	27	arsb	1.24317	1.13583
C4	28	arsb	1.3943	1.28746
C4	29	arsb	1.67883	1.5725
C4	30	arsb	1.78063	1.6748
C4	31	arsb	1.9346	1.82927
C4	32	arsb	2.16344	2.05862
C4	33	arsb	2.17171	2.0674
C4	34	arsb	2.26083	2.15702
C4	35	arsb	2.34038	2.23707
C4	36	arsb	2.40512	2.30232
C4	37	arsb	2.45904	2.35675
C4	38	arsb	2.50883	2.40703
C4	39	arsb	2.5513	2.45001
C4	40	arsb	2.59464	2.49385
C5	1	arsb	0.120063	-0.00385572
C5	2	arsb	0.127405	0.00403172
C5	3	arsb	0.125328	0.00249859
C5	4	arsb	0.124666	0.00238163
C5	5	arsb	0.12346	0.00172074
C5	6	arsb	0.122256	0.00106108
C5	7	arsb	0.122217	0.00156685
C5	8	arsb	0.120743	0.000637625
C5	9	arsb	0.113505	-0.00605493
C5	10	arsb	0.119543	0.000528136
C5	11	arsb	0.112771	-0.00569978
C5	12	arsb	0.110876	-0.00705002
C5	13	arsb	0.118063	0.000681738
C5	14	arsb	0.117601	0.000765418
C5	15	arsb	0.117408	0.00111722
C5	16	arsb	0.110665	-0.00508108
C5	17	arsb	0.118474	0.00327209
C5	18	arsb	0.122312	0.00765468
C5	19	arsb	0.120695	0.00658324
C5	20	arsb	0.139477	0.0259095
C5	21	arsb	0.164514	0.0514914
C5	22	arsb	0.19962	0.0871421
C5	23	arsb	0.285795	0.173863
C5	24	arsb	0.435857	0.324469
C5	25	arsb	0.67891	0.568067
C5	26	arsb	0.966215	0.855917
C5	27	arsb	1.26436	1.15461
C5	28	arsb	1.41568	1.30647
C5	29	arsb	1.69012	1.58146
C5	30	arsb	1.80786	1.69974
C5	31	arsb	1.95498	1.8474
C5	32	arsb	2.18706	2.08003
C5	33	arsb	2.1872	2.08072
C5	34	arsb	2.27668	2.17074
C5	35	arsb	2.34689	2.2415
C5	36	arsb	2.42204	2.31719
C5	37	arsb	2.47229	2.36798
C5	38	arsb	2.51908	2.41532
C5	39	arsb	2.56035	2.45714
C5	40	arsb	2.59549	2.49282
C6	1	arsb	0.121079	-0.00152653
C6	2	arsb	0.12646	0.00424311
C6	3	arsb	0.125139	0.00330995
C6	4	arsb	0.123166	0.001725
C6	5	arsb	0.123152	0.00209924
C6	6	arsb	0.121883	0.00121796
C6	7	arsb	0.121703	0.0014264
C6	8	arsb	0.119919	3.0965e-05
C6	9	arsb	0.11428	-0.00522044
C6	10	arsb	0.119501	0.000388943
C6	11	arsb	0.112471	-0.00625306
C6	12	arsb	0.111649	-0.00668622
C6	13	arsb	0.117443	-0.000504796
C6	14	arsb	0.11793	0.000370941
C6	15	arsb	0.118258	0.00108691
C6	16	arsb	0.111526	-0.00525688
C6	17	arsb	0.120744	0.00434961
C6	18	arsb	0.123922	0.00791549
C6	19	arsb	0.123644	0.00802545
C6	20	arsb	0.143593	0.0283631
C6	21	arsb	0.16858	0.0537381
C6	22	arsb	0.205446	0.0909926
C6	23	arsb	0.289687	0.175621
C6	24	arsb	0.439245	0.325568
C6	25	arsb	0.684194	0.570905
C6	26	arsb	0.976837	0.863936
C6	27	arsb	1.28044	1.16792
C6	28	arsb	1.44	1.32787
C6	29	arsb	1.74008	1.62834
C6	30	arsb	1.83956	1.72821
C6	31	arsb	1.99615	1.88519
C6	32	arsb	2.22728	2.1167
C6	33	arsb	2.22925	2.11907
C6	34	arsb	2.3185	2.2087
C6	35	arsb	2.39983	2.29043
C6	36	arsb	2.45806	2.34904
C6	37	arsb	2.5183	2.40967
C6	38	arsb	2.56096	2.45272
C6	39	arsb	2.59927	2.49141
C6	40	arsb	2.63814	2.53067
C7	1	gapdh2	0.112954	-0.00354461
C7	2	gapdh2	0.117949	0.00187468
C7	3	gapdh2	0.116187	0.000537829
C7	4	gapdh2	0.114928	-0.000296078
C7	5	gapdh2	0.114677	-0.000122042
C7	6	gapdh2	0.114147	-0.000227014
C7	7	gapdh2	0.114737	0.000787776
C7	8	gapdh2	0.114641	0.00111719
C7	9	gapdh2	0.108255	-0.00484429
C7	10	gapdh2	0.115497	0.00282314
C7	11	gapdh2	0.112473	0.000223492
C7	12	gapdh2	0.118183	0.00635938
C7	13	gapdh2	0.13687	0.0254706
C7	14	gapdh2	0.16106	0.0500864
C7	15	gapdh2	0.207191	0.0966419
C7	16	gapdh2	0.279456	0.169332
C7	17	gapdh2	0.452882	0.343183
C7	18	gapdh2	0.714709	0.605435
C7	19	gapdh2	1.00187	0.893024
C7	20	gapdh2	1.38594	1.27751
C7	21	gapdh2	1.66379	1.55579
C7	22	gapdh2	1.83859	1.73102
C7	23	gapdh2	2.01746	1.91031
C7	24	gapdh2	2.16895	2.06223
C7	25	gapdh2	2.29167	2.18538
C7	26	gapdh2	2.39004	2.28416
C7	27	gapdh2	2.57745	2.472
C7	28	gapdh2	2.51758	2.41255
C7	29	gapdh2	2.69411	2.58951
C7	30	gapdh2	2.61213	2.50796
C7	31	gapdh2	2.64294	2.53919
C7	32	gapdh2	2.7951	2.69178
C7	33	gapdh2	2.68824	2.58534
C7	34	gapdh2	2.70077	2.5983
C7	35	gapdh2	2.71609	2.61404
C7	36	gapdh2	2.72007	2.61845
C7	37	gapdh2	2.7215	2.6203
C7	38	gapdh2	2.72901	2.62823
C7	39	gapdh2	2.72762	2.62727
C7	40	gapdh2	2.72822	2.6283
C8	1	gapdh2	0.113906	-0.00440571
C8	2	gapdh2	0.119022	0.00124926
C8	3	gapdh2	0.117633	0.00040039
C8	4	gapdh2	0.116862	0.000168853
C8	5	gapdh2	0.115997	-0.00015619
C8	6	gapdh2	0.115676	6.19444e-05
C8	7	gapdh2	0.114425	-0.000649329
C8	8	gapdh2	0.116125	0.00158988
C8	9	gapdh2	0.109712	-0.00428281
C8	10	gapdh2	0.116091	0.00263561
C8	11	gapdh2	0.113148	0.000231643
C8	12	gapdh2	0.117744	0.00536798
C8	13	gapdh2	0.136131	0.0242941
C8	14	gapdh2	0.158336	0.0470385
C8	15	gapdh2	0.20189	0.0911321
C8	16	gapdh2	0.268833	0.158615
C8	17	gapdh2	0.433581	0.323903
C8	18	gapdh2	0.684932	0.575793
C8	19	gapdh2	0.96315	0.854551
C8	20	gapdh2	1.34523	1.23717
C8	21	gapdh2	1.62586	1.51834
C8	22	gapdh2	1.77598	1.669
C8	23	gapdh2	1.96501	1.85857
C8	24	gapdh2	2.12747	2.02157
C8	25	gapdh2	2.25038	2.14502
C8	26	gapdh2	2.33818	2.23336
C8	27	gapdh2	2.5422	2.43791
C8	28	gapdh2	2.47431	2.37057
C8	29	gapdh2	2.65753	2.55432
C8	30	gapdh2	2.56716	2.46449
C8	31	gapdh2	2.59335	2.49123
C8	32	gapdh2	2.75883	2.65725
C8	33	gapdh2	2.64681	2.54577
C8	34	gapdh2	2.66323	2.56272
C8	35	gapdh2	2.67631	2.57635
C8	36	gapdh2	2.68754	2.58812
C8	37	gapdh2	2.68657	2.58768
C8	38	gapdh2	2.69503	2.59669
C8	39	gapdh2	2.69329	2.59548
C8	40	gapdh2	2.69824	2.60097
C9	1	gapdh2	0.107939	-0.0030131
C9	2	gapdh2	0.111465	0.00101828
C9	3	gapdh2	0.110617	0.000675565
C9	4	gapdh2	0.109248	-0.000187979
C9	5	gapdh2	0.108751	-0.000178412
C9	6	gapdh2	0.107669	-0.000755467
C9	7	gapdh2	0.108259	0.000340089
C9	8	gapdh2	0.108943	0.00152976
C9	9	gapdh2	0.102603	-0.00430472
C9	10	gapdh2	0.109821	0.00341895
C9	11	gapdh2	0.105358	-0.000537781
C9	12	gapdh2	0.11097	0.00557932
C9	13	gapdh2	0.12789	0.0230056
C9	14	gapdh2	0.148682	0.0443024
C9	15	gapdh2	0.189445	0.0855711
C9	16	gapdh2	0.256774	0.153406
C9	17	gapdh2	0.41326	0.310398
C9	18	gapdh2	0.652519	0.550163
C9	19	gapdh2	0.922036	0.820185
C9	20	gapdh2	1.28395	1.18261
C9	21	gapdh2	1.55357	1.45273
C9	22	gapdh2	1.70377	1.60344
C9	23	gapdh2	1.88921	1.78938
C9	24	gapdh2	2.04372	1.94439
C9	25	gapdh2	2.16458	2.06576
C9	26	gapdh2	2.26208	2.16377
C9	27	gapdh2	2.45199	2.35419
C9	28	gapdh2	2.39062	2.29332
C9	29	gapdh2	2.56861	2.47181
C9	30	gapdh2	2.48407	2.38778
C9	31	gapdh2	2.52084	2.42506
C9	32	gapdh2	2.6776	2.58232
C9	33	gapdh2	2.56872	2.47395
C9	34	gapdh2	2.58667	2.4924
C9	35	gapdh2	2.60338	2.50961
C9	36	gapdh2	2.60899	2.51573
C9	37	gapdh2	2.61566	2.52291
C9	38	gapdh2	2.6203	2.52806
C9	39	gapdh2	2.62883	2.53709
C9	40	gapdh2	2.62991	2.53868
C10	1	arsb	0.102641	-0.00262388
C10	2	arsb	0.107219	0.00243356
C10	3	arsb	0.106322	0.00201575
C10	4	arsb	0.105031	0.00120389
C10	5	arsb	0.10452	0.00117209
C10	6	arsb	0.103476	0.000606885
C10	7	arsb	0.103359	0.000968786
C10	8	arsb	0.102689	0.000778673
C10	9	arsb	0.0965922	-0.00483934
C10	10	arsb	0.101552	0.000599643
C10	11	arsb	0.0962058	-0.00426733
C10	12	arsb	0.0956595	-0.00433451
C10	13	arsb	0.100259	0.000744337
C10	14	arsb	0.100272	0.00123586
C10	15	arsb	0.0992937	0.000737221
C10	16	arsb	0.0945016	-0.00357574
C10	17	arsb	0.100454	0.00285627
C10	18	arsb	0.101217	0.00409753
C10	19	arsb	0.097498	0.000858204
C10	20	arsb	0.108006	0.0118454
C10	21	arsb	0.119518	0.0238363
C10	22	arsb	0.132342	0.0371397
C10	23	arsb	0.171162	0.0764387
C10	24	arsb	0.244538	0.150294
C10	25	arsb	0.377022	0.283258
C10	26	arsb	0.587972	0.494686
C10	27	arsb	0.86955	0.776744
C10	28	arsb	1.03009	0.937764
C10	29	arsb	1.27487	1.18302
C10	30	arsb	1.3935	1.30213
C10	31	arsb	1.56392	1.47303
C10	32	arsb	1.79124	1.70083
C10	33	arsb	1.82604	1.73611
C10	34	arsb	1.93194	1.84248
C10	35	arsb	2.02468	1.9357
C10	36	arsb	2.1037	2.0152
C10	37	arsb	2.17277	2.08475
C10	38	arsb	2.22619	2.13865
C10	39	arsb	2.27564	2.18858
C10	40	arsb	2.31533	2.22876
C11	1	arsb	0.0985388	-0.00267072
C11	2	arsb	0.103039	0.00234512
C11	3	arsb	0.102545	0.00236666
C11	4	arsb	0.100568	0.00090527
C11	5	arsb	0.0998386	0.000691179
C11	6	arsb	0.0994885	0.000856689
C11	7	arsb	0.0978818	-0.000234521
C11	8	arsb	0.0991752	0.00157444
C11	9	arsb	0.0926845	-0.00440077
C11	10	arsb	0.0973504	0.000780664
C11	11	arsb	0.0912366	-0.0048176
C11	12	arsb	0.0918316	-0.00370706
C11	13	arsb	0.0961933	0.00117013
C11	14	arsb	0.0947557	0.000248082
C11	15	arsb	0.0965959	0.00260379
C11	16	arsb	0.0896063	-0.00387027
C11	17	arsb	0.0951221	0.00216103
C11	18	arsb	0.0957661	0.00332065
C11	19	arsb	0.0922816	0.000351633
C11	20	arsb	0.0992138	0.00779939
C11	21	arsb	0.110006	0.0191075
C11	22	arsb	0.123419	0.0330358
C11	23	arsb	0.159587	0.0697188
C11	24	arsb	0.22936	0.140008
C11	25	arsb	0.35592	0.267083
C11	26	arsb	0.556868	0.468547
C11	27	arsb	0.820174	0.732368
C11	28	arsb	0.968153	0.880862
C11	29	arsb	1.19924	1.11246
C11	30	arsb	1.31859	1.23233
C11	31	arsb	1.48077	1.39503
C11	32	arsb	1.69987	1.61464
C11	33	arsb	1.73718	1.65247
C11	34	arsb	1.8423	1.7581
C11	35	arsb	1.92892	1.84524
C11	36	arsb	2.00386	1.92069
C11	37	arsb	2.0662	1.98354
C11	38	arsb	2.12278	2.04065
C11	39	arsb	2.16845	2.08683
C11	40	arsb	2.21983	2.13872
C12	1	arsb	0.0794107	-0.00414667
C12	2	arsb	0.0835665	0.000375179
C12	3	arsb	0.0842559	0.00143055
C12	4	arsb	0.0844098	0.00195054
C12	5	arsb	0.0825758	0.000482508
C12	6	arsb	0.0835472	0.00182002
C12	7	arsb	0.0836263	0.0022651
C12	8	arsb	0.0819399	0.000944752
C12	9	arsb	0.0766898	-0.00393931
C12	10	arsb	0.0812535	0.000990468
C12	11	arsb	0.0755254	-0.00437167
C12	12	arsb	0.0735315	-0.00599955
C12	13	arsb	0.0802752	0.00111026
C12	14	arsb	0.0780848	-0.000714159
C12	15	arsb	0.0800997	0.00166685
C12	16	arsb	0.0735917	-0.00447515
C12	17	arsb	0.0771432	-0.00055759
C12	18	arsb	0.0784856	0.00115085
C12	19	arsb	0.0741593	-0.00280942
C12	20	arsb	0.0856577	0.00905495
C12	21	arsb	0.0943845	0.0181478
C12	22	arsb	0.10593	0.0300594
C12	23	arsb	0.142653	0.0671485
C12	24	arsb	0.208774	0.133636
C12	25	arsb	0.33128	0.256507
C12	26	arsb	0.528978	0.454571
C12	27	arsb	0.781216	0.707175
C12	28	arsb	0.935098	0.861423
C12	29	arsb	1.15145	1.07815
C12	30	arsb	1.27749	1.20455
C12	31	arsb	1.44036	1.36778
C12	32	arsb	1.6516	1.57939
C12	33	arsb	1.70699	1.63515
C12	34	arsb	1.80742	1.73595
C12	35	arsb	1.90374	1.83263
C12	36	arsb	1.98338	1.91263
C12	37	arsb	2.05292	1.98254
C12	38	arsb	2.10779	2.03778
C12	39	arsb	2.16036	2.09072
C12	40	arsb	2.20412	2.13483
D1	1	gapdh2	0.103978	-0.00357745
D1	2	gapdh2	0.110063	0.00211868
D1	3	gapdh2	0.109103	0.00076901
D1	4	gapdh2	0.109761	0.0010384
D1	5	gapdh2	0.108631	-0.000481717
D1	6	gapdh2	0.10904	-0.000461079
D1	7	gapdh2	0.109129	-0.000761821
D1	8	gapdh2	0.110101	-0.000179229
D1	9	gapdh2	0.105952	-0.00471666
D1	10	gapdh2	0.115851	0.0047931
D1	11	gapdh2	0.118663	0.00721524
D1	12	gapdh2	0.134243	0.0224067
D1	13	gapdh2	0.174378	0.062152
D1	14	gapdh2	0.238928	0.126313
D1	15	gapdh2	0.358068	0.245064
D1	16	gapdh2	0.544265	0.430871
D1	17	gapdh2	0.862206	0.748423
D1	18	gapdh2	1.18289	1.06871
D1	19	gapdh2	1.42422	1.30966
D1	20	gapdh2	1.75233	1.63738
D1	21	gapdh2	1.96882	1.85348
D1	22	gapdh2	2.06654	1.95081
D1	23	gapdh2	2.20511	2.08899
D1	24	gapdh2	2.32157	2.20506
D1	25	gapdh2	2.41875	2.30185
D1	26	gapdh2	2.49058	2.3733
D1	27	gapdh2	2.65403	2.53635
D1	28	gapdh2	2.60013	2.48206
D1	29	gapdh2	2.75009	2.63164
D1	30	gapdh2	2.67349	2.55464
D1	31	gapdh2	2.70172	2.58249
D1	32	gapdh2	2.83737	2.71775
D1	33	gapdh2	2.73812	2.61811
D1	34	gapdh2	2.74839	2.62799
D1	35	gapdh2	2.76619	2.6454
D1	36	gapdh2	2.77008	2.64891
D1	37	gapdh2	2.77709	2.65553
D1	38	gapdh2	2.7806	2.65864
D1	39	gapdh2	2.77798	2.65564
D1	40	gapdh2	2.78232	2.65958
D2	1	gapdh2	0.117503	-0.00245391
D2	2	gapdh2	0.123279	0.00297698
D2	3	gapdh2	0.122049	0.00140164
D2	4	gapdh2	0.121522	0.000529104
D2	5	gapdh2	0.121139	-0.00019935
D2	6	gapdh2	0.121038	-0.000645166
D2	7	gapdh2	0.121062	-0.000966864
D2	8	gapdh2	0.121529	-0.000844394
D2	9	gapdh2	0.1179	-0.00481929
D2	10	gapdh2	0.128609	0.00554432
D2	11	gapdh2	0.1297	0.00629073
D2	12	gapdh2	0.147123	0.0233677
D2	13	gapdh2	0.187838	0.0637376
D2	14	gapdh2	0.252877	0.128432
D2	15	gapdh2	0.374219	0.249428
D2	16	gapdh2	0.559931	0.434794
D2	17	gapdh2	0.879633	0.754151
D2	18	gapdh2	1.19872	1.07289
D2	19	gapdh2	1.42301	1.29683
D2	20	gapdh2	1.7585	1.63198
D2	21	gapdh2	1.97581	1.84895
D2	22	gapdh2	2.07872	1.95151
D2	23	gapdh2	2.2156	2.08805
D2	24	gapdh2	2.32547	2.19757
D2	25	gapdh2	2.42165	2.29341
D2	26	gapdh2	2.49638	2.36779
D2	27	gapdh2	2.65988	2.53094
D2	28	gapdh2	2.6075	2.47822
D2	29	gapdh2	2.75815	2.62853
D2	30	gapdh2	2.68469	2.55472
D2	31	gapdh2	2.71157	2.58125
D2	32	gapdh2	2.84424	2.71358
D2	33	gapdh2	2.74932	2.61831
D2	34	gapdh2	2.76887	2.63752
D2	35	gapdh2	2.77646	2.64477
D2	36	gapdh2	2.78832	2.65628
D2	37	gapdh2	2.79771	2.66532
D2	38	gapdh2	2.80054	2.6678
D2	39	gapdh2	2.7959	2.66282
D2	40	gapdh2	2.8013	2.66788
D3	1	gapdh2	0.112591	-0.00352548
D3	2	gapdh2	0.117863	0.00171008
D3	3	gapdh2	0.117014	0.000824582
D3	4	gapdh2	0.11691	0.00068434
D3	5	gapdh2	0.116172	-9.0751e-05
D3	6	gapdh2	0.115841	-0.000457767
D3	7	gapdh2	0.115655	-0.000679965
D3	8	gapdh2	0.116099	-0.000272426
D3	9	gapdh2	0.1114	-0.00500855
D3	10	gapdh2	0.121445	0.00500054
D3	11	gapdh2	0.124391	0.00790962
D3	12	gapdh2	0.139969	0.0234513
D3	13	gapdh2	0.17908	0.0625261
D3	14	gapdh2	0.242031	0.12544
D3	15	gapdh2	0.358386	0.241758
D3	16	gapdh2	0.5375	0.420836
D3	17	gapdh2	0.854281	0.737581
D3	18	gapdh2	1.17939	1.06265
D3	19	gapdh2	1.40456	1.28779
D3	20	gapdh2	1.74543	1.62862
D3	21	gapdh2	1.96752	1.85067
D3	22	gapdh2	2.05703	1.94015
D3	23	gapdh2	2.19429	2.07737
D3	24	gapdh2	2.31223	2.19528
D3	25	gapdh2	2.40648	2.28948
D3	26	gapdh2	2.48061	2.36358
D3	27	gapdh2	2.65208	2.53502
D3	28	gapdh2	2.59025	2.47315
D3	29	gapdh2	2.7489	2.63176
D3	30	gapdh2	2.66673	2.54956
D3	31	gapdh2	2.69556	2.57835
D3	32	gapdh2	2.83988	2.72263
D3	33	gapdh2	2.73782	2.62053
D3	34	gapdh2	2.7451	2.62778
D3	35	gapdh2	2.75733	2.63997
D3	36	gapdh2	2.77056	2.65316
D3	37	gapdh2	2.7764	2.65897
D3	38	gapdh2	2.78308	2.66562
D3	39	gapdh2	2.77841	2.66091
D3	40	gapdh2	2.78202	2.66448
D4	1	arsb	0.108418	-0.00346078
D4	2	arsb	0.113078	0.00159983
D4	3	arsb	0.11304	0.00196274
D4	4	arsb	0.112903	0.00222667
D4	5	arsb	0.111203	0.00092755
D4	6	arsb	0.110461	0.000586034
D4	7	arsb	0.111142	0.00166819
D4	8	arsb	0.110278	0.00120483
D4	9	arsb	0.103568	-0.00510462
D4	10	arsb	0.108647	0.000375056
D4	11	arsb	0.102367	-0.00550451
D4	12	arsb	0.101152	-0.00631809
D4	13	arsb	0.107939	0.000868936
D4	14	arsb	0.107968	0.00129894
D4	15	arsb	0.108131	0.00186317
D4	16	arsb	0.101323	-0.00454464
D4	17	arsb	0.108704	0.00323701
D4	18	arsb	0.110318	0.00525273
D4	19	arsb	0.107197	0.00253249
D4	20	arsb	0.120733	0.0164687
D4	21	arsb	0.135614	0.0317505
D4	22	arsb	0.155524	0.0520615
D4	23	arsb	0.206633	0.103572
D4	24	arsb	0.303644	0.200983
D4	25	arsb	0.475462	0.373202
D4	26	arsb	0.732983	0.631124
D4	27	arsb	1.04216	0.940699
D4	28	arsb	1.20628	1.10522
D4	29	arsb	1.48166	1.38101
D4	30	arsb	1.60341	1.50316
D4	31	arsb	1.77672	1.67686
D4	32	arsb	2.03346	1.93401
D4	33	arsb	2.05773	1.95868
D4	34	arsb	2.16622	2.06757
D4	35	arsb	2.25208	2.15383
D4	36	arsb	2.32528	2.22743
D4	37	arsb	2.39424	2.29679
D4	38	arsb	2.45515	2.3581
D4	39	arsb	2.49637	2.39972
D4	40	arsb	2.54034	2.44409
D5	1	arsb	0.101708	-0.00259782
D5	2	arsb	0.106472	0.00256784
D5	3	arsb	0.105549	0.00204564
D5	4	arsb	0.104019	0.000916731
D5	5	arsb	0.10493	0.00222878
D5	6	arsb	0.103379	0.00107803
D5	7	arsb	0.102748	0.000848484
D5	8	arsb	0.103545	0.00204641
D5	9	arsb	0.0955927	-0.00550487
D5	10	arsb	0.100445	-0.000251184
D5	11	arsb	0.0951398	-0.00515577
D5	12	arsb	0.0943635	-0.00553106
D5	13	arsb	0.0999586	0.000465063
D5	14	arsb	0.0994305	0.000337899
D5	15	arsb	0.100459	0.00176759
D5	16	arsb	0.0949435	-0.00334704
D5	17	arsb	0.101207	0.00331763
D5	18	arsb	0.102226	0.00473766
D5	19	arsb	0.100378	0.00329067
D5	20	arsb	0.113685	0.0169985
D5	21	arsb	0.126936	0.0306509
D5	22	arsb	0.145756	0.0498714
D5	23	arsb	0.195979	0.100495
D5	24	arsb	0.29091	0.195827
D5	25	arsb	0.4577	0.363018
D5	26	arsb	0.709686	0.615405
D5	27	arsb	1.02663	0.932745
D5	28	arsb	1.20343	1.10995
D5	29	arsb	1.48064	1.38756
D5	30	arsb	1.60757	1.51489
D5	31	arsb	1.78223	1.68995
D5	32	arsb	2.04202	1.95014
D5	33	arsb	2.06762	1.97615
D5	34	arsb	2.17207	2.08099
D5	35	arsb	2.26497	2.1743
D5	36	arsb	2.33879	2.24852
D5	37	arsb	2.40071	2.31084
D5	38	arsb	2.45633	2.36687
D5	39	arsb	2.50041	2.41134
D5	40	arsb	2.54444	2.45577
D6	1	arsb	0.100519	-0.00111894
D6	2	arsb	0.105634	0.00424172
D6	3	arsb	0.103629	0.00248346
D6	4	arsb	0.103003	0.00210297
D6	5	arsb	0.102895	0.00224116
D6	6	arsb	0.100418	1.10529e-05
D6	7	arsb	0.100257	9.57931e-05
D6	8	arsb	0.101262	0.00134709
D6	9	arsb	0.0938412	-0.00582735
D6	10	arsb	0.100366	0.000943833
D6	11	arsb	0.093542	-0.00563416
D6	12	arsb	0.0937559	-0.00517404
D6	13	arsb	0.0994065	0.000722773
D6	14	arsb	0.0989917	0.000554156
D6	15	arsb	0.099218	0.00102659
D6	16	arsb	0.0940294	-0.0039158
D6	17	arsb	0.101513	0.00381434
D6	18	arsb	0.102661	0.00520813
D6	19	arsb	0.101432	0.00422587
D6	20	arsb	0.11386	0.0168996
D6	21	arsb	0.13025	0.033536
D6	22	arsb	0.145888	0.04942
D6	23	arsb	0.196998	0.100776
D6	24	arsb	0.290266	0.194291
D6	25	arsb	0.45273	0.357001
D6	26	arsb	0.700609	0.605125
D6	27	arsb	1.0151	0.919867
D6	28	arsb	1.19272	1.09773
D6	29	arsb	1.47286	1.37811
D6	30	arsb	1.601	1.5065
D6	31	arsb	1.78007	1.68581
D6	32	arsb	2.02648	1.93248
D6	33	arsb	2.05423	1.96047
D6	34	arsb	2.17335	2.07983
D6	35	arsb	2.26102	2.16775
D6	36	arsb	2.33139	2.23837
D6	37	arsb	2.39831	2.30553
D6	38	arsb	2.45589	2.36337
D6	39	arsb	2.49777	2.40549
D6	40	arsb	2.54762	2.45558
D7	1	gapdh2	0.100555	-0.00401394
D7	2	gapdh2	0.104465	0.000350355
D7	3	gapdh2	0.103088	-0.000571788
D7	4	gapdh2	0.103132	-7.25392e-05
D7	5	gapdh2	0.102577	-0.000173643
D7	6	gapdh2	0.102742	0.000445932
D7	7	gapdh2	0.103432	0.00159124
D7	8	gapdh2	0.102741	0.00135431
D7	9	gapdh2	0.0974814	-0.00345055
D7	10	gapdh2	0.101884	0.0014066
D7	11	gapdh2	0.0984541	-0.00156866
D7	12	gapdh2	0.100607	0.0010391
D7	13	gapdh2	0.109503	0.0103891
D7	14	gapdh2	0.119506	0.0208471
D7	15	gapdh2	0.135507	0.0373031
D7	16	gapdh2	0.160505	0.062755
D7	17	gapdh2	0.234709	0.137414
D7	18	gapdh2	0.353557	0.256717
D7	19	gapdh2	0.533364	0.436978
D7	20	gapdh2	0.854885	0.758954
D7	21	gapdh2	1.17391	1.07843
D7	22	gapdh2	1.40758	1.31256
D7	23	gapdh2	1.65039	1.55582
D7	24	gapdh2	1.86624	1.77213
D7	25	gapdh2	2.04185	1.9482
D7	26	gapdh2	2.17358	2.08038
D7	27	gapdh2	2.40803	2.31528
D7	28	gapdh2	2.39377	2.30147
D7	29	gapdh2	2.58056	2.48872
D7	30	gapdh2	2.52965	2.43827
D7	31	gapdh2	2.57269	2.48176
D7	32	gapdh2	2.74416	2.65368
D7	33	gapdh2	2.65011	2.56009
D7	34	gapdh2	2.67733	2.58776
D7	35	gapdh2	2.69671	2.6076
D7	36	gapdh2	2.71537	2.62671
D7	37	gapdh2	2.72399	2.63578
D7	38	gapdh2	2.73618	2.64843
D7	39	gapdh2	2.74076	2.65346
D7	40	gapdh2	2.74979	2.66295
D8	1	gapdh2	0.0991618	-0.00354354
D8	2	gapdh2	0.105548	0.0029974
D8	3	gapdh2	0.103706	0.00131072
D8	4	gapdh2	0.103844	0.00160427
D8	5	gapdh2	0.103076	0.000991851
D8	6	gapdh2	0.101563	-0.000366678
D8	7	gapdh2	0.102116	0.000341584
D8	8	gapdh2	0.100788	-0.000830755
D8	9	gapdh2	0.0955301	-0.00593375
D8	10	gapdh2	0.103073	0.00176392
D8	11	gapdh2	0.0965478	-0.00460563
D8	12	gapdh2	0.0978433	-0.00315496
D8	13	gapdh2	0.109722	0.00887942
D8	14	gapdh2	0.116864	0.0161762
D8	15	gapdh2	0.133592	0.0330596
D8	16	gapdh2	0.157389	0.0570111
D8	17	gapdh2	0.23013	0.129907
D8	18	gapdh2	0.345897	0.24583
D8	19	gapdh2	0.516274	0.416362
D8	20	gapdh2	0.832085	0.732329
D8	21	gapdh2	1.14226	1.04265
D8	22	gapdh2	1.36381	1.26436
D8	23	gapdh2	1.59482	1.49553
D8	24	gapdh2	1.80954	1.7104
D8	25	gapdh2	1.98096	1.88198
D8	26	gapdh2	2.11891	2.02008
D8	27	gapdh2	2.34346	2.24479
D8	28	gapdh2	2.31912	2.22061
D8	29	gapdh2	2.53774	2.43938
D8	30	gapdh2	2.46429	2.36608
D8	31	gapdh2	2.52262	2.42457
D8	32	gapdh2	2.69159	2.5937
D8	33	gapdh2	2.58228	2.48454
D8	34	gapdh2	2.61711	2.51953
D8	35	gapdh2	2.64233	2.5449
D8	36	gapdh2	2.66436	2.56709
D8	37	gapdh2	2.67726	2.58015
D8	38	gapdh2	2.68946	2.59249
D8	39	gapdh2	2.69391	2.59711
D8	40	gapdh2	2.69814	2.60148
D9	1	gapdh2	0.0957007	-0.00316291
D9	2	gapdh2	0.100664	0.00202752
D9	3	gapdh2	0.0996867	0.00127797
D9	4	gapdh2	0.0990245	0.00084323
D9	5	gapdh2	0.0992946	0.00134072
D9	6	gapdh2	0.0979706	0.000244211
D9	7	gapdh2	0.0969735	-0.00052546
D9	8	gapdh2	0.0973388	6.72523e-05
D9	9	gapdh2	0.0922364	-0.00480775
D9	10	gapdh2	0.0968703	5.36255e-05
D9	11	gapdh2	0.0920369	-0.0045523
D9	12	gapdh2	0.0945491	-0.00181274
D9	13	gapdh2	0.104006	0.00787124
D9	14	gapdh2	0.112599	0.0166919
D9	15	gapdh2	0.12739	0.0317104
D9	16	gapdh2	0.149849	0.0543967
D9	17	gapdh2	0.215522	0.120297
D9	18	gapdh2	0.325154	0.230157
D9	19	gapdh2	0.485624	0.390854
D9	20	gapdh2	0.7833	0.688758
D9	21	gapdh2	1.07659	0.98228
D9	22	gapdh2	1.28914	1.19505
D9	23	gapdh2	1.51277	1.41891
D9	24	gapdh2	1.72201	1.62838
D9	25	gapdh2	1.89512	1.80172
D9	26	gapdh2	2.032	1.93882
D9	27	gapdh2	2.25834	2.16539
D9	28	gapdh2	2.2414	2.14868
D9	29	gapdh2	2.44797	2.35548
D9	30	gapdh2	2.3904	2.29814
D9	31	gapdh2	2.43687	2.34483
D9	32	gapdh2	2.61423	2.52242
D9	33	gapdh2	2.51636	2.42478
D9	34	gapdh2	2.54931	2.45795
D9	35	gapdh2	2.57038	2.47925
D9	36	gapdh2	2.59066	2.49975
D9	37	gapdh2	2.60689	2.51621
D9	38	gapdh2	2.62796	2.53751
D9	39	gapdh2	2.63234	2.54212
D9	40	gapdh2	2.64471	2.55472
D10	1	arsb	0.0852013	-0.00248944
D10	2	arsb	0.0907394	0.00318859
D10	3	arsb	0.0886897	0.00127868
D10	4	arsb	0.0885231	0.00125192
D10	5	arsb	0.0888524	0.00172103
D10	6	arsb	0.0881822	0.00119074
D10	7	arsb	0.0882192	0.00136758
D10	8	arsb	0.0876365	0.000924723
D10	9	arsb	0.0824802	-0.00409172
D10	10	arsb	0.0875591	0.00112694
D10	11	arsb	0.0824857	-0.00380655
D10	12	arsb	0.0824022	-0.0037502
D10	13	arsb	0.086951	0.000938359
D10	14	arsb	0.0859072	3.44635e-05
D10	15	arsb	0.0862331	0.000500208
D10	16	arsb	0.0814035	-0.00418962
D10	17	arsb	0.0861396	0.000686409
D10	18	arsb	0.085605	0.000291567
D10	19	arsb	0.0814328	-0.00374073
D10	20	arsb	0.0867512	0.00171751
D10	21	arsb	0.0914426	0.0065487
D10	22	arsb	0.0925943	0.00784029
D10	23	arsb	0.106014	0.0213997
D10	24	arsb	0.133266	0.0487919
D10	25	arsb	0.18319	0.0988555
D10	26	arsb	0.27685	0.192656
D10	27	arsb	0.458166	0.374111
D10	28	arsb	0.642396	0.558481
D10	29	arsb	0.86761	0.783835
D10	30	arsb	0.992812	0.909177
D10	31	arsb	1.168	1.0845
D10	32	arsb	1.40861	1.32525
D10	33	arsb	1.49028	1.40707
D10	34	arsb	1.62605	1.54298
D10	35	arsb	1.7434	1.66047
D10	36	arsb	1.84521	1.76241
D10	37	arsb	1.92595	1.8433
D10	38	arsb	2.00362	1.9211
D10	39	arsb	2.07031	1.98794
D10	40	arsb	2.14161	2.05937
D11	1	arsb	0.0832627	-0.00516376
D11	2	arsb	0.089888	0.0018071
D11	3	arsb	0.0883208	0.000585572
D11	4	arsb	0.0881082	0.000718594
D11	5	arsb	0.0881289	0.00108486
D11	6	arsb	0.0865417	-0.000156702
D11	7	arsb	0.0889156	0.00256285
D11	8	arsb	0.0880457	0.00203857
D11	9	arsb	0.082799	-0.00286252
D11	10	arsb	0.0867594	0.00144343
D11	11	arsb	0.0810966	-0.00387367
D11	12	arsb	0.0806045	-0.00402019
D11	13	arsb	0.0860894	0.00181029
D11	14	arsb	0.084333	0.000399506
D11	15	arsb	0.0842785	0.000690621
D11	16	arsb	0.0785722	-0.00467007
D11	17	arsb	0.0829563	5.96596e-05
D11	18	arsb	0.0831929	0.000641884
D11	19	arsb	0.0779031	-0.00430228
D11	20	arsb	0.0834738	0.00161406
D11	21	arsb	0.0877497	0.00623554
D11	22	arsb	0.089434	0.00826549
D11	23	arsb	0.10384	0.0230173
D11	24	arsb	0.131067	0.0505892
D11	25	arsb	0.18352	0.103388
D11	26	arsb	0.280658	0.200872
D11	27	arsb	0.455834	0.376394
D11	28	arsb	0.612546	0.533451
D11	29	arsb	0.799489	0.72074
D11	30	arsb	0.912979	0.834575
D11	31	arsb	1.07347	0.995412
D11	32	arsb	1.2937	1.21599
D11	33	arsb	1.37717	1.2998
D11	34	arsb	1.50759	1.43057
D11	35	arsb	1.62482	1.54815
D11	36	arsb	1.72575	1.64942
D11	37	arsb	1.81416	1.73818
D11	38	arsb	1.89395	1.81831
D11	39	arsb	1.96231	1.88702
D11	40	arsb	2.02944	1.95449
D12	1	arsb	0.07946	-0.00245831
D12	2	arsb	0.082568	0.000969382
D12	3	arsb	0.0823618	0.00108287
D12	4	arsb	0.0822096	0.0012504
D12	5	arsb	0.082009	0.0013695
D12	6	arsb	0.0817851	0.00146523
D12	7	arsb	0.0805346	0.000534458
D12	8	arsb	0.081585	0.00190457
D12	9	arsb	0.0763557	-0.00300507
D12	10	arsb	0.0804353	0.00139425
D12	11	arsb	0.0741077	-0.00461375
D12	12	arsb	0.0736882	-0.00471356
D12	13	arsb	0.0789147	0.000832645
D12	14	arsb	0.0787211	0.000958794
D12	15	arsb	0.0784852	0.00104254
D12	16	arsb	0.0737985	-0.00332446
D12	17	arsb	0.0771261	0.000322839
D12	18	arsb	0.0744247	-0.00205891
D12	19	arsb	0.0720764	-0.00408753
D12	20	arsb	0.078302	0.00245774
D12	21	arsb	0.082712	0.00718744
D12	22	arsb	0.0849568	0.00975189
D12	23	arsb	0.0990882	0.024203
D12	24	arsb	0.128721	0.054155
D12	25	arsb	0.179396	0.10515
D12	26	arsb	0.277123	0.203197
D12	27	arsb	0.447519	0.373913
D12	28	arsb	0.60071	0.527424
D12	29	arsb	0.776351	0.703384
D12	30	arsb	0.888617	0.81597
D12	31	arsb	1.04248	0.970154
D12	32	arsb	1.2496	1.17759
D12	33	arsb	1.33493	1.26324
D12	34	arsb	1.46516	1.39379
D12	35	arsb	1.58219	1.51114
D12	36	arsb	1.6814	1.61068
D12	37	arsb	1.76664	1.69623
D12	38	arsb	1.84874	1.77865
D12	39	arsb	1.91108	1.84131
D12	40	arsb	1.97253	1.90308
E1	1	gapdh2	0.11902	-0.00304409
E1	2	gapdh2	0.124122	0.00161511
E1	3	gapdh2	0.124127	0.00117658
E1	4	gapdh2	0.124053	0.000659133
E1	5	gapdh2	0.123324	-0.000513037
E1	6	gapdh2	0.123627	-0.000653071
E1	7	gapdh2	0.124624	-9.91804e-05
E1	8	gapdh2	0.124452	-0.000714263
E1	9	gapdh2	0.120322	-0.00528734
E1	10	gapdh2	0.131484	0.00543118
E1	11	gapdh2	0.131008	0.00451198
E1	12	gapdh2	0.147857	0.0209174
E1	13	gapdh2	0.186963	0.0595808
E1	14	gapdh2	0.248916	0.12109
E1	15	gapdh2	0.364518	0.236249
E1	16	gapdh2	0.542375	0.413663
E1	17	gapdh2	0.855865	0.72671
E1	18	gapdh2	1.17629	1.04669
E1	19	gapdh2	1.40202	1.27198
E1	20	gapdh2	1.74671	1.61622
E1	21	gapdh2	1.97104	1.84011
E1	22	gapdh2	2.07231	1.94093
E1	23	gapdh2	2.20996	2.07814
E1	24	gapdh2	2.33025	2.198
E1	25	gapdh2	2.42509	2.29239
E1	26	gapdh2	2.50687	2.37373
E1	27	gapdh2	2.67915	2.54556
E1	28	gapdh2	2.61991	2.48588
E1	29	gapdh2	2.77677	2.64229
E1	30	gapdh2	2.69976	2.56484
E1	31	gapdh2	2.72649	2.59113
E1	32	gapdh2	2.86486	2.72905
E1	33	gapdh2	2.77089	2.63464
E1	34	gapdh2	2.78826	2.65157
E1	35	gapdh2	2.7985	2.66136
E1	36	gapdh2	2.8024	2.66483
E1	37	gapdh2	2.81339	2.67537
E1	38	gapdh2	2.82039	2.68193
E1	39	gapdh2	2.821	2.6821
E1	40	gapdh2	2.81955	2.6802
E2	1	gapdh2	0.11923	-0.00338343
E2	2	gapdh2	0.124102	0.00141722
E2	3	gapdh2	0.124045	0.00128987
E2	4	gapdh2	0.122957	0.000131616
E2	5	gapdh2	0.122872	-2.39427e-05
E2	6	gapdh2	0.12225	-0.000715735
E2	7	gapdh2	0.122163	-0.000873156
E2	8	gapdh2	0.123128	2.06551e-05
E2	9	gapdh2	0.118919	-0.004258
E2	10	gapdh2	0.127677	0.00442869
E2	11	gapdh2	0.129232	0.00591343
E2	12	gapdh2	0.145683	0.0222943
E2	13	gapdh2	0.184907	0.0614475
E2	14	gapdh2	0.246164	0.122635
E2	15	gapdh2	0.36063	0.23703
E2	16	gapdh2	0.538195	0.414525
E2	17	gapdh2	0.847593	0.723852
E2	18	gapdh2	1.16409	1.04028
E2	19	gapdh2	1.38876	1.26487
E2	20	gapdh2	1.72184	1.59789
E2	21	gapdh2	1.93781	1.81379
E2	22	gapdh2	2.04261	1.91851
E2	23	gapdh2	2.18016	2.056
E2	24	gapdh2	2.29993	2.17569
E2	25	gapdh2	2.39571	2.27141
E2	26	gapdh2	2.46842	2.34404
E2	27	gapdh2	2.6399	2.51546
E2	28	gapdh2	2.58127	2.45676
E2	29	gapdh2	2.73752	2.61293
E2	30	gapdh2	2.65437	2.52971
E2	31	gapdh2	2.69003	2.5653
E2	32	gapdh2	2.82536	2.70057
E2	33	gapdh2	2.72907	2.6042
[truncated: 1,847 more rows]

## Sheet: BioGroup Analysis Result
Block Type	96alum
Chemistry	SYBR_GREEN
Experiment File Name	D:\Applied Biosystems\7500\experiments\SURYA\surya-arsb.eds
Experiment Run End Time	2024-10-25 16:04:42 PM EDT
Instrument Type	sds7500
Passive Reference	ROX
Biogroup Name	Target Name	Task	RQ	RQ Min	RQ Max	Cт Mean	ΔCт Mean	ΔCт SE	ΔΔCт
Analysis Type	Singleplex
Endogenous Control	gapdh2
RQ Min/Max Confidence Level	95.0
Reference Biogroup Name

## Sheet: Technical Analysis Result
Block Type	96alum
Chemistry	SYBR_GREEN
Experiment File Name	D:\Applied Biosystems\7500\experiments\SURYA\surya-arsb.eds
Experiment Run End Time	2024-10-25 16:04:42 PM EDT
Instrument Type	sds7500
Passive Reference	ROX
Sample Name	Target Name	Task	RQ	RQ Min	RQ Max	Cт Mean	ΔCт Mean	ΔCт SE	ΔΔCт
Sample 1	arsb	UNKNOWN	1	0.894426	1.11804	22.9633	8.51441	0.0579758	0
Sample 9	arsb	UNKNOWN	2.20292	1.88957	2.56823	23.3853	7.375	0.0797274	-1.13942
Sample 2	arsb	UNKNOWN	1.78972	1.68567	1.9002	23.9327	7.67468	0.0311241	-0.839737
Sample 10	arsb	UNKNOWN	5.04668	3.89255	6.54299	24.7606	6.17908	0.134927	-2.33533
Sample 3	arsb	UNKNOWN	1.30234	0.922954	1.83767	22.2082	8.13331	0.156098	-0.381105
Sample 11	arsb	UNKNOWN	3.54403	3.07953	4.07859	23.5391	6.68902	0.0729998	-1.82539
Sample 4	arsb	UNKNOWN	1.74011	1.66672	1.81674	23.0211	7.71523	0.0223912	-0.799182
Sample 12	arsb	UNKNOWN	3.68535	3.30561	4.10871	24.9763	6.63261	0.0565049	-1.8818
Sample 5	arsb	UNKNOWN	0.738012	0.653706	0.833191	24.3578	8.9527	0.0630312	0.438284
Sample 13	arsb	UNKNOWN	2.64634	2.40369	2.91349	24.0753	7.11041	0.0499731	-1.404
Sample 6	arsb	UNKNOWN	2.20941	1.38375	3.5277	22.3522	7.37075	0.243142	-1.14366
Sample 14	arsb	UNKNOWN	2.29757	1.94724	2.71092	23.5713	7.3143	0.0859644	-1.20011
Sample 7	arsb	UNKNOWN	3.38653	2.59687	4.41631	23.1573	6.7546	0.137958	-1.75981
Sample 15	arsb	UNKNOWN	2.27132	1.72334	2.99355	23.8162	7.33088	0.143466	-1.18353
Sample 8	arsb	UNKNOWN	1.20758	0.891835	1.63511	24.1858	8.2423	0.157492	-0.272117
Analysis Type	Singleplex
Endogenous Control	gapdh2
RQ Min/Max Confidence Level	95.0
Reference Sample	Sample 1
