# Supplementary material for: Investigating potassium silicate efficacy and mechanisms for improving the strawberry agronomic traits and gray mold fungal resistance
Source: PeerJ. 2026 Apr 29;14:e21151. doi: 10.7717/peerj.21151 (PMC13135329; doi:10.7717/peerj.21151)
Supplement: Supplemental Information 8 [file peerj-14-21151-s008.zip › Raw data/Fig 5_qPCR-RNA-PCR gels/FaNIP2_data(1).xls]

## Sheet: Sample Setup
Block Type	96alum
Chemistry	SYBR_GREEN
Experiment File Name	D:\Applied Biosystems\7500\experiments\SURYA\SuryaFaNIP2.eds												Sample names	Treatements		Biological Reps (3)	Technical reps		House keeping genes	Target genes
Experiment Run End Time	2024-10-29 12:50:54 PM EDT												C	0 mL		C1	3		gapdh2	NIP2
Instrument Type	sds7500												CO	0 mL+ Botrytis		C2	3
Passive Reference	ROX												T1	1 mL+Botrytis		C3	3
													T2	2 mL+Botrytis		CO-1	3
Well	Sample Name	Sample Color	Biogroup Name	Biogroup Color	Target Name	Target Color	Task	Reporter	Quencher	Comments			T3	3 mL+Botrytis		CO-2	3
A1	C-1	RGB(132,193,241)			GAPDH2	RGB(139,189,249)	UNKNOWN	SYBR	None				T4	4 mL+Botrytis		CO-3	3
A2	C-1	RGB(132,193,241)			GAPDH2	RGB(139,189,249)	UNKNOWN	SYBR	None							T1-1	3
A3	C-1	RGB(132,193,241)			GAPDH2	RGB(139,189,249)	UNKNOWN	SYBR	None							T1-2	3
A4	C-1	RGB(132,193,241)			NIP2	RGB(208,243,98)	UNKNOWN	SYBR	None							T1-3	3
A5	C-1	RGB(132,193,241)			NIP2	RGB(208,243,98)	UNKNOWN	SYBR	None							T2-1	3
A6	C-1	RGB(132,193,241)			NIP2	RGB(208,243,98)	UNKNOWN	SYBR	None							T2-2	3
A7	T1-3	RGB(96,255,160)			GAPDH2	RGB(139,189,249)	UNKNOWN	SYBR	None							T2-3	3
A8	T1-3	RGB(96,255,160)			GAPDH2	RGB(139,189,249)	UNKNOWN	SYBR	None							T3-1	3
A9	T1-3	RGB(96,255,160)			GAPDH2	RGB(139,189,249)	UNKNOWN	SYBR	None							T3-2	3
A10	T1-3	RGB(96,255,160)			NIP2	RGB(208,243,98)	UNKNOWN	SYBR	None							T3-4	3
A11	T1-3	RGB(96,255,160)			NIP2	RGB(208,243,98)	UNKNOWN	SYBR	None
A12	T1-3	RGB(96,255,160)			NIP2	RGB(208,243,98)	UNKNOWN	SYBR	None
B1	C-2	RGB(168,255,222)			GAPDH2	RGB(139,189,249)	UNKNOWN	SYBR	None
B2	C-2	RGB(168,255,222)			GAPDH2	RGB(139,189,249)	UNKNOWN	SYBR	None
B3	C-2	RGB(168,255,222)			GAPDH2	RGB(139,189,249)	UNKNOWN	SYBR	None
B4	C-2	RGB(168,255,222)			NIP2	RGB(208,243,98)	UNKNOWN	SYBR	None
B5	C-2	RGB(168,255,222)			NIP2	RGB(208,243,98)	UNKNOWN	SYBR	None
B6	C-2	RGB(168,255,222)			NIP2	RGB(208,243,98)	UNKNOWN	SYBR	None
B7	T2-1	RGB(132,193,241)			GAPDH2	RGB(139,189,249)	UNKNOWN	SYBR	None
B8	T2-1	RGB(132,193,241)			GAPDH2	RGB(139,189,249)	UNKNOWN	SYBR	None
B9	T2-1	RGB(132,193,241)			GAPDH2	RGB(139,189,249)	UNKNOWN	SYBR	None
B10	T2-1	RGB(132,193,241)			NIP2	RGB(208,243,98)	UNKNOWN	SYBR	None
B11	T2-1	RGB(132,193,241)			NIP2	RGB(208,243,98)	UNKNOWN	SYBR	None
B12	T2-1	RGB(132,193,241)			NIP2	RGB(208,243,98)	UNKNOWN	SYBR	None
C1	C-3	RGB(223,221,142)			GAPDH2	RGB(139,189,249)	UNKNOWN	SYBR	None
C2	C-3	RGB(223,221,142)			GAPDH2	RGB(139,189,249)	UNKNOWN	SYBR	None
C3	C-3	RGB(223,221,142)			GAPDH2	RGB(139,189,249)	UNKNOWN	SYBR	None
C4	C-3	RGB(223,221,142)			NIP2	RGB(208,243,98)	UNKNOWN	SYBR	None
C5	C-3	RGB(223,221,142)			NIP2	RGB(208,243,98)	UNKNOWN	SYBR	None
C6	C-3	RGB(223,221,142)			NIP2	RGB(208,243,98)	UNKNOWN	SYBR	None
C7	T2-2	RGB(168,255,222)			GAPDH2	RGB(139,189,249)	UNKNOWN	SYBR	None
C8	T2-2	RGB(168,255,222)			GAPDH2	RGB(139,189,249)	UNKNOWN	SYBR	None
C9	T2-2	RGB(168,255,222)			GAPDH2	RGB(139,189,249)	UNKNOWN	SYBR	None
C10	T2-2	RGB(168,255,222)			NIP2	RGB(208,243,98)	UNKNOWN	SYBR	None
C11	T2-2	RGB(168,255,222)			NIP2	RGB(208,243,98)	UNKNOWN	SYBR	None
C12	T2-2	RGB(168,255,222)			NIP2	RGB(208,243,98)	UNKNOWN	SYBR	None
D1	CO-1	RGB(247,255,168)			GAPDH2	RGB(139,189,249)	UNKNOWN	SYBR	None
D2	CO-1	RGB(247,255,168)			GAPDH2	RGB(139,189,249)	UNKNOWN	SYBR	None
D3	CO-1	RGB(247,255,168)			GAPDH2	RGB(139,189,249)	UNKNOWN	SYBR	None
D4	CO-1	RGB(247,255,168)			NIP2	RGB(208,243,98)	UNKNOWN	SYBR	None
D5	CO-1	RGB(247,255,168)			NIP2	RGB(208,243,98)	UNKNOWN	SYBR	None
D6	CO-1	RGB(247,255,168)			NIP2	RGB(208,243,98)	UNKNOWN	SYBR	None
D7	T2-3	RGB(223,221,142)			GAPDH2	RGB(139,189,249)	UNKNOWN	SYBR	None
D8	T2-3	RGB(223,221,142)			GAPDH2	RGB(139,189,249)	UNKNOWN	SYBR	None
D9	T2-3	RGB(223,221,142)			GAPDH2	RGB(139,189,249)	UNKNOWN	SYBR	None
D10	T2-3	RGB(223,221,142)			NIP2	RGB(208,243,98)	UNKNOWN	SYBR	None
D11	T2-3	RGB(223,221,142)			NIP2	RGB(208,243,98)	UNKNOWN	SYBR	None
D12	T2-3	RGB(223,221,142)			NIP2	RGB(208,243,98)	UNKNOWN	SYBR	None
E1	CO-2	RGB(180,255,0)			GAPDH2	RGB(139,189,249)	UNKNOWN	SYBR	None
E2	CO-2	RGB(180,255,0)			GAPDH2	RGB(139,189,249)	UNKNOWN	SYBR	None
E3	CO-2	RGB(180,255,0)			GAPDH2	RGB(139,189,249)	UNKNOWN	SYBR	None
E4	CO-2	RGB(180,255,0)			NIP2	RGB(208,243,98)	UNKNOWN	SYBR	None
E5	CO-2	RGB(180,255,0)			NIP2	RGB(208,243,98)	UNKNOWN	SYBR	None
E6	CO-2	RGB(180,255,0)			NIP2	RGB(208,243,98)	UNKNOWN	SYBR	None
E7	T3-1	RGB(247,255,168)			GAPDH2	RGB(139,189,249)	UNKNOWN	SYBR	None
E8	T3-1	RGB(247,255,168)			GAPDH2	RGB(139,189,249)	UNKNOWN	SYBR	None
E9	T3-1	RGB(247,255,168)			GAPDH2	RGB(139,189,249)	UNKNOWN	SYBR	None
E10	T3-1	RGB(247,255,168)			NIP2	RGB(208,243,98)	UNKNOWN	SYBR	None
E11	T3-1	RGB(247,255,168)			NIP2	RGB(208,243,98)	UNKNOWN	SYBR	None
E12	T3-1	RGB(247,255,168)			NIP2	RGB(208,243,98)	UNKNOWN	SYBR	None
F1	CO-3	RGB(255,204,153)			GAPDH2	RGB(139,189,249)	UNKNOWN	SYBR	None
F2	CO-3	RGB(255,204,153)			GAPDH2	RGB(139,189,249)	UNKNOWN	SYBR	None
F3	CO-3	RGB(255,204,153)			GAPDH2	RGB(139,189,249)	UNKNOWN	SYBR	None
F4	CO-3	RGB(255,204,153)			NIP2	RGB(208,243,98)	UNKNOWN	SYBR	None
F5	CO-3	RGB(255,204,153)			NIP2	RGB(208,243,98)	UNKNOWN	SYBR	None
F6	CO-3	RGB(255,204,153)			NIP2	RGB(208,243,98)	UNKNOWN	SYBR	None
F7	T3-2	RGB(180,255,0)			GAPDH2	RGB(139,189,249)	UNKNOWN	SYBR	None
F8	T3-2	RGB(180,255,0)			GAPDH2	RGB(139,189,249)	UNKNOWN	SYBR	None
F9	T3-2	RGB(180,255,0)			GAPDH2	RGB(139,189,249)	UNKNOWN	SYBR	None
F10	T3-2	RGB(180,255,0)			NIP2	RGB(208,243,98)	UNKNOWN	SYBR	None
F11	T3-2	RGB(180,255,0)			NIP2	RGB(208,243,98)	UNKNOWN	SYBR	None
F12	T3-2	RGB(180,255,0)			NIP2	RGB(208,243,98)	UNKNOWN	SYBR	None
G1	T1-1	RGB(253,138,88)			GAPDH2	RGB(139,189,249)	UNKNOWN	SYBR	None
G2	T1-1	RGB(253,138,88)			GAPDH2	RGB(139,189,249)	UNKNOWN	SYBR	None
G3	T1-1	RGB(253,138,88)			GAPDH2	RGB(139,189,249)	UNKNOWN	SYBR	None
G4	T1-1	RGB(253,138,88)			NIP2	RGB(208,243,98)	UNKNOWN	SYBR	None
G5	T1-1	RGB(253,138,88)			NIP2	RGB(208,243,98)	UNKNOWN	SYBR	None
G6	T1-1	RGB(253,138,88)			NIP2	RGB(208,243,98)	UNKNOWN	SYBR	None
G7	T3-3	RGB(255,204,153)			GAPDH2	RGB(139,189,249)	UNKNOWN	SYBR	None
G8	T3-3	RGB(255,204,153)			GAPDH2	RGB(139,189,249)	UNKNOWN	SYBR	None
G9	T3-3	RGB(255,204,153)			GAPDH2	RGB(139,189,249)	UNKNOWN	SYBR	None
G10	T3-3	RGB(255,204,153)			NIP2	RGB(208,243,98)	UNKNOWN	SYBR	None
G11	T3-3	RGB(255,204,153)			NIP2	RGB(208,243,98)	UNKNOWN	SYBR	None
G12	T3-3	RGB(255,204,153)			NIP2	RGB(208,243,98)	UNKNOWN	SYBR	None
H1	T1-2	RGB(213,244,165)			GAPDH2	RGB(139,189,249)	UNKNOWN	SYBR	None
H2	T1-2	RGB(213,244,165)			GAPDH2	RGB(139,189,249)	UNKNOWN	SYBR	None
H3	T1-2	RGB(213,244,165)			GAPDH2	RGB(139,189,249)	UNKNOWN	SYBR	None
H4	T1-2	RGB(213,244,165)			NIP2	RGB(208,243,98)	UNKNOWN	SYBR	None
H5	T1-2	RGB(213,244,165)			NIP2	RGB(208,243,98)	UNKNOWN	SYBR	None
H6	T1-2	RGB(213,244,165)			NIP2	RGB(208,243,98)	UNKNOWN	SYBR	None
H7
H8
H9
H10
H11
H12

## Sheet: Results
Block Type	96alum
Chemistry	SYBR_GREEN
Experiment File Name	D:\Applied Biosystems\7500\experiments\SURYA\SuryaFaNIP2.eds
Experiment Run End Time	2024-10-29 12:50:54 PM EDT
Instrument Type	sds7500
Passive Reference	ROX
Well	Sample Name	Target Name	Task	Reporter	Quencher	RQ	RQ Min	RQ Max	Cт	Cт Mean	Cт SD	ΔCт	ΔCт Mean	ΔCт SE	HK Control ΔCт Mean	HK Control ΔCт SE	ΔΔCт	Automatic Ct Threshold	Ct Threshold	Automatic Baseline	Baseline Start	Baseline End	Efficiency	Tm1	Tm2	Tm3	Comments	HIGHSD
A1	C-1	GAPDH2	UNKNOWN	SYBR	None				14.682	14.5715	0.0968991							TRUE	0.223698	TRUE	3	10	1	79.0978				N
A2	C-1	GAPDH2	UNKNOWN	SYBR	None				14.5312	14.5715	0.0968991							TRUE	0.223698	TRUE	3	9	1	79.0978				N
A3	C-1	GAPDH2	UNKNOWN	SYBR	None				14.5012	14.5715	0.0968991							TRUE	0.223698	TRUE	3	9	1	79.0978				N
A4	C-1	NIP2	UNKNOWN	SYBR	None	1	0.827154	1.20897	26.6102	26.5504	0.140641		11.9789	0.0986056			0	TRUE	0.0668922	TRUE	3	24	1	78.9138				N
A5	C-1	NIP2	UNKNOWN	SYBR	None	1	0.827154	1.20897	26.6513	26.5504	0.140641		11.9789	0.0986056			0	TRUE	0.0668922	TRUE	3	24	1	78.9138				N
A6	C-1	NIP2	UNKNOWN	SYBR	None	1	0.827154	1.20897	26.3897	26.5504	0.140641		11.9789	0.0986056			0	TRUE	0.0668922	TRUE	3	24	1	78.9138				N
A7	T1-3	GAPDH2	UNKNOWN	SYBR	None				16.0023	15.9628	0.0371222							TRUE	0.223698	TRUE	3	11	1	79.0978				N
A8	T1-3	GAPDH2	UNKNOWN	SYBR	None				15.9286	15.9628	0.0371222							TRUE	0.223698	TRUE	3	11	1	79.0978				N
A9	T1-3	GAPDH2	UNKNOWN	SYBR	None				15.9574	15.9628	0.0371222							TRUE	0.223698	TRUE	3	11	1	79.0978				N
A10	T1-3	NIP2	UNKNOWN	SYBR	None	12.7234	9.3531	17.3083	23.9755	24.2723	0.274469		8.30952	0.159907			-3.66942	TRUE	0.0668922	TRUE	3	21	1	78.1779				N
A11	T1-3	NIP2	UNKNOWN	SYBR	None	12.7234	9.3531	17.3083	24.3244	24.2723	0.274469		8.30952	0.159907			-3.66942	TRUE	0.0668922	TRUE	3	22	1	77.9939				N
A12	T1-3	NIP2	UNKNOWN	SYBR	None	12.7234	9.3531	17.3083	24.517	24.2723	0.274469		8.30952	0.159907			-3.66942	TRUE	0.0668922	TRUE	3	22	1	78.1779				N
B1	C-2	GAPDH2	UNKNOWN	SYBR	None				16.6198	16.6716	0.0476702							TRUE	0.223698	TRUE	3	12	1	79.0978				N
B2	C-2	GAPDH2	UNKNOWN	SYBR	None				16.7136	16.6716	0.0476702							TRUE	0.223698	TRUE	3	12	1	79.2818				N
B3	C-2	GAPDH2	UNKNOWN	SYBR	None				16.6813	16.6716	0.0476702							TRUE	0.223698	TRUE	3	12	1	79.2818				N
B4	C-2	NIP2	UNKNOWN	SYBR	None	5.74281	4.29716	7.67481	25.8595	26.1287	0.256607		9.45718	0.150687			-2.52176	TRUE	0.0668922	TRUE	3	22	1	78.9138				N
B5	C-2	NIP2	UNKNOWN	SYBR	None	5.74281	4.29716	7.67481	26.3705	26.1287	0.256607		9.45718	0.150687			-2.52176	TRUE	0.0668922	TRUE	3	24	1	78.9138				N
B6	C-2	NIP2	UNKNOWN	SYBR	None	5.74281	4.29716	7.67481	26.1562	26.1287	0.256607		9.45718	0.150687			-2.52176	TRUE	0.0668922	TRUE	3	24	1	78.9138				N
B7	T2-1	GAPDH2	UNKNOWN	SYBR	None				17.7754	17.8559	0.0712229							TRUE	0.223698	TRUE	3	13	1	79.2818				N
B8	T2-1	GAPDH2	UNKNOWN	SYBR	None				17.8812	17.8559	0.0712229							TRUE	0.223698	TRUE	3	13	1	79.2818				N
B9	T2-1	GAPDH2	UNKNOWN	SYBR	None				17.9109	17.8559	0.0712229							TRUE	0.223698	TRUE	3	13	1	79.2818				N
B10	T2-1	NIP2	UNKNOWN	SYBR	None	25.3573	19.1877	33.5108	24.9021	25.1705	0.240602		7.31461	0.14487			-4.66433	TRUE	0.0668922	TRUE	3	22	1	78.3619				N
B11	T2-1	NIP2	UNKNOWN	SYBR	None	25.3573	19.1877	33.5108	25.2423	25.1705	0.240602		7.31461	0.14487			-4.66433	TRUE	0.0668922	TRUE	3	22	1	77.9939				N
B12	T2-1	NIP2	UNKNOWN	SYBR	None	25.3573	19.1877	33.5108	25.367	25.1705	0.240602		7.31461	0.14487			-4.66433	TRUE	0.0668922	TRUE	3	22	1	77.9939				N
C1	C-3	GAPDH2	UNKNOWN	SYBR	None				14.4624	14.5685	0.0928496							TRUE	0.223698	TRUE	3	9	1	79.2818				N
C2	C-3	GAPDH2	UNKNOWN	SYBR	None				14.6084	14.5685	0.0928496							TRUE	0.223698	TRUE	3	10	1	79.2818				N
C3	C-3	GAPDH2	UNKNOWN	SYBR	None				14.6348	14.5685	0.0928496							TRUE	0.223698	TRUE	3	10	1	79.4657				N
C4	C-3	NIP2	UNKNOWN	SYBR	None	0.706332	0.619981	0.804709	27.038	27.049	0.0717748		12.4805	0.0677561			0.501582	TRUE	0.0668922	TRUE	3	24	1	79.2818				N
C5	C-3	NIP2	UNKNOWN	SYBR	None	0.706332	0.619981	0.804709	26.9834	27.049	0.0717748		12.4805	0.0677561			0.501582	TRUE	0.0668922	TRUE	3	24	1	79.2818				N
C6	C-3	NIP2	UNKNOWN	SYBR	None	0.706332	0.619981	0.804709	27.1257	27.049	0.0717748		12.4805	0.0677561			0.501582	TRUE	0.0668922	TRUE	3	24	1	79.2818				N
C7	T2-2	GAPDH2	UNKNOWN	SYBR	None				16.7531	16.7573	0.0443035							TRUE	0.223698	TRUE	3	12	1	79.4657				N
C8	T2-2	GAPDH2	UNKNOWN	SYBR	None				16.7152	16.7573	0.0443035							TRUE	0.223698	TRUE	3	12	1	79.4657				N
C9	T2-2	GAPDH2	UNKNOWN	SYBR	None				16.8035	16.7573	0.0443035							TRUE	0.223698	TRUE	3	12	1	79.2818				N
C10	T2-2	NIP2	UNKNOWN	SYBR	None	49.7806	40.1648	61.6984	22.8882	23.0987	0.188023		6.34143	0.111528			-5.63751	TRUE	0.0668922	TRUE	3	20	1	77.9939				N
C11	T2-2	NIP2	UNKNOWN	SYBR	None	49.7806	40.1648	61.6984	23.2499	23.0987	0.188023		6.34143	0.111528			-5.63751	TRUE	0.0668922	TRUE	3	20	1	77.9939				N
C12	T2-2	NIP2	UNKNOWN	SYBR	None	49.7806	40.1648	61.6984	23.1581	23.0987	0.188023		6.34143	0.111528			-5.63751	TRUE	0.0668922	TRUE	3	20	1	77.9939				N
D1	CO-1	GAPDH2	UNKNOWN	SYBR	None				15.708	15.6026	0.121729							TRUE	0.223698	TRUE	3	11	1	79.2818				N
D2	CO-1	GAPDH2	UNKNOWN	SYBR	None				15.4694	15.6026	0.121729							TRUE	0.223698	TRUE	3	10	1	79.4657				N
D3	CO-1	GAPDH2	UNKNOWN	SYBR	None				15.6304	15.6026	0.121729							TRUE	0.223698	TRUE	3	11	1	79.4657				N
D4	CO-1	NIP2	UNKNOWN	SYBR	None	2.55048	2.14465	3.03309	26.3147	26.2308	0.0975186		10.6282	0.0900515			-1.35077	TRUE	0.0668922	TRUE	3	24	1	79.0978				N
D5	CO-1	NIP2	UNKNOWN	SYBR	None	2.55048	2.14465	3.03309	26.1238	26.2308	0.0975186		10.6282	0.0900515			-1.35077	TRUE	0.0668922	TRUE	3	22	1	79.0978				N
D6	CO-1	NIP2	UNKNOWN	SYBR	None	2.55048	2.14465	3.03309	26.2538	26.2308	0.0975186		10.6282	0.0900515			-1.35077	TRUE	0.0668922	TRUE	3	24	1	79.0978				N
D7	T2-3	GAPDH2	UNKNOWN	SYBR	None				17.8317	17.9005	0.0600534							TRUE	0.223698	TRUE	3	13	1	79.4657				N
D8	T2-3	GAPDH2	UNKNOWN	SYBR	None				17.928	17.9005	0.0600534							TRUE	0.223698	TRUE	3	13	1	79.4657				N
D9	T2-3	GAPDH2	UNKNOWN	SYBR	None				17.9419	17.9005	0.0600534							TRUE	0.223698	TRUE	3	13	1	79.2818				N
D10	T2-3	NIP2	UNKNOWN	SYBR	None	8.31112	0.857728	80.5322	25.7955	26.8244	1.45516		8.92389	1.02954			-3.05504	TRUE	0.0668922	TRUE	3	22	1	78.3619				Y
D11	T2-3	NIP2	UNKNOWN	SYBR	None	8.31112	0.857728	80.5322	27.8534	26.8244	1.45516		8.92389	1.02954			-3.05504	TRUE	0.0668922	TRUE	3	24	1	78.5459				Y
E1	CO-2	GAPDH2	UNKNOWN	SYBR	None				15.6618	15.6936	0.0450243							TRUE	0.223698	TRUE	3	11	1	79.4657				N
E3	CO-2	GAPDH2	UNKNOWN	SYBR	None				15.7255	15.6936	0.0450243							TRUE	0.223698	TRUE	3	11	1	79.4657				N
E4	CO-2	NIP2	UNKNOWN	SYBR	None	5.53378	4.3517	7.03694	25.0281	25.2043	0.180445		9.51067	0.108936			-2.46826	TRUE	0.0668922	TRUE	3	22	1	78.9138				N
E5	CO-2	NIP2	UNKNOWN	SYBR	None	5.53378	4.3517	7.03694	25.1962	25.2043	0.180445		9.51067	0.108936			-2.46826	TRUE	0.0668922	TRUE	3	22	1	78.7298				N
E6	CO-2	NIP2	UNKNOWN	SYBR	None	5.53378	4.3517	7.03694	25.3887	25.2043	0.180445		9.51067	0.108936			-2.46826	TRUE	0.0668922	TRUE	3	22	1	78.7298				N
E7	T3-1	GAPDH2	UNKNOWN	SYBR	None				16.8997	16.9008	0.0227529							TRUE	0.223698	TRUE	3	12	1	79.4657				N
E8	T3-1	GAPDH2	UNKNOWN	SYBR	None				16.9241	16.9008	0.0227529							TRUE	0.223698	TRUE	3	12	1	79.4657				N
E9	T3-1	GAPDH2	UNKNOWN	SYBR	None				16.8786	16.9008	0.0227529							TRUE	0.223698	TRUE	3	12	1	79.2818				N
E10	T3-1	NIP2	UNKNOWN	SYBR	None	24.3845	11.8972	49.9786	23.5751	24.2718	0.645487		7.37104	0.372903			-4.60789	TRUE	0.0668922	TRUE	3	20	1	78.1779				Y
E11	T3-1	NIP2	UNKNOWN	SYBR	None	24.3845	11.8972	49.9786	24.3909	24.2718	0.645487		7.37104	0.372903			-4.60789	TRUE	0.0668922	TRUE	3	22	1	78.1779				Y
E12	T3-1	NIP2	UNKNOWN	SYBR	None	24.3845	11.8972	49.9786	24.8495	24.2718	0.645487		7.37104	0.372903			-4.60789	TRUE	0.0668922	TRUE	3	22	1	78.1779				Y
F1	CO-3	GAPDH2	UNKNOWN	SYBR	None				14.8221	14.9151	0.10678							TRUE	0.223698	TRUE	3	10	1	79.2818				N
F2	CO-3	GAPDH2	UNKNOWN	SYBR	None				15.0317	14.9151	0.10678							TRUE	0.223698	TRUE	3	10	1	79.2818				N
F3	CO-3	GAPDH2	UNKNOWN	SYBR	None				14.8916	14.9151	0.10678							TRUE	0.223698	TRUE	3	10	1	79.4657				N
F4	CO-3	NIP2	UNKNOWN	SYBR	None	1.01564	0.893496	1.15449	26.9116	26.8717	0.0435608		11.9565	0.0665821			-0.0223945	TRUE	0.0668922	TRUE	3	24	1	79.4657				N
F5	CO-3	NIP2	UNKNOWN	SYBR	None	1.01564	0.893496	1.15449	26.8782	26.8717	0.0435608		11.9565	0.0665821			-0.0223945	TRUE	0.0668922	TRUE	3	24	1	79.4657				N
F6	CO-3	NIP2	UNKNOWN	SYBR	None	1.01564	0.893496	1.15449	26.8252	26.8717	0.0435608		11.9565	0.0665821			-0.0223945	TRUE	0.0668922	TRUE	3	24	1	79.4657				N
F7	T3-2	GAPDH2	UNKNOWN	SYBR	None				15.971	15.9573	0.020314							TRUE	0.223698	TRUE	3	11	1	79.4657				N
F8	T3-2	GAPDH2	UNKNOWN	SYBR	None				15.934	15.9573	0.020314							TRUE	0.223698	TRUE	3	11	1	79.2818				N
F9	T3-2	GAPDH2	UNKNOWN	SYBR	None				15.9671	15.9573	0.020314							TRUE	0.223698	TRUE	3	11	1	79.2818				N
F10	T3-2	NIP2	UNKNOWN	SYBR	None	9.15736	6.8668	12.212	24.4608	24.7413	0.258278		8.78401	0.149577			-3.19493	TRUE	0.0668922	TRUE	3	22	1	78.5459				N
F11	T3-2	NIP2	UNKNOWN	SYBR	None	9.15736	6.8668	12.212	24.7938	24.7413	0.258278		8.78401	0.149577			-3.19493	TRUE	0.0668922	TRUE	3	22	1	78.3619				N
F12	T3-2	NIP2	UNKNOWN	SYBR	None	9.15736	6.8668	12.212	24.9693	24.7413	0.258278		8.78401	0.149577			-3.19493	TRUE	0.0668922	TRUE	3	22	1	78.3619				N
G1	T1-1	GAPDH2	UNKNOWN	SYBR	None				16.0835	16.0408	0.0604177							TRUE	0.223698	TRUE	3	11	1	79.0978				N
G2	T1-1	GAPDH2	UNKNOWN	SYBR	None				15.9981	16.0408	0.0604177							TRUE	0.223698	TRUE	3	11	1	79.2818				N
G5	T1-1	NIP2	UNKNOWN	SYBR	None	32.6405			22.9911	22.9911			6.95035				-5.02859	TRUE	0.0668922	TRUE	3	20	1	78.5459				N
G7	T3-3	GAPDH2	UNKNOWN	SYBR	None				17.5514	17.6518	0.0987762							TRUE	0.223698	TRUE	3	13	1	79.2818				N
G8	T3-3	GAPDH2	UNKNOWN	SYBR	None				17.6552	17.6518	0.0987762							TRUE	0.223698	TRUE	3	13	1	79.2818				N
G9	T3-3	GAPDH2	UNKNOWN	SYBR	None				17.7489	17.6518	0.0987762							TRUE	0.223698	TRUE	3	13	1	79.0978				N
G10	T3-3	NIP2	UNKNOWN	SYBR	None	23.8715	16.401	34.7447	24.8933	25.0536	0.226715		7.40172	0.170153			-4.57722	TRUE	0.0668922	TRUE	3	22	1	78.1779				N
G11	T3-3	NIP2	UNKNOWN	SYBR	None	23.8715	16.401	34.7447	25.2139	25.0536	0.226715		7.40172	0.170153			-4.57722	TRUE	0.0668922	TRUE	3	22	1	77.9939				N
H1	T1-2	GAPDH2	UNKNOWN	SYBR	None				15.79	15.8349	0.0710603							TRUE	0.223698	TRUE	3	11	1	78.9138				N
H2	T1-2	GAPDH2	UNKNOWN	SYBR	None				15.798	15.8349	0.0710603							TRUE	0.223698	TRUE	3	11	1	78.9138				N
H3	T1-2	GAPDH2	UNKNOWN	SYBR	None				15.9169	15.8349	0.0710603							TRUE	0.223698	TRUE	3	11	1	79.0978				N
H4	T1-2	NIP2	UNKNOWN	SYBR	None	5.30681	3.73631	7.53745	25.1755	25.406	0.307707		9.57109	0.18233			-2.40785	TRUE	0.0668922	TRUE	3	22	1	78.5459				N
H5	T1-2	NIP2	UNKNOWN	SYBR	None	5.30681	3.73631	7.53745	25.2871	25.406	0.307707		9.57109	0.18233			-2.40785	TRUE	0.0668922	TRUE	3	22	1	78.5459				N
H6	T1-2	NIP2	UNKNOWN	SYBR	None	5.30681	3.73631	7.53745	25.7555	25.406	0.307707		9.57109	0.18233			-2.40785	TRUE	0.0668922	TRUE	3	24	1	78.5459				N
Analysis Type	Singleplex
Endogenous Control	GAPDH2
RQ Min/Max Confidence Level	95.0
Reference Sample	C-1

## Sheet: Raw Data
Block Type	96alum
Chemistry	SYBR_GREEN
Experiment File Name	D:\Applied Biosystems\7500\experiments\SURYA\SuryaFaNIP2.eds
Experiment Run End Time	2024-10-29 12:50:54 PM EDT
Instrument Type	sds7500
Passive Reference	ROX
Well	Cycle	1	2	3	4	5
A1	1	56828.4	13267.7	46202.4	502069	862.245
A2	1	63723.9	14955.4	46799.3	460498	855.382
A3	1	59064.7	13590.7	51972.3	484217	501.221
A4	1	57998.9	14049.9	55619	487301	2070.55
A5	1	57905.4	12063.1	61174.5	519006	609.936
A6	1	58850	12945.4	57162.8	468979	1158.34
A7	1	52418.8	9159.78	59589.5	487319	865.402
A8	1	54263.5	11686.5	53332.5	447500	747.781
A9	1	54027.1	13190.1	53157.5	460962	557.323
A10	1	47428.8	12635.4	50884.4	464028	566.264
A11	1	41499.7	10998.6	44678.3	438224	0
A12	1	44085.2	13619.4	41831.5	437522	1397.44
B1	1	49364.1	14505.2	44031.9	458917	735.99
B2	1	51506.6	15097.4	52041.3	482724	421.807
B3	1	50293.5	9830.14	53716	474867	664.078
B4	1	35470.3	6953.65	44252.2	374480	384.757
B5	1	46798.5	7563.55	60118.9	483059	314.109
B6	1	51482.6	8227.87	63474.8	498774	682.377
B7	1	42403.6	4067.15	60579.5	475697	617.617
B8	1	44218.2	8077.5	61197.2	488965	473.729
B9	1	42617.8	6889.12	57084.5	470374	516.303
B10	1	37555.5	9044.63	55798.8	477996	247.087
B11	1	33790.8	10051.5	49410.4	457041	430.21
B12	1	35193.1	8353.6	48869	485656	667.695
C1	1	61682.9	18830.5	47863	483900	592.881
C2	1	49249.8	13345.2	48636.8	430853	575.686
C3	1	62011.7	19581.9	57774	487115	659.872
C4	1	46081.8	8347.58	59059.7	477568	626.012
C5	1	51997.3	7346.94	63443.9	497383	2350.33
C6	1	51640.4	7462.97	65470.2	493996	544.438
C7	1	55656.3	6528.61	63452.1	479450	245.272
C8	1	58384.6	10791.9	61510.2	473223	138.273
C9	1	53543.1	9681.9	57028.8	443876	499.064
C10	1	48583.9	11396.7	57674.8	483540	332.631
C11	1	42926.7	14178.4	52480.6	447807	362.376
C12	1	37626.6	16416.9	50467.6	482944	845.834
D1	1	52830.5	21119.4	48848.6	483513	331.148
D2	1	55459.7	17741	52084.7	469667	632.579
D3	1	54687.5	14474.3	57690	459513	920.636
D4	1	50341.1	6692.32	63053.1	494103	824.942
D5	1	53645.2	3729.25	70876.9	538039	611.793
D6	1	50561.3	4647.67	67337	465691	600.472
D7	1	48182.8	1329.94	73371.4	460990	769.399
D8	1	50023.2	3251.08	64795.7	477149	675.307
D9	1	46790.5	5752.38	60625.8	471370	0
D10	1	47622.9	10694	59530.6	486281	337.62
D11	1	43576.1	24701.7	53593.8	469239	751.266
D12	1	46687.3	16698	66739.5	590103	360.368
E1	1	48024.4	14988.5	41338.2	410427	989.512
E2	1	27027.8	6618.16	49012.4	449079	490.385
E3	1	54706	18077.6	55977.4	473547	25.4607
E4	1	50628.2	6015.84	60308	481401	739.789
E5	1	50081.1	5183	60994.8	459232	675.36
E6	1	51865.4	3190.44	69271.9	518292	1135.35
E7	1	50374.7	824.724	61469.5	440402	588.644
E8	1	61077.4	2878.04	68926.5	517284	462.827
E9	1	54158.1	6267.75	64047.6	497852	356.477
E10	1	46338.8	22598.4	57091.7	469196	505.312
E11	1	47072.8	16419	55268.8	487315	109.44
E12	1	43686.1	15249.8	55894	506628	518.148
F1	1	50777.9	14261.5	44045.8	442810	1071.1
F2	1	50276.9	10404.9	50888.6	473852	743.74
F3	1	58692.2	17902.7	55633.1	480781	325.195
F4	1	56611.7	9573.38	67190	547717	415.272
F5	1	58536.2	8001.74	74206.6	579594	741.477
F6	1	55878.7	6903.75	68894.8	526965	776.219
F7	1	55706.7	4446.87	66380.3	505547	301.015
F8	1	57633.4	16227	61367.5	474058	602.943
F9	1	47892.9	18701.5	52435.9	424611	278.019
F10	1	45123.8	15466.9	52232	441785	174.159
F11	1	44959.4	16036.7	54542	461866	231.504
F12	1	45549.2	14705	50483.3	485776	1375.18
G1	1	47301.7	9598.71	39375.3	446152	1039.87
G2	1	47806	13125.1	44488.4	418370	280.077
G3	1	29677.6	810.054	53553.4	478868	243.26
G4	1	30261.7	890.946	69120.3	581665	5438.58
G5	1	50783.5	6457.94	59542	484148	776.674
G6	1	52605.3	10007.8	67341.8	535728	612.894
G7	1	46328.7	4454.51	66651.8	527653	900.497
G8	1	47230.1	7591.83	64022.8	512675	569.987
G9	1	46910.1	8257.96	61690.6	508861	824.02
G10	1	37593.2	6639.25	57463.4	502491	740.844
G11	1	34516.2	6751.05	50820.9	472177	840.752
G12	1	42263.4	11105.3	45089.1	449958	655.987
H1	1	53413.8	5107.33	40766.5	440916	682.2
H2	1	45992.6	6502.28	41532.2	421390	563.905
H3	1	50963.3	8927.23	47627.5	448594	620.928
H4	1	48597.1	8074.47	54683.3	492692	117.542
H5	1	46266.9	2185.77	54964.9	474295	243.392
H6	1	205688	65675.8	117863	590803	33523.8
H7	1	29101.9	0	54625.7	487001	292.479
H8	1	22998.7	1925.56	45507.3	381927	459.972
H9	1	41.9343	0	6402.21	51915.4	87.2709
H10	1	6019.96	1621.28	28893.9	202112	155.886
H11	1	0	19379.8	1913.89	3682.54	215.706
H12	1	7503.02	12137.2	0	1224.1	0
A1	2	58277.7	13139.4	45362.3	490998	1189.26
A2	2	65571.5	14244.8	46331.6	456365	943.482
A3	2	60093.6	12879.6	50836.2	474692	391.863
A4	2	60633.5	13624.2	55306.5	487063	2404.88
A5	2	61104.2	11805.4	61182.2	520747	798.091
A6	2	62801	12663.3	57381.5	471320	887.461
A7	2	56418.4	9273.2	59510.7	487762	814.722
A8	2	57272.3	11529.2	53238.1	446137	344.711
A9	2	57478.1	13393.2	53484.7	462540	406.363
A10	2	50396.6	12779.3	51736.1	473282	557.713
A11	2	45881.5	11519.6	46448.8	453831	0
A12	2	50210.3	14302.9	43559.8	453572	1118.72
B1	2	50389.1	13609	42884.7	447566	800.42
B2	2	51527.2	14414.3	50289.4	469644	744.554
B3	2	53432	9483.41	53550.5	477895	352.385
B4	2	37789.1	6876.75	44649.6	377639	469.025
B5	2	49667.9	7594.24	60782.7	490336	433.37
B6	2	54615.1	8043.79	63517.5	500279	597.58
B7	2	44593.9	4061.73	60129.9	472698	534.38
B8	2	47365.1	7882.48	61395.6	491900	403.155
B9	2	44504.2	6265.78	57015.9	468978	565.603
B10	2	39671.3	8674.35	56414.8	480430	263.028
B11	2	36679.4	10258.2	50617	469796	858.218
B12	2	39850.3	8949.9	51111.2	502297	307.56
C1	2	64128.2	18534.5	47772.3	480982	932.331
C2	2	51853.5	13162.9	48632.4	434700	708.47
C3	2	66442.8	20732.2	58394.4	492309	490.722
C4	2	49252.3	8291.82	60316.5	489646	498.042
C5	2	54994.5	7504.02	64490.4	505982	2434.09
C6	2	54904.1	7228.15	66247.1	501585	384.877
C7	2	57630.8	6399.99	63659.3	479700	32.1979
C8	2	60616.3	10396.4	61265.3	470903	340.858
C9	2	54934.4	9247.23	56707.1	442117	332.709
C10	2	50741.9	10775.1	57243.4	481735	606.686
C11	2	46010.6	13843	52704.9	451296	626.609
C12	2	40262.5	16652.4	51678.7	498130	1081.4
D1	2	56459.1	20969.9	49173.6	486475	478.325
D2	2	59027.2	18264	52942.7	477755	350.285
D3	2	58724.7	14486.1	59375.1	473610	792.77
D4	2	54360.3	6892.62	65120.1	506882	394.018
D5	2	57754.4	4150.04	72456.9	547869	783.095
D6	2	53577.4	4896.9	68154.6	469251	301.926
D7	2	49638	1090.67	73928.6	459313	1091.12
D8	2	52402.9	3136.17	65542.6	477591	588.129
D9	2	48926.9	5443.95	60152.9	466648	252.247
D10	2	50190.2	10448.6	58804.5	484757	0
D11	2	46945	21192.6	54253.1	478072	411.739
D12	2	50597.6	17082.1	67955.1	605236	900.208
E1	2	51067.9	15147.8	41824.8	413915	726.317
E2	2	29176	7111.96	49331.3	450140	596.798
E3	2	57346.1	19044	56509.4	478325	268.752
E4	2	53352.3	6087.17	61475.2	485876	519.538
E5	2	53016.9	5277.45	62532.1	469843	1054.37
E6	2	55651.4	3679.91	70566.6	526295	380.127
E7	2	52997.2	601.508	61711.6	441069	366.267
E8	2	64058	3053.8	69741.7	521645	1065.86
E9	2	56959.9	6113.64	64334.4	499632	0
E10	2	48115.1	25777.4	56017.3	461266	349.831
E11	2	48654.3	16873.9	55240.3	486491	925.734
E12	2	45855.8	15075.4	55885.8	508144	369.075
F1	2	51173.5	13475.2	42259.3	429896	708.696
F2	2	50537.4	9362.65	49891	462561	418.815
F3	2	60921.8	18191.1	55549	477420	204.277
F4	2	59548.6	9567.59	67764	550122	966.084
F5	2	61391.6	7654.75	74469.5	582862	501.865
F6	2	59442.8	7125.68	69961.5	534861	835.857
F7	2	57692.5	4380.53	66779.1	505171	240.614
F8	2	61592.7	15950.7	62371.9	479747	895.739
F9	2	50611.6	17458.5	52718.8	428738	693.049
F10	2	48186	16053.9	52850.3	445440	740.443
F11	2	46597.6	16146.8	54303.8	461720	905.553
F12	2	47908.2	13991.5	49806.3	482999	1113.43
G1	2	48597.4	9266.85	38696.8	439621	727.269
G2	2	49361.7	12811.6	43402.3	413402	381.841
G3	2	31602.7	625.397	52016.2	472184	333.854
G4	2	32862.9	884.073	69264	587458	6242.54
G5	2	54106.1	6543.22	59988.2	488831	421.247
G6	2	55376.7	9749.67	68122.6	545443	441.318
G7	2	48954.7	4181.13	66602	528502	612.813
G8	2	50931.9	7562.77	65505.7	519474	1179.6
G9	2	49654.9	9123.07	63159.8	516994	1120.18
G10	2	39888.3	6376.14	58483.3	507554	795.106
G11	2	38819.9	7656.56	52421.2	490689	1151.16
G12	2	46948.3	12024.3	46646	462872	1370.18
H1	2	56531.1	4826.62	40144	435043	765.335
H2	2	46832.9	6107.93	40423.4	411423	669.191
H3	2	52580.8	8717.49	46896.7	442443	371.808
H4	2	51364.8	7990.76	54799.3	494658	333.887
H5	2	49911.1	2653.6	55759.9	481693	0
H6	2	217575	66071.6	118592	597388	33613.5
H7	2	31548.1	0	55029.5	488511	617.82
H8	2	25098.8	2008.11	45674.1	382199	79.6268
H9	2	1066.81	0	6837.32	54859.4	411.981
H10	2	7093.16	1962.76	29692.6	207200	198.495
H11	2	0	19231.1	1918.75	3363.74	203.52
H12	2	10398.3	12778.1	182.958	2590.42	0
A1	3	59183.9	13062.6	45714.4	492251	793.769
A2	3	66325	14383.7	47055.4	461672	1375.78
A3	3	60258	12650.1	51205.1	477041	116.648
A4	3	60412.6	13220.9	55556.5	489682	2347.78
A5	3	61119.3	11540.6	61874.9	524439	784.763
A6	3	62199.3	12476.5	57627.3	471739	1156.71
A7	3	56010	8988.56	59583.6	488401	592.036
A8	3	57121.7	11380.2	53467.7	447020	609.274
A9	3	57523.4	13155.7	53833.1	462275	602.962
A10	3	50615.6	12646.4	52157.3	476341	683.127
A11	3	46218.6	11627.3	46363.6	453990	0
A12	3	50366.6	14607.2	43780.8	455612	1497.17
B1	3	50198.9	13586.5	43086.3	448460	732.273
B2	3	51735.5	14292.4	50468.3	470069	124.625
B3	3	52460.8	9293.16	54003.9	479472	315.156
B4	3	37653	6830.99	44877.8	378924	208.383
B5	3	49849.1	7672.58	61529.4	495169	557.67
B6	3	54217.7	8072.81	63705.3	501683	786.373
B7	3	44235.1	3964.93	60443.3	474058	743.305
B8	3	47488.6	8090.56	62281.7	497662	397.862
B9	3	44696.7	6526.4	57685.4	473460	388.124
B10	3	39099.9	8667.89	56550.1	482810	557.939
B11	3	37158.3	10508.8	50839.5	471397	579.848
B12	3	40260.2	9057	51578.8	506289	762.329
C1	3	64499.8	18797	47824.4	482200	582.707
C2	3	51594.4	13650.3	49362	437854	636.51
C3	3	66447	21052.9	58767.8	494520	1063.23
C4	3	49347.3	8056.12	61040.5	494276	864.657
C5	3	55055.8	7300.69	65205.4	510661	1967.86
C6	3	54990.8	7201.69	66927.3	505784	490.082
C7	3	57491.5	6202.7	64287.1	483737	568.198
C8	3	59727	10030.4	61922.1	475310	742.813
C9	3	55382.2	8718.42	57347.6	446293	736.273
C10	3	50366.4	10933.8	58202.9	486369	374.472
C11	3	45540.7	13946.5	53217.3	455450	51.768
C12	3	41094.5	16484.6	52047.2	497509	1327.99
D1	3	56848.4	21128.1	49394.1	487001	522.478
D2	3	58809.1	18669.8	53472.6	479976	673.891
D3	3	59118.3	14340.8	59901.9	477853	1254.85
D4	3	54592.5	6944.34	65734.4	512215	370.138
D5	3	58232.3	4019.6	73456.8	553637	1002.18
D6	3	53229.5	4980.34	68781.7	472344	513.725
D7	3	49968.2	941.993	74689.9	463438	1177.17
D8	3	52051.3	3121.8	66026.2	480911	667.5
D9	3	48820.9	4932.38	60667.5	470288	948.339
D10	3	50366.7	10570.2	59631.7	487974	647.003
D11	3	46908.8	20390.4	54769	479347	812.077
D12	3	49806.5	16827.9	68093.1	604629	1018.43
E1	3	51168.9	15140.5	41888.2	414885	757.529
E2	3	29240	7123.16	49390.6	450524	538.271
E3	3	57077.4	19406.6	56765.6	480530	477.153
E4	3	53436.5	5692.11	62024.3	489584	551.153
E5	3	53758.5	5238.18	63350.6	474687	638.064
E6	3	55352.7	3431.37	71504.2	531558	776.618
E7	3	52753.6	729.563	62485.8	445380	472.104
E8	3	63841.1	2648.09	70476.6	526235	741.729
E9	3	57202.4	5812.89	64879	504488	628.895
E10	3	48342.1	26936.4	56450	463125	213.116
E11	3	48938.5	16473.1	55450.1	488238	618.014
E12	3	47036	15438.5	55716.7	509039	484.487
F1	3	51286.9	13228.1	42794.6	430476	1038.88
F2	3	50706.8	9555.71	50228.6	466107	734.245
F3	3	60815.3	18545.5	55894	480239	361.837
F4	3	59789.4	9335.03	68553.7	555567	1413.08
F5	3	61466.1	8002.69	75467.7	589935	850.906
F6	3	59419	6733.48	70432.6	538886	602.898
F7	3	58766.8	4477.03	67355.8	510899	514.894
F8	3	61211.1	15794.4	62630.3	481862	971.649
F9	3	50733.8	17143.2	52750.7	430501	361.025
F10	3	47723.9	15891.8	52856.8	447787	276.731
F11	3	46321	15835.7	55006.9	462562	571.726
F12	3	48084.1	14501.1	49960.7	484168	1059.18
G1	3	48271.7	9051.22	38789.5	440058	1002.87
G2	3	48973.2	12622.8	43502.5	414554	496.213
G3	3	31829.7	565.296	52598.7	475601	595.569
G4	3	33065.6	866.03	70192.1	591954	6428.26
G5	3	53778.2	6473.67	60519.4	494052	1027.61
G6	3	55513.6	9788	68845.1	551715	643.624
G7	3	49051	4321.4	67134.5	532777	597.287
G8	3	51183.3	7547.74	66230.9	524128	976.395
G9	3	50267.4	8728.93	63756.1	522175	712.203
G10	3	40061.7	6601.98	59089.9	512075	631.212
G11	3	38345.7	7470.17	52906.5	494515	1328.36
G12	3	47419.7	12230.2	46718.7	464040	1038.25
H1	3	57429.8	5305.65	40404.5	436474	815.461
H2	3	47274.1	5817.83	40878.2	415214	659.376
H3	3	52857.3	8309.82	47358.5	444590	707.09
H4	3	51639.6	8072.71	55378	498207	603.892
H5	3	49872.2	2449.9	56067.2	484513	231.298
H6	3	218607	65933	118786	598880	33948.5
H7	3	32372.7	0	55077.2	488610	610.426
H8	3	25558.9	2138.67	46078	383039	629.391
H9	3	1544.02	0	7140.13	57714.9	378.174
H10	3	7901.27	2276.93	30131.3	209165	466.619
H11	3	0	19898.3	2096.28	3514.05	92.6197
H12	3	10630.6	13198.2	358.879	2158.38	0
A1	4	59355.1	13169.1	45610.5	493350	1728.68
A2	4	66540.9	14501.7	47412.7	464875	954.75
A3	4	60302.6	12678	51426.2	479434	0
A4	4	60095.4	13534	56016	492023	2514.95
A5	4	61119.3	11657.1	62242.1	527632	836.506
A6	4	62347.1	12507.5	58084.6	474723	1472.32
A7	4	56382.1	9169.3	59868.1	489458	878.456
A8	4	57100.1	11234.2	53584	448867	512.008
A9	4	57377.9	12824.1	53860.2	463295	971.585
A10	4	50485	12389	52520.4	479267	604.268
A11	4	45505.1	11518.6	46588.6	454134	0
A12	4	50804.9	14374	44044.3	456080	1568.77
B1	4	50402.9	13249.4	42974	449079	832.635
B2	4	51623.5	14388	50762.4	471241	206.643
B3	4	52623.5	9518.97	54395.2	481658	622.519
B4	4	37636.7	6918.06	45235.9	381181	523.244
B5	4	49889.9	7662.89	61812.1	497991	398.935
B6	4	54293.7	8078.92	64025.8	503420	731.975
B7	4	43724.1	3759.72	60577.1	474936	542.704
B8	4	47435.5	7904.51	62881.7	500752	197.608
B9	4	44211.5	6689.08	58363.4	477026	887.396
B10	4	39336.6	8767.62	57013.8	485036	71.735
B11	4	37112.5	10552.6	51025.4	471729	353.19
B12	4	40351.7	9195.83	52096.2	510800	1068.57
C1	4	64114.6	18632.8	48174.7	483236	576.233
C2	4	51927.1	13665.9	49587.6	440970	1159.94
C3	4	66647	20947.6	59144.9	497501	817.869
C4	4	49429.9	7944.6	61446.5	498327	358.833
C5	4	55046.8	7133.98	65741.4	513549	2122.26
C6	4	55026.2	7182.67	67378	508708	588.274
C7	4	57156.9	6009.76	64834.8	486388	0.946996
C8	4	59586.6	10175.7	62588.8	479000	264.754
C9	4	54716.5	8962.98	57690.5	448785	576.08
C10	4	50470.3	10874.9	58572.1	490606	112.969
C11	4	46053	14088.1	53681.3	459709	536.015
C12	4	41379.8	16668.6	52233.4	498929	1113.08
D1	4	56224.8	21593.2	49661.4	488051	250.201
D2	4	58794.1	18653.5	53774.4	483070	584.383
D3	4	58734.5	14585.1	60489.2	480821	812.17
D4	4	54359.3	6746.25	66335.4	514330	549.238
D5	4	57379.6	4221.49	73976	556680	788.922
D6	4	52775.5	4801.7	69236.4	474828	581.32
D7	4	49678.3	1011.68	75485.3	466105	1256.98
D8	4	52543	2976.96	66621.2	484966	623.26
D9	4	48933.4	5513.32	60956.7	473783	376.303
D10	4	50012.5	10301.5	59901.7	490752	272.552
D11	4	46533.5	20530.8	55012.5	481707	809.543
D12	4	50187.1	16560.9	68179.1	605938	1264.85
E1	4	50698.4	14801	42016.5	415108	509.519
E2	4	29553	7208.1	49489.4	451130	468.216
E3	4	57688.4	19395.1	57346.5	483356	451.692
E4	4	53090.8	5764.54	62343.6	492389	570.122
E5	4	53208	4935.73	63738.8	477892	697.536
E6	4	54700	3593.68	71723.4	534800	756.479
E7	4	52617.5	774.206	63009.1	448269	794.372
E8	4	63612.7	3072.84	70771.5	530111	767.358
E9	4	57122.1	5803.92	65660.4	507150	423.414
E10	4	47389.1	27206.4	56692.3	464909	284.154
E11	4	48752.4	16093.1	55498.5	490036	361.796
E12	4	46301.4	15253.4	55884.7	509384	357.053
F1	4	51280.8	13370.4	42764.8	431334	885.87
F2	4	50435.3	9719.75	50759.6	468260	809.147
F3	4	60822.6	18333.4	56307.9	482466	160.307
F4	4	59903.9	9295.47	69125.7	559705	475.833
F5	4	61500.8	7814.9	76264.3	594527	977.316
F6	4	59607.5	6833.92	70886.4	541271	554.442
F7	4	58115.4	4314.19	68004.3	514132	642.627
F8	4	60868	15908.9	63092.3	483125	762.354
F9	4	50521.7	17057.2	53388.8	433194	496.035
F10	4	47433.2	15967	53403.8	449272	819.509
F11	4	46904.4	15995.7	55396.2	464944	397.778
F12	4	48424.5	13720.9	50180.9	485485	873.386
G1	4	48257.1	8950.4	39032.2	440136	1134.28
G2	4	48543.4	12533.2	43947.2	415908	477.301
G3	4	32090.4	476.451	52840.3	477382	731.459
G4	4	33555.6	812.763	70736.7	596156	6731.87
G5	4	54123.5	6468.7	61241	497583	596.492
G6	4	55192.1	9265	69825.8	557552	435.343
G7	4	49036.6	4126.63	67448.1	535112	600.027
G8	4	50946.7	7570.79	66936.2	528031	927.626
G9	4	50082.6	8867.63	64387.2	525539	1312.59
G10	4	39932.6	6663.37	59288.8	514835	502.755
G11	4	38775.8	7343.27	53406	497165	1456.55
G12	4	48386.5	12628.7	47105.5	463969	1522.77
H1	4	58135.9	5314.02	40784.8	437679	601.509
H2	4	47251.4	5793.24	41292.8	418708	641.531
H3	4	52892.4	8308.84	47596.5	447677	320.298
H4	4	51847.8	8029.53	55587.4	501386	669.477
H5	4	49630.7	2111.42	56413.3	486527	211.645
H6	4	218028	66075.6	119351	601498	33834.2
H7	4	32314.2	0	55189.5	489554	671.222
H8	4	25469.2	2330.72	46154.5	383971	485.385
H9	4	1578.41	0	7423.03	59166.6	259.454
H10	4	7361.75	2604.76	30727.2	211522	200.573
H11	4	0	20034.3	1847.01	3235.26	369.26
H12	4	10598.2	13200.2	0	2325.79	0
A1	5	60003	12964	46187.1	494460	1319.22
A2	5	66068.9	14606.7	47873.3	468021	593.133
A3	5	59503	12657.5	52078.9	482731	316.225
A4	5	60643	13558.8	56385.4	496287	2472.74
A5	5	60983.5	11599.6	62805.9	530581	802.794
A6	5	62424.5	12500.3	58549.9	478642	1168.1
A7	5	55847.2	9071.24	60070.9	490377	876.92
A8	5	57018.9	11141.1	53826.5	450645	725.993
A9	5	57192.4	12788.9	53900.1	464795	765.332
A10	5	50645.4	12381.6	53111.2	483281	209.974
A11	5	45611.6	11564.3	46734.3	455409	0
A12	5	50876.9	14692.9	44135.5	456954	1351.42
B1	5	49976.1	13378.6	43358.1	450216	514.202
B2	5	51416.2	13937.7	50937.2	472872	157.645
B3	5	52277.1	9454.96	54461.5	483583	594.813
B4	5	37651.8	6865.94	45409.6	383586	272.4
B5	5	49920.9	7378.6	62102.2	499802	332.586
B6	5	54170.5	8027.75	64344.7	504863	436.785
B7	5	44204.5	3984.29	60736.6	476679	387.883
B8	5	47717.2	7860.45	63194.8	504373	488.726
B9	5	44783.3	6652.56	58804	479649	117.423
B10	5	39600.9	8495.22	57168.9	487436	565.909
B11	5	37552.5	10283.2	51179	473641	857.118
B12	5	39993.3	9226.24	52502.5	514949	632.207
C1	5	64091.2	18536.6	48288.6	484685	605.83
C2	5	52023.1	13514.7	49883.7	443719	824.978
C3	5	67375.1	21173.3	59483.9	499784	701.695
C4	5	49394.4	8244.51	62022.4	500693	44.9622
C5	5	54999.9	6786.09	66177.1	516096	2357.4
C6	5	54447.1	7247.99	67670.3	510669	517.26
C7	5	57372.4	6185.32	65104.1	488919	140.155
C8	5	59542.7	10276.9	62848.7	481182	877.87
C9	5	54306.7	8795.94	58043	451404	361.462
C10	5	50365.3	10968.1	58901.8	493220	244.766
C11	5	46240.5	13849.1	54134	462743	486.404
C12	5	41856.6	16633.4	52512.1	499579	1044.21
D1	5	56157.1	21196.7	49782.4	489535	672.925
D2	5	58562.6	18482.8	54174.4	485555	644.628
D3	5	58859.1	14573.3	60899.4	483720	981.482
D4	5	54012.3	6893.72	66489.6	516805	474.342
D5	5	57226.5	3923.2	74318.3	559185	1100.06
D6	5	52450.4	4595.26	69890.5	476858	548.649
D7	5	49744.3	1212.63	75825	467661	1237.02
D8	5	52270	2578.36	66926.4	486692	248.523
D9	5	48683.5	5535.62	61537.8	476165	634.064
D10	5	49984.9	10219.7	60646.1	494187	373.224
D11	5	46423.4	20574.9	55456	483958	533.361
D12	5	49639.7	16301	68812.9	607399	1519.81
E1	5	50627.5	14788.2	42137.3	416007	610.748
E2	5	29675.4	7323.85	49450.8	451485	557.78
E3	5	57694.4	19280.3	57681	486036	771.366
E4	5	52660	6021.32	62711.5	494100	490.031
E5	5	52960.5	5199.98	64136.9	479510	855.792
E6	5	55214.3	3057.29	71973.7	537032	794.24
E7	5	52384.9	529.844	63132.7	450283	461.402
E8	5	62993.6	2803.34	71690.8	532950	0
E9	5	56783.8	5938.58	66095.4	510426	621.111
E10	5	47541.3	27383.5	56959.9	467650	217.137
E11	5	48898.1	16128.7	55899.5	491966	1021.01
E12	5	46362.5	15103.9	56407.3	510936	647.986
F1	5	51003.8	12795	43169.2	432275	790.38
F2	5	50298.1	9557.94	51076.7	470698	582.332
F3	5	60867.3	18146.8	56890.1	484712	671.459
F4	5	59875.9	9347.58	69516.1	562053	911.292
F5	5	61241.8	7836.82	76574.3	596364	991.466
F6	5	58769.9	6790.88	71195.4	543289	718.446
F7	5	58058.1	4265.94	68409.5	516551	436.669
F8	5	61268.9	16148.9	63464.7	486085	649.574
F9	5	49687.9	17155.4	53513.2	435981	130.009
F10	5	47762.9	15768.4	53731	452000	681.677
F11	5	46197.1	15880.5	55797.1	465862	633.12
F12	5	48456.8	14005.8	50513.7	486156	1124.28
G1	5	47796.3	8373.5	39055.1	441335	1272.08
G2	5	48626	12480.7	44046.5	417081	645.707
G3	5	32218.1	495.614	53210.8	479553	545.239
G4	5	33706.8	1180.48	71057.9	598257	6900.63
G5	5	53648.7	6764.28	61618.4	500566	470.612
G6	5	54899.3	9168.74	70439.5	562235	798.128
G7	5	48532.3	4210.61	67830.3	536319	1041.14
G8	5	50702.1	7569.79	67036.7	530261	1243.61
G9	5	49815.2	8863.63	64745.8	528931	1203.8
G10	5	39608.5	7109.57	60018.1	518355	662.219
G11	5	38887.6	7300.96	53912	500005	1040.57
G12	5	48636.4	12379.2	47216.1	464908	904.538
H1	5	58742.7	5089.17	40770.2	438560	815.461
H2	5	46958.6	5804.06	41592.1	420692	926.161
H3	5	52728.6	8213.32	47973.6	449689	395.221
H4	5	51715.8	7845.36	56155.8	504355	471.871
H5	5	49443	2127.68	56772.7	488806	243.392
H6	5	217088	65940.2	119584	602419	33276.2
H7	5	32407.5	0	55492.7	490043	230.861
H8	5	25924.2	2126.88	46351.3	384905	530.281
H9	5	2485.87	0	7555.31	60926.6	45.601
H10	5	7980.68	2603.71	31145.1	214149	629.779
H11	5	0	20571.9	1928.48	3716.48	603.247
H12	5	10695.4	13878.7	38.7026	2705.63	0
A1	6	60001.5	12600.8	46202.4	495096	1646.23
A2	6	66225.5	14218.6	48157.7	470858	1020.31
A3	6	60268.2	12247.9	52248.1	486348	667.079
A4	6	60135	13336.9	56751.5	498608	2629.15
A5	6	60969.2	11564.7	63369	534384	728.316
A6	6	62156.6	12325.5	58718.6	479878	1255.95
A7	6	56183.8	9040.51	60130.4	491035	779.399
A8	6	56485.1	11152.2	54158.9	452020	498.002
A9	6	56991.8	12813.2	54332.3	465840	736.368
A10	6	50503.6	12105.8	53317.7	485263	628.021
A11	6	44753.6	11437.3	46860.2	456601	0
A12	6	49835.8	14292.2	44086.8	457276	1330.96
B1	6	49533.1	13200.2	43441.1	451373	1095.31
B2	6	51527.2	14064	51041.9	474637	391.983
B3	6	52448.2	9401.62	54702.9	486101	554.985
B4	6	38011	6810.65	45720.8	385151	695.045
B5	6	49683.4	7337.41	62471	502308	562.709
B6	6	54177.7	8013.24	64482.9	506360	690.377
B7	6	43705.1	3906.08	61037.9	477643	354.589
B8	6	47832.5	8160.74	63560.3	506667	450.792
B9	6	45291.8	6565.41	59083.5	482229	447.284
B10	6	39286.9	8776.85	57383.7	490157	327.789
B11	6	36983.4	10352.2	51527.9	475620	725.085
B12	6	40502.3	9235.5	53009.7	517640	623.007
C1	6	64127.3	18123.5	48390.9	485878	1308.78
C2	6	51907.1	13419.4	50299.6	445570	878.949
C3	6	67570.9	20908	59831.3	501648	865.269
C4	6	49459.3	8165.1	62293.1	502212	651.951
C5	6	54379.2	7097.36	66192.9	518114	1931.53
C6	6	54266.5	7176.88	67980.3	512563	636.493
C7	6	57482.8	6056.69	65423	490822	301.145
C8	6	60006.8	10144.1	62958.7	482971	545.587
C9	6	54722.5	8756.26	58645	453676	0
C10	6	50073.6	10501.4	59247.3	495027	766.725
C11	6	45337.1	13933.4	54680.4	464993	565.134
C12	6	41094.5	16496.8	52621.9	501521	1323.85
D1	6	56270.8	21151	49958.4	490821	0
D2	6	58665.3	18554.5	54382.3	487774	449.26
D3	6	58791.9	14461.6	61249.1	485529	1110.23
D4	6	53907.5	6668.11	66694.7	517341	1266.72
D5	6	56933.4	3825.66	74539.8	560705	779.599
D6	6	52170.9	4541.78	70226.5	478983	741.296
D7	6	50027.6	1154.55	76183	469559	1268.2
D8	6	52425.8	2911.13	67327.7	488117	511.36
D9	6	48153.7	5338.67	61794.4	478204	992.448
D10	6	49846	10608.9	60846	496059	335.165
D11	6	46385.7	20080.9	55528.3	486443	604.307
D12	6	50616.3	16228.1	69014.4	609322	1199.33
E1	6	50968.4	14585.2	42483.9	417267	602.312
E2	6	29416.9	7637.49	49680.7	452476	449.594
E3	6	57631.1	19567.7	58005.7	488209	88.6411
E4	6	53249.4	5711.86	62867.7	496654	963.201
E5	6	53113.4	4968.63	64282.9	481652	516.096
E6	6	55298.5	3057.29	72524.3	539143	923.886
E7	6	52105.1	623.829	63605.6	451908	832.426
E8	6	63217.7	2421.07	71763.4	535319	880.427
E9	6	56861.1	6151.04	66074.5	512776	266.191
E10	6	47541.3	27768.1	57549.7	469152	538.821
E11	6	48870.7	16026.7	56226.1	493104	1171.65
E12	6	46168.8	14656.6	56763.2	512641	1084.38
F1	6	50814.7	13139.5	43203.6	432831	713.298
F2	6	50599.1	9761.04	51197.1	473072	805.982
F3	6	61115.4	18290.1	56874	486645	518.48
F4	6	59860.6	9418.98	69852.5	564314	875.724
F5	6	61165.5	7643.31	76904.4	598444	515.072
F6	6	58919.7	6404.41	71484.1	544358	225.504
F7	6	57954.7	3998.57	68748.2	518220	639.656
F8	6	61572.4	15977.1	63597.4	487946	571.495
F9	6	49972.1	16985.5	53926.9	438062	739.052
F10	6	47731	16332.9	54023.1	453884	431.658
F11	6	45539.7	16094.3	55931.6	467783	957.993
F12	6	49200.7	13937.9	50530.1	487143	1128.35
G1	6	47538.3	8218.07	39191	442483	873.998
G2	6	48192.9	12379.4	44079.3	419012	754.676
G3	6	32128.4	978.162	53499.1	481502	471.422
G4	6	33920.8	870.326	71321.9	599679	6898.94
G5	6	53514.7	6347	61893	503312	716.614
G6	6	54668.5	8966.01	71280.5	568211	181.82
G7	6	48577.1	4072.14	67906.4	538176	526.964
G8	6	51011.7	7596.84	67549.5	532998	986.555
G9	6	50243.9	9046.24	65121.8	532238	964.044
G10	6	40211.2	6661.18	60184.9	519960	1099.64
G11	6	38611.9	7450.34	54102.5	502849	967.682
G12	6	48507.1	12061.2	47318.7	466253	714.192
H1	6	58751.8	5072.42	41046.5	440246	1045.31
H2	6	47275.7	5442.17	41838.7	423003	646.885
H3	6	52575.8	8023.28	48347.9	452077	710.836
H4	6	51383.6	7748.43	56450.8	506920	385.844
H5	6	49020.9	2308.15	57115.7	490761	256.242
H6	6	215956	65209.6	119570	604393	33630.2
H7	6	32810.7	0	55726.4	491218	904.547
H8	6	25797.9	2258.28	46489.6	386192	526.045
H9	6	2265.29	0	7767.29	62395	0
H10	6	8161.68	2314.76	31734.8	216455	0
H11	6	0	21068.8	1969.82	3697.09	0
H12	6	9439.54	13906.3	75.646	1906.36	0
A1	7	60149.1	13723.4	47915.7	512397	1878.21
A2	7	65009.6	14572.8	49277.3	481476	1054.12
A3	7	58084.1	13062.5	53649.2	496414	307.111
A4	7	56996.6	13409.7	57759.8	501845	2720.18
A5	7	57769.5	11485.5	63771.6	536497	672.654
A6	7	58306.1	12286.6	59012.8	480292	1166.47
A7	7	52416.3	8781.48	60543.4	493505	775.56
A8	7	53838.8	11481.6	54677.8	455797	557.918
A9	7	53710	12776.3	54385.8	466112	745.145
A10	7	46584.2	12234.9	52923.2	478941	742.984
A11	7	40133.9	10836.1	45676.6	444650	0
A12	7	46527.4	13840.6	43151.5	448280	1355.25
B1	7	50581.8	13801.5	45354	466626	831.396
B2	7	50733.3	14651.5	53289.8	491590	150.189
B3	7	49135.2	9336.72	55132.1	485376	422.516
B4	7	35388.7	6890.1	45798.1	383866	619.923
B5	7	46787.9	7198.5	62571	499437	209.126
B6	7	50614.3	7818.46	64824.3	505861	383.187
B7	7	41604.9	3873.55	61746.3	481904	462.797
B8	7	44790.7	8048.13	64207.6	509218	438.442
B9	7	42396.1	6872.52	59657.8	487875	424.875
B10	7	37004.9	8485.98	57727.2	491715	603.769
B11	7	34055.9	9955.4	50643.1	464135	609.555
B12	7	35726.9	8600.85	51203.2	502035	1440.54
C1	7	62620	18330.6	49232.3	492388	1084.02
C2	7	49168.3	13827.1	51049.4	446347	468.601
C3	7	63578.5	21308.7	59873.1	499956	773.258
C4	7	45889.5	7793.38	61943.8	497026	271.502
C5	7	50793.8	6666.6	65701.1	512212	1931.53
C6	7	51063	6858.56	67966.8	510459	604.055
C7	7	54217.9	6031.49	65740.9	493498	473.498
C8	7	57472.4	10151.8	64336.2	491852	431.968
C9	7	52752.6	8995.28	59697.7	462385	194.08
C10	7	48093.3	10963.3	60383.4	502369	638.066
C11	7	43082.9	13829	55074.4	467430	505.817
C12	7	36905	16036.8	51613.1	488723	938.132
D1	7	53415.7	21424.4	50211.8	491815	641.854
D2	7	54850.5	17967.1	54061.2	482856	809.013
D3	7	54342.6	14264.5	60353.7	478434	584.657
D4	7	50149	6045.21	65671.2	511366	305.011
D5	7	52803.7	3717.91	73654.8	553997	755.127
D6	7	49660.3	4428.39	70115.6	476961	775.094
D7	7	47451.8	1096.47	77288.8	475047	902.828
D8	7	49549.7	2933.87	67999.9	494682	824.942
D9	7	46489.6	5287.88	63122	488775	294.978
D10	7	47907.1	10242.9	62149.9	504453	235.72
D11	7	43018.2	20001.1	55659.7	481859	736.063
D12	7	45435.1	16152.4	68111.4	596856	1145.2
E1	7	48050.6	14415.9	42383.9	417038	466.496
E2	7	27700.9	7346.25	49956.5	452729	397.274
E3	7	54217.3	19562.9	58040.9	487900	425.288
E4	7	48958.7	5485.8	62207.7	493361	599.629
E5	7	49351	4672.55	63910.2	478129	703.584
E6	7	51082.3	2610.94	72332.2	535625	834.518
E7	7	49511.2	199.719	63876.7	455461	563.671
E8	7	59847.8	2237.99	72261.7	537860	360.312
E9	7	53582	6224.36	66963.8	516605	857.725
E10	7	45808.7	28022.8	58911.8	482210	402.105
E11	7	45970.5	16346.4	57172.1	497924	681.103
E12	7	44107.8	15113.4	57254.3	515230	758.588
F1	7	50884.2	13250.5	44852.3	449785	743.21
F2	7	50270.5	10089.1	52961.1	490093	927.301
F3	7	58342.5	18494.6	57735.9	493158	496.495
F4	7	56606.6	9350.47	70406.6	568066	991.078
F5	7	57391.8	7607.09	77471.3	600315	1061.27
F6	7	54316.4	6449.37	70999.8	542045	548.851
F7	7	54972.7	4491.1	69411.8	525297	759.468
F8	7	57487.6	15792.2	63414.7	485354	424.012
F9	7	47212.7	17132.9	54099.2	436263	725.051
F10	7	43587.4	16148.3	53790.3	452131	29.9169
F11	7	43263.8	15973.9	56405.4	470615	803.231
F12	7	46699.7	14153.5	51541.3	493466	1021.21
G1	7	46767.7	8701.15	40177	453897	1722.48
G2	7	46918.9	12720.1	45482.5	425815	561.954
G3	7	30962.8	926.772	54813.3	487560	475.616
G4	7	31811.1	1146.12	71669.1	598152	7285.65
G5	7	50403.4	6345.34	62306.9	502624	437.702
G6	7	50634.4	9125.3	71572.4	567280	464.365
G7	7	45977.3	4115.91	69145	543814	559.842
G8	7	47494.4	7364.36	67045.1	533514	807.736
G9	7	47179.6	8493.44	64841.1	533056	1137.31
G10	7	37108.9	6919.91	59851.2	521076	603.528
G11	7	34583.9	7265.27	53259.3	488574	1549.55
G12	7	45328.2	11708	46458.1	457712	448.336
H1	7	58713	6246.95	42394.1	452603	416.9
H2	7	45931.8	6238.73	43751.8	439016	800.353
H3	7	51560.7	8577.66	49521.7	464678	401.777
H4	7	48522.5	8218.11	56975	510771	406.286
H5	7	46133	2184.23	57111.8	489002	0
H6	7	204553	65668.6	119417	601277	33791.3
H7	7	30887.1	0	56157.8	493891	262.081
H8	7	24846.9	2533.72	46886.7	389938	240.575
H9	7	2409.54	0	7763.3	63466.6	171.397
H10	7	7401.45	2176.06	31686.2	217126	506.11
H11	7	0	21010.4	1921.19	3669.21	522.814
H12	7	6906.12	13768.2	0	2071.97	0
A1	8	60314.4	13616.9	47964.2	512592	1595.92
A2	8	65800.1	14822	49480.8	482248	607.475
A3	8	58896.6	12886.1	53849.8	498653	506.688
A4	8	57055.1	13265.7	57693.2	503062	2666.39
A5	8	57647	11356.7	64131.1	537432	500.963
A6	8	57539.8	12043.3	59167.1	480519	1436.53
A7	8	52555.5	8942.46	60666.8	493505	985.959
A8	8	53597.1	11387.7	54928.6	456685	958.654
A9	8	53979.7	12563	54476.4	466625	882.062
A10	8	46339.1	11991.4	53020	479561	397.145
A11	8	40085.8	10496.8	45963.1	444235	0
A12	8	46000.7	13606	43217.6	448285	1300.28
B1	8	49974.8	13621.7	45063.1	467169	244.091
B2	8	50667.5	14817.3	53457.3	491909	236.468
B3	8	49585.6	9342.05	55469.9	485705	762.78
B4	8	35056.7	6764.89	45946.4	384700	566.357
B5	8	46466.3	7252.61	62716.1	500556	568.588
B6	8	50714.2	7940.67	64852.2	506672	663.178
B7	8	41586.7	3951.77	61933.1	483058	268.022
B8	8	44249.3	8033.44	64208.4	510337	257.596
B9	8	42347.5	6696.55	59823.2	489463	623.867
B10	8	37256.5	8806.4	57935.4	492845	421.443
B11	8	34247.4	10124.5	50660.9	464856	678.873
B12	8	35667.8	8570.44	51416.5	502836	1299.9
C1	8	63424.6	18777.1	49250.6	492919	755.669
C2	8	49907.2	13855.5	51156.9	447882	607.383
C3	8	64552.9	21255.1	60029.1	501221	802.999
C4	8	45871.8	7809.43	62009.8	497894	210.112
C5	8	50392	6857.4	65795.5	513098	2271.62
C6	8	50788.4	6752.72	67892.2	511036	801.315
C7	8	54401.8	6296.56	66006.6	494622	190.346
C8	8	57419.6	10030.4	64717.1	492891	450.19
C9	8	52170.9	8858.7	60231.3	463736	851.284
C10	8	47959.2	10929.1	60375.5	503599	107.739
C11	8	42741.8	13832	55084.7	468046	612.588
C12	8	35973.6	15476.6	51812.7	488754	406.386
D1	8	53692.8	21137.8	50384.5	492112	453.795
D2	8	55072.6	18153.2	54168.3	483639	661.841
D3	8	54442.2	13889.5	60620.2	479712	999.119
D4	8	50278.4	6182.78	66048.2	512724	293.072
D5	8	52852.7	3491.07	73645.5	555092	734.152
D6	8	49058.7	4595.26	70459.4	477770	19.152
D7	8	47951	1183.59	77297.4	476183	1503.88
D8	8	48814.1	3066.74	68029	494604	215.994
D9	8	46524.9	5768.49	63046.4	489246	396.979
D10	8	47501.5	10459.6	62210.8	504905	187.84
D11	8	42811	19915.4	55729.6	483137	585.303
D12	8	46619.8	15651.2	68304.4	598061	887.389
E1	8	48459.4	14499.6	42453.1	417293	591.345
E2	8	27509.6	7511.47	49786.7	452084	513.442
E3	8	54195.9	19395.1	58279.5	488138	399.828
E4	8	49085	5213.65	62177.1	493845	805.126
E5	8	49324.2	4726.67	63994.3	478521	432.432
E6	8	50685.6	2603.33	72090.1	536583	527.395
E7	8	49705.4	676.696	64188.2	456806	453.078
E8	8	59830.6	2224.8	72116.6	538326	568.358
E9	8	53561.9	5530.1	67057.3	517344	905.982
E10	8	45415.4	27735	59352.5	484350	408.807
E11	8	45759.8	16131.2	57096.4	497808	1044.19
E12	8	43717.4	14867.8	57227.5	515482	892.032
F1	8	51713.1	13777.2	44712.1	450099	734.006
F2	8	50577	10005.4	53019.2	490931	344.969
F3	8	58535.2	18542.7	57794.5	493451	494.663
F4	8	56690.5	9171.95	70468.5	569108	1018.95
F5	8	57602.3	7696.69	77413.1	600304	726.383
F6	8	54625.5	6574.68	71391.9	543028	922.518
F7	8	55452	4305.14	69327.1	526500	639.656
F8	8	57093.1	15940.8	63692.9	486799	559.566
F9	8	46989.1	17161.6	54345.9	437370	361.025
F10	8	44016.4	15646.1	53846.3	453369	162.406
F11	8	43594.7	15903.5	56454.1	471777	244.295
F12	8	46809.4	14110.4	51521	493780	1086.31
G1	8	46697.8	8402.9	40264.7	454645	1038.59
G2	8	46697.9	13084.2	45641.1	427098	533.136
G3	8	30735	1208.11	54987.1	487731	793.532
G4	8	31386.9	1059.34	71664.8	598316	7413.71
G5	8	50086.1	6306.43	62357.1	503178	429.474
G6	8	50381.4	9124.45	72322.3	572515	530.094
G7	8	46112.4	4232.95	69023.9	544884	649.344
G8	8	47667	7495.63	67268	534564	952.011
G9	8	47797.2	8768.84	65163.8	534188	1258.19
G10	8	36881.6	6684.2	60105.4	522303	450.708
G11	8	34985.6	6988.99	53097.1	491048	657.27
G12	8	44731.9	11955.7	46461.3	458410	877.795
H1	8	59344.9	6151.98	42680.3	453524	1154.12
H2	8	46698.2	6295.77	43983.3	440292	508.585
H3	8	51456.2	9039.48	49621.4	465620	765.156
H4	8	48601	7731.68	56975	511761	209.531
H5	8	46264.7	2276.4	57188.8	489670	0
H6	8	205326	65530	119408	600265	33593.7
H7	8	30536.9	0	56273.4	494067	898.797
H8	8	25116.7	2201.84	46981.2	390941	297.33
H9	8	2245.16	0	7847.77	63254.7	321.566
H10	8	7858.06	2559.58	31977.9	219259	553.915
H11	8	0	21975	1765.54	3547.99	346.105
H12	8	6198.5	14058.1	0	1699.34	0
A1	9	62498.7	13396.1	46234.3	496372	1271.71
A2	9	69027.7	14646	48512	474322	1035.68
A3	9	62193.3	12809.6	52861.4	489371	53.7673
A4	9	59166.2	13066.9	57259.7	502146	2544.74
A5	9	60586.8	11466.9	63898.9	536675	849.049
A6	9	61506.9	12180	59193.4	483235	1358.44
A7	9	56012.6	8859.04	60465.4	492630	613.537
A8	9	57705.1	11149.3	54755.6	455161	589.821
A9	9	56899	12802.3	54562.9	467787	714.427
A10	9	50174	12000.6	53912.2	488673	715.431
A11	9	44695.2	11128.6	47231	457967	0
A12	9	51920	14024.2	44326.5	458174	1472.88
B1	9	50026.2	12837.8	43384.9	453162	1056.9
B2	9	51880.9	14021.2	51709.5	478010	773.313
B3	9	52398.7	9283.38	55240.7	488922	639.835
B4	9	37633.1	6797.94	46122.6	388082	370.386
B5	9	49201.9	6999.82	62769.4	504048	719.763
B6	9	53651.7	7907.83	65022.2	508059	767.174
B7	9	44278.9	3764.36	61397.7	479519	566.01
B8	9	47782.2	7565.88	64102.1	510007	169.378
B9	9	44830.9	6481.58	59487.2	485408	273.39
B10	9	38859.8	8866.42	57978.9	493640	563.917
B11	9	37129.2	10390.8	51910.2	478366	663.469
B12	9	40155.4	9104.6	53561.7	522154	1373.51
C1	9	66258.7	18334.8	48897.5	488860	622.479
C2	9	53906.3	14059	50887.3	449165	922.639
C3	9	69521.5	21346.3	60343	505421	682.177
C4	9	48648.5	8074.7	62568	505019	726.312
C5	9	53654.9	6774.53	66733.8	520604	2167.68
C6	9	53786.2	6770.08	68322.6	514222	284.931
C7	9	57265.5	5948.93	65794.1	493737	770.855
C8	9	59755.9	10042.9	63788.4	486734	400.883
C9	9	54631.6	8783.94	59155.5	457133	194.08
C10	9	49932.8	10464.3	59837.6	499020	735.345
C11	9	45157.1	13790.8	54981.8	468561	538.172
C12	9	39955.1	16174.8	53068	503415	1401
D1	9	56889.9	21359.3	50465.2	492630	609.966
D2	9	59772.2	18363.9	54881.5	491646	586.104
D3	9	59367.6	14648.6	61622.2	488014	652.558
D4	9	53257.7	6490.93	67506.4	520339	805.404
D5	9	56150.1	3612.43	75075.5	563315	941.579
D6	9	52194.7	4584.56	70751.7	480684	476.548
D7	9	49757.8	1005.88	76883.2	471987	980.142
D8	9	51668.4	2955.42	67782.2	491495	683.114
D9	9	48657.4	5207.37	62264.7	481696	122.678
D10	9	49882.3	10277.2	61562.9	501568	444.431
D11	9	46365.4	20703.4	56378.1	490612	670.185
D12	9	50247	16065.3	69521.5	612482	860.326
E1	9	51188.2	14715.4	42563.1	418331	432.753
E2	9	29845.9	7520.81	49986.2	453458	808.737
E3	9	57871.6	19516.6	58524	491678	542.219
E4	9	52044.1	5338.75	63125.9	499220	480.546
E5	9	52197.9	4812.63	64728.6	484642	513.072
E6	9	54344.8	2907.66	73026.3	542016	294.536
E7	9	51938.3	451.131	64098.6	454188	319.889
E8	9	63678.8	2387.38	72651.2	538707	685.949
E9	9	57111.3	6047.8	67046	516139	0
E10	9	47259.4	27861.1	58015.7	474488	482.526
E11	9	47932.8	15914.8	56686.7	496485	1066.07
E12	9	46147.9	14917.6	56926.5	514033	783.834
F1	9	52307	12914.8	43124.4	433652	715.599
F2	9	52028.6	9846.97	51627.1	476526	367.123
F3	9	62355.9	18373	57379.6	490446	685.199
F4	9	59079.7	9058.09	70198.9	566483	1012.23
F5	9	60262.8	7547.03	77591.7	600753	1241.46
F6	9	58289.1	6657.91	72066.5	548154	581.466
F7	9	58472.6	4289.06	69425.7	521716	426.768
F8	9	61648.5	15983.7	64344.6	491411	572.579
F9	9	50595.9	17318.2	54476.7	441701	872.061
F10	9	46868.2	15859.6	54403.1	457245	674.198
F11	9	45838.9	15260.8	56434.9	471296	913.227
F12	9	48400.3	13641.2	50795.9	488023	1170.39
G1	9	47703.9	7760.19	39426.1	444379	870.171
G2	9	48725.5	12349.2	44629.6	420996	554.75
G3	9	32428.6	886.704	53859.5	485711	297.784
G4	9	33920.1	1185.64	71781.7	601664	7660.49
G5	9	53068.7	6052.25	62566.1	506399	579.215
G6	9	53942.9	9051.19	73553.2	583591	330.348
G7	9	48592.3	3999.77	68649.2	541481	622.859
G8	9	50880.6	7519.68	68320.8	536607	814.848
G9	9	50593	9101.12	65925	536730	1069.82
G10	9	40005.5	6870.57	60719.8	524703	652.253
G11	9	38898.6	7549.49	54699.9	506771	1224.05
G12	9	49057.3	12354.1	47434	467417	1422.09
H1	9	60479.8	5617.08	41376.7	441016	766.558
H2	9	47637.4	5518.87	42235.5	426171	163.283
H3	9	53275.9	8170.98	48806.9	455106	605.943
H4	9	51303.5	7487.59	56957.7	510145	257.229
H5	9	49001.8	2064.95	57431.5	493991	126.987
H6	9	214367	65131.9	119524	604669	33358.7
H7	9	32982.3	0	56137.7	493272	420.643
H8	9	25990.8	2441.06	47117.8	388503	305.801
H9	9	2639.34	0	7786.41	63285	415.913
H10	9	8607.78	2728.75	32492.1	222317	585.092
H11	9	0	22864.6	2023.32	3920.13	80.4329
H12	9	9342.31	13900.3	0	2205.18	0
A1	10	64212.2	14802.1	48069.6	513269	1486.92
A2	10	69213.9	15575.2	49556.7	484112	1509.98
A3	10	62712.4	13641.1	54170.3	499524	133.051
A4	10	56175.7	13047.9	58056.9	504961	2519.09
A5	10	57247	11390.8	64417.3	538887	866.297
A6	10	57288.8	12057.7	59432.8	482173	1303.94
A7	10	53951.1	9331.74	61042.7	495165	730.255
A8	10	55244.5	11382.5	55167.3	458306	371.167
A9	10	55534.8	12940.8	54775.7	467872	419.528
A10	10	45600.3	11737.6	53269.8	480802	496.906
A11	10	39993.8	10356.7	45932.3	445435	0
A12	10	46050.1	13481.4	43571	449165	1563.65
B1	10	49988.6	14003.8	45613.1	468752	930.519
B2	10	51475.2	14729.5	53663.4	494522	642.298
B3	10	49680.4	9118.01	55739.7	487992	548.059
B4	10	35134.7	6569.77	46116.3	385964	443.549
B5	10	46126	7370.52	63129.1	501915	760.077
B6	10	50228.9	7897.13	65148.7	507775	330.389
B7	10	42045.6	3828.64	62170.3	483386	283.005
B8	10	44910.5	7739.68	64668.4	511986	338.756
B9	10	42746.1	6684.93	60222.7	490764	380.953
B10	10	36615.9	8573.7	58223.1	495185	367.642
B11	10	33968.4	10047.3	51166.5	466655	911.032
B12	10	35917.5	8472.59	51626.1	505538	1313.05
C1	10	66576.2	19224.7	49730.2	495769	1046.1
C2	10	53197	14634.4	51389.6	449658	244.152
C3	10	68131.1	21751.7	60263.2	503164	482.357
C4	10	45304.2	7688.62	62202.6	499428	502.366
C5	10	50219	6645.4	66109.3	514597	1929.51
C6	10	50224.6	6803.98	68362.4	511273	541.808
C7	10	55003.7	5921.99	66432.7	495547	702.671
C8	10	57916.5	10051.5	64908	493999	716.016
C9	10	52860.5	9213.08	60344	465777	176.623
C10	10	47370.3	10607.8	60903.6	505294	293.929
C11	10	42499.4	13972.6	55582.7	469473	842.309
C12	10	36104.3	15226.3	52228	490810	515.215
D1	10	55458.2	21663.5	50644.5	494249	564.995
D2	10	56814.8	18268.5	54459.5	485989	558.563
D3	10	56370.9	14308.1	60669.9	480738	541.447
D4	10	49352.2	5895.54	66107	513954	929.145
D5	10	52380.9	3308.46	74097.9	556085	1121.04
D6	10	48591.8	4669.07	70663.2	479413	722.144
D7	10	47795.4	1386.85	77657.9	477637	1144.75
D8	10	49222.3	2939.86	68270.9	496859	448.904
D9	10	46878.2	5276.73	63566.2	490998	700.227
D10	10	46669.1	10502.7	62878.3	507801	950.248
D11	10	42347.3	19725	55977.9	484906	257.179
D12	10	46158.7	15348.5	68901.7	599725	678.005
E1	10	49863.1	14661.7	42609.8	418421	732.222
E2	10	27940.2	7680.43	50041.9	453463	153.412
E3	10	55822.8	19558.1	58513.2	490392	207.458
E4	10	48574.9	5128.06	62695.7	495591	810.395
E5	10	48616.1	4463.49	64372.5	480238	249.984
E6	10	50151.7	2405.51	72725.9	537824	1020.81
E7	10	50066.4	348.922	64630.8	457645	963.236
E8	10	60377.9	2267.28	72591.3	539580	621.123
E9	10	54332.6	6073.24	67365	519172	278.644
E10	10	45993.4	27728.6	59518.9	485130	1162.08
E11	10	45537.6	16019.3	57509.8	499499	1179.38
E12	10	43410.4	14663.7	57558.8	516174	579.46
F1	10	54011.9	14023.1	45118.8	450954	850.205
F2	10	53378.9	10555.6	53228.8	493219	679.388
F3	10	61864.6	18860.3	58119.6	496135	634.817
F4	10	56050.4	8934.57	70662.2	570546	1550.54
F5	10	56731.7	7355.42	77616.8	601984	832.039
F6	10	53864.6	6030.38	71678.6	545196	467.782
F7	10	56491.4	4584.58	69728	528121	823.83
F8	10	58288.5	16055.3	64066.4	488702	481.487
F9	10	48324.4	17187.2	54450.1	439251	685.048
F10	10	43202.1	15771.6	54335	454717	830.193
F11	10	43575.1	15685.9	56856.2	473359	532.076
F12	10	46715.8	13744.5	52028.5	495362	1007.65
G1	10	46900.6	8068.24	40191	455613	1062.83
G2	10	47768	12907	46056.6	428393	146.793
G3	10	31057.6	928.514	55328.8	489424	566.21
G4	10	31591.1	1317.09	72002.4	599127	7574.84
G5	10	49680.3	6221.15	62708.1	505282	155.499
G6	10	49964.4	8699.4	73756.6	582426	632.527
G7	10	46697.8	4375.89	69539.5	546943	759.851
G8	10	48322.7	7691.04	67549.5	536266	1185.7
G9	10	47543	8771.84	65546	536645	1169.54
G10	10	37276.3	6562.51	60307.6	525072	132.887
G11	10	35190.4	6871.34	53433.1	491962	1134.83
G12	10	45630.7	11932.3	46428.1	458456	361.815
H1	10	61358	6484.37	43102.1	454780	584.393
H2	10	48082.7	6558.33	44029.7	441575	381.885
H3	10	52914.1	8653.48	50199.8	467457	739.869
H4	10	48506.8	7617.13	57344.4	512830	818.534
H5	10	45863.2	1916.23	57516.3	491450	346.947
H6	10	202790	64831.4	119263	601605	33366.7
H7	10	30641.2	0	56534.7	495932	578.385
H8	10	24868.3	2451.17	47386	391939	65.2262
H9	10	2205.74	0	7864.51	64002.1	226.433
H10	10	7769.31	2350.48	32452.8	221982	0
H11	10	0	22822.6	1845.8	3814.67	305.889
H12	10	7173.51	14073.9	0	1791.15	0
A1	11	69194.7	16226.9	48046	513832	1572.17
A2	11	74596	16588.6	49854.3	484391	921.969
A3	11	67900.6	15083.8	54213.3	500743	388.218
A4	11	56214.4	13021.4	58151.1	505331	2859.21
A5	11	57086.8	11261.2	64431.9	539466	1020.74
A6	11	57278.1	11843.9	59496.4	482800	1750.52
A7	11	56067.4	9534.43	61039	495696	836.99
A8	11	57148.8	11868.3	55453.6	459310	448.202
A9	11	56684.4	13239.6	54648.5	468065	730.225
A10	11	45918.7	11975.7	53457.8	481692	361.041
A11	11	39278.9	10240.9	46151.4	445504	0
A12	11	46037.7	13347.4	43391.2	448459	1281.1
B1	11	51802.1	13922.3	45526.3	469746	994.949
B2	11	52332.9	14609.8	53895.8	494662	344.05
B3	11	50838.7	9649.66	55709.5	488323	446.759
B4	11	34881.4	6623.16	46117.6	386533	346.869
B5	11	46153.8	7141.15	63002.9	502209	414.893
B6	11	50243.3	7747.43	65176.6	508209	470.384
B7	11	42674.8	4086.51	62061.3	483988	292.994
B8	11	45646.7	7937.97	64692.8	512510	457.85
B9	11	42885.2	6663.35	60383	491776	336.135
B10	11	36799.4	8736.22	58147.4	495481	372.623
B11	11	33708.9	9818.62	51105.9	467274	876.923
B12	11	35751.7	8225.34	51581.4	505849	527.058
C1	11	72254.2	20444	49722.5	496614	758.444
C2	11	57437.6	15371	51494.4	450376	489.161
C3	11	72817	22601	60397.8	503820	388.488
C4	11	45455.6	7549.23	62195	499562	313.87
C5	11	49825.3	6225.24	66206.7	514725	1819.52
C6	11	50331.4	6626.22	68175.2	512174	644.383
C7	11	55829.7	5991.51	66490.4	496821	387.321
C8	11	58603.7	10555.9	64862	495022	461.98
C9	11	53874	9088.49	60284.3	465656	249.532
C10	11	47247.4	10788.4	61057.6	506434	207.11
C11	11	42766.8	13780.8	55500.4	470540	98.1435
C12	11	35599.9	15433.3	52166.4	491027	398.121
D1	11	57527.8	22048.6	50807.4	494773	582.166
D2	11	59634	19118.4	54528	486575	594.711
D3	11	58602.5	14742.2	61179.5	482265	463.845
D4	11	49293.4	5995.69	66453	514889	557.921
D5	11	52328.8	3200.71	74088.5	557008	862.337
D6	11	48152.7	3885	70684.5	478967	1087.16
D7	11	48195.1	1477.45	77947.4	478260	722.013
D8	11	49758.7	3385.14	68351.9	496478	534.781
D9	11	47137.2	5536.85	63433.3	491575	809.121
D10	11	46858.1	10590.1	62934.6	508192	866.763
D11	11	42370.5	19390.5	56214.2	486702	846.283
D12	11	45399.5	15391.3	68717.1	600993	938.666
E1	11	51647.1	15161.5	42751.4	419134	215.111
E2	11	28155.5	7358.39	49997.8	453971	506.347
E3	11	58321.7	20239.9	58544.5	490668	901.498
E4	11	48264.5	5313.51	62626.6	496695	485.816
E5	11	48942.9	4285.21	64392.4	481426	484.848
E6	11	50320	2774.52	72727.3	539340	799.275
E7	11	50593.1	615.606	64639.6	458459	560.104
E8	11	60922.3	2271.67	72520.3	540751	373.88
E9	11	55412.3	6174.98	67771	519899	179.017
E10	11	44727.5	27927.3	59720	486359	804.21
E11	11	45381.8	15682.4	57513.6	500979	457.073
E12	11	44261.3	14701.7	58041.8	517169	454.432
F1	11	58048.1	14850.5	45184.3	452039	1078
F2	11	57061.7	11430.5	53276.1	494153	894.598
F3	11	65936.6	19750	58206.6	496796	189.621
F4	11	55958.8	8922.99	70870.8	571256	1070.86
F5	11	56871.2	7524.15	77792.3	602726	1255.61
F6	11	54439.7	6552.68	71948	546000	591.716
F7	11	59250.8	5035.9	69929.5	528725	606.98
F8	11	60822.9	16393.3	64211.9	489505	622.463
F9	11	49534.3	17116.5	54747.9	439854	568.04
F10	11	43679.6	15274.8	54271.3	455471	549.188
F11	11	42743.9	15538.6	56870.3	474281	740.558
F12	11	45650.8	13881.7	51847.5	495936	1250.41
G1	11	48915.1	8510.72	40361.2	456024	1172.56
G2	11	49673.4	13080.3	45753.1	429139	581.767
G3	11	30881.4	1152.37	55424.6	490710	630.799
G4	11	32073.5	1116.9	72022.3	599190	7397.59
G5	11	49736.3	5923.92	62849.2	506314	127.526
G6	11	49822.8	8671.29	74478.2	587122	678.622
G7	11	47266.2	4367.85	69664.4	547469	385.405
G8	11	48736.9	7423.48	67722.2	537503	516.138
G9	11	48202.4	9050.23	65634.1	536196	740.41
G10	11	37065.8	6759.85	60579.4	525116	867.086
G11	11	34177.5	7310.22	53721.5	493268	1011.67
G12	11	45964	12116.4	46805.5	458933	747.227
H1	11	63050.7	7056.97	43058.1	455554	737.216
H2	11	49701.6	6722.56	43995.8	442371	465.757
H3	11	54319.4	8979.42	50046.5	467899	603.134
H4	11	48390.5	7658.54	57404.1	513828	369.66
H5	11	45701.8	1848.85	57450.2	491946	212.401
H6	11	202667	64725.7	119330	602272	33300
H7	11	30671.3	0	56466.1	496103	502.8
H8	11	24831.6	2507.61	47516.6	392519	460.819
H9	11	2211.61	0	7893.99	64303.2	442.644
H10	11	7459.84	2493.38	32666.9	223585	363.734
H11	11	0	23423.8	1890.79	4305.59	0
H12	11	6379.46	14519.6	0	1692.14	0
A1	12	79044.6	18104.2	48114	515066	1714.71
A2	12	84576.1	18495	49869.5	484946	1275.39
A3	12	78106.3	16844.7	54367.3	501393	348.12
A4	12	55932.5	12854.1	58109.7	505357	2605.98
A5	12	56901.4	11204.5	64489.8	540405	731.452
A6	12	56724.5	11656.3	59460.6	482870	1264.08
A7	12	60224	10014.4	61098.4	496372	955.244
A8	12	60959.2	12339.9	55438.5	459572	634.952
A9	12	60358.7	13933.8	54842.6	469133	631.048
A10	12	45400	11668.5	53426.5	481775	320.186
A11	12	39505	10106.8	45937.3	446681	0
A12	12	45980.1	13080.6	43599.8	449266	1040.73
B1	12	53678.1	14430.8	45454.8	469658	790.508
B2	12	54716.5	15483.9	54101.9	495270	199.187
B3	12	53306.2	9863.03	55876.7	488505	616.458
B4	12	34654.1	6569.14	46344.5	386838	627.108
B5	12	45606.2	7225.96	63225.9	502159	749.159
B6	12	50230.5	7626.74	65301.6	508312	782.374
B7	12	43046.1	4364.52	62253.6	483857	704.183
B8	12	46702.1	8513.24	64637.1	513108	382.865
B9	12	43899.4	7016.11	60435.3	492300	388.124
B10	12	36816.7	8636.5	58389.6	496203	830.93
B11	12	33149.5	9791.48	50980.5	468208	644.764
B12	12	35698.3	8438.22	51712.9	506156	1568.03
C1	12	82642.5	22604.5	49726.4	497054	930.482
C2	12	66519.4	17148.6	51694.4	450595	620.233
C3	12	82483.2	24739.8	60533.4	504127	753.741
C4	12	44999.2	7468.97	62282.9	499843	620.824
C5	12	49711.8	6500.85	66072.9	514899	1929.51
C6	12	50288.9	6621.25	68429.3	511893	711.89
C7	12	57844.6	6629.43	66455.2	496291	499.067
C8	12	61092.3	10734.6	65163.9	495996	514.502
C9	12	55882.9	9508.4	60441.3	465882	352.22
C10	12	47361.3	10897.7	61236.3	507441	415.266
C11	12	42601.8	13805.9	55582.7	470873	734.458
C12	12	36457.7	15318.3	52067.3	491985	495.929
D1	12	61861.3	23035.8	50742.4	495101	550.278
D2	12	64749.2	19679.5	54713.1	487186	932.086
D3	12	63276.9	15542.2	60999.7	482240	1057.32
D4	12	49255.2	5881.23	66540.6	515503	865.104
D5	12	51893.8	2955.73	74124.9	557147	799.41
D6	12	48122	3967.37	70886.1	479591	1166.02
D7	12	48406.6	1372.92	78041.5	477887	1411.6
D8	12	50655	3123	68519	496554	227.705
D9	12	47898.6	5753.62	63554.5	493296	791.202
D10	12	46987.1	10441.9	63005.8	508850	62.6132
D11	12	42085	19400	56489	487073	619.509
D12	12	45026.4	15148.5	68860.8	601384	1264.85
E1	12	55397.9	15758.7	42590.6	419684	528.921
E2	12	28169.1	7770.04	50086.8	454418	443.387
E3	12	62260.1	20794.5	58640.3	491752	745.905
E4	12	48032.4	5299.25	62691.1	496762	455.255
E5	12	48482.3	4455	64407.9	481764	612.864
E6	12	50421.5	2439.75	72558.2	539700	1081.22
E7	12	52433.2	804.752	64455.5	458326	459.023
E8	12	63519.4	2790.16	72755.3	540956	805.048
E9	12	56782.3	6237.82	67184.5	520193	0
E10	12	44728.9	27900.6	59668	486915	163.523
E11	12	45902.7	15975	57785.5	501311	1165.21
E12	12	42924.6	14643.5	57925.2	518450	534.979
F1	12	65618.8	16062.4	45144.1	452476	966.403
F2	12	63930.3	12999.5	53624.4	494489	565.453
F3	12	73390.9	21172.2	58409.7	496865	277.561
F4	12	55613.7	8724.21	71029.5	571586	1131.42
F5	12	56863.4	7361.14	77748.2	602994	892.414
F6	12	53838.2	5979.68	71855.8	545949	577.738
F7	12	62962.2	5677.2	70069.9	529078	207.938
F8	12	64600	16965.8	64010.6	490146	566.072
F9	12	53408.6	18004.3	54729.8	440402	797.056
F10	12	43270.6	15606.4	54469	455929	235.061
F11	12	42878.4	15688.4	57108.5	474944	691.955
F12	12	45384.6	13760.1	51950	496368	1124.28
G1	12	52130.6	9163.24	40555.6	456918	1278.46
G2	12	52108.9	13712.1	45954.5	430010	538.54
G3	12	31155.4	1050.46	55445.8	490893	702.939
G4	12	31275	1109.17	71947.9	599162	7462.04
G5	12	49544	6120.14	62883.2	506589	657.376
G6	12	49319.9	8687.48	74983.2	592608	388.394
G7	12	48225.7	4308.89	69649.3	547332	420.11
G8	12	49661.8	7687.03	67721.1	537331	720.358
G9	12	49519.2	9070.18	65617.7	537704	446.26
G10	12	36965.3	6381.62	60624.7	526184	399.768
G11	12	34571.3	7004.85	53776.8	493769	829.442
G12	12	45725	11746.5	46726.6	459228	1033.53
H1	12	67129.4	7765.04	42966.4	455798	709.096
H2	12	53331.2	7610.58	44205.8	443244	249.831
H3	12	57959.5	9721.87	50229.9	468732	569.418
H4	12	48057.5	7492.88	57412.8	514743	642.221
H5	12	45285.3	2019.25	57577	492260	228.274
H6	12	202345	64441.3	118923	601590	33393.6
H7	12	30980.4	0	56745.8	496690	561.132
H8	12	25353.1	2314.71	47551	393235	282.082
H9	12	1908.85	0	7886.82	64321.5	64.4704
H10	12	7571.95	2773.93	32828.3	224996	327.361
H11	12	0	24022.4	2071.96	3859.52	647.119
H12	12	5858.19	15497.9	0	918.077	0
A1	13	97797	22279.9	48416.2	514225	1426.83
A2	13	103234	22571.4	49827	485234	1202.66
A3	13	98836.2	21058.8	54488.1	501572	180.439
A4	13	55087.5	12609	58241.2	505791	2277.44
A5	13	56464.4	11119.9	64607	539571	851.401
A6	13	56379.1	11748.5	59608.6	482572	1329.16
A7	13	67677.3	11810.8	61238.8	495964	806.275
A8	13	68569.1	13849.4	55437	459700	531.461
A9	13	67839.9	15259.3	55111.3	469492	780.252
A10	13	45482.1	11617.7	53317.7	482565	247.978
A11	13	39795.4	10218.6	46100.9	446812	0
A12	13	45235.3	13284.4	43533.6	449956	1241.46
B1	13	58303.8	15380.4	45683.3	470102	277.545
B2	13	59160.4	16065.9	54120.8	496766	71.3664
B3	13	57958.6	11043.7	55912.1	489117	341.996
B4	13	34643.2	6543.08	46278.6	386906	296.57
B5	13	45662.5	7028.89	63166	502865	547.591
B6	13	49929.9	7626.74	65329.5	508484	419.186
B7	13	45208.3	4504.69	62288.9	484273	499.421
B8	13	48739.7	8908.18	64823.6	513428	247.01
B9	13	46015.3	7285.86	60551.8	492954	606.836
B10	13	36777.5	8544.16	58647	496412	474.248
B11	13	33057.8	9821.75	51421.4	468661	566.644
B12	13	35698.3	8200.22	51730.8	506274	615.12
C1	13	103571	27171.2	49784.3	497178	542.01
C2	13	83771.4	20474.5	51652.1	451345	590.249
C3	13	101984	27770.2	60678.3	504623	1043.71
C4	13	44889.6	7457.99	62234.7	500334	408.983
C5	13	49383	6532.65	66666	515346	2048.59
C6	13	50131.5	6679.96	68401.4	511946	384.877
C7	13	62218.5	7192.6	66581.3	496622	349.442
C8	13	65524.8	11578.3	65251.9	495281	550.946
C9	13	59835.9	10169.2	60571.3	466375	270.069
C10	13	47265.2	10508	60973.7	507468	586.812
C11	13	42232	13364	55779.2	471374	227.564
C12	13	35327.5	15449.6	52300.4	492126	954.663
D1	13	71548.8	25329.3	51091.2	495242	617.325
D2	13	75510.8	21863.1	54674.5	487784	825.365
D3	13	72365	17207.7	61113.5	482153	761.024
D4	13	48766.2	6041.91	66367.6	514921	756.559
D5	13	51553.8	3011.3	74116.7	556723	978.869
D6	13	48226.1	4144.93	70972.4	479767	1107.44
D7	13	50558.2	1671.43	78106.3	478206	1391.65
D8	13	52471.7	3175.67	68197.4	497300	45.541
D9	13	50066.3	6133.89	63819	492558	362.519
D10	13	47293.7	10339.1	63117.3	509277	893.773
D11	13	42276.3	19608.3	56389	487819	896.958
D12	13	44869	15292.8	68762.2	602012	1129.53
E1	13	64054.1	17240.8	42997.2	419468	461.435
E2	13	27961	7300.51	50085	454264	262.485
E3	13	71621.6	22608.6	58814.4	492239	243.291
E4	13	48008.9	5067.7	62974.2	497504	583.822
E5	13	48548.2	4597.21	64602.6	481676	1177.34
E6	13	50383.5	2378.88	72826.1	539663	913.816
E7	13	56386.6	1503.77	64725.4	458439	750.373
E8	13	66969.7	3396.52	72895.6	542625	119.099
E9	13	61480.8	6375.48	67698.5	520371	509.031
E10	13	45088.4	27636.9	59887.7	487430	76.3999
E11	13	45426.5	15904.9	57789.2	501835	809.856
E12	13	42859.1	14739.6	57799.2	517682	684.052
F1	13	80639.6	19746.6	45410.6	452693	914.632
F2	13	78210.4	15595.1	53823.2	495111	698.377
F3	13	89639.2	24110.9	58372.9	497474	484.586
F4	13	55734.1	8696.23	70882.8	571285	1347.71
F5	13	57044.4	7416.43	77985	603715	392.436
F6	13	53480.6	6112.65	72045.3	545576	724.037
F7	13	71964.8	7257.33	69962.7	529665	456.473
F8	13	72647.2	18490.6	64293.4	490922	749.341
F9	13	60283.6	19554.4	54964.9	440936	555.039
F10	13	43164.3	15127.8	54246.1	456593	243.609
F11	13	42892	15257	57241.7	475891	926.018
F12	13	45783.1	13402.1	52065.2	496736	1061.9
G1	13	58647.2	10293.2	40995.3	456933	842.101
G2	13	58564	15068.1	46105.8	430042	310.696
G3	13	31283.1	1199.4	55797.7	491282	646.737
G4	13	31777.8	1304.2	72047.5	598595	7302.61
G5	13	49052.5	6085.37	63040.4	506735	533.963
G6	13	49311.2	8868.91	75711.9	597197	330.348
G7	13	51717.5	5215.69	69800.5	547845	505.959
G8	13	52708.8	8210.12	67811.1	538103	843.297
G9	13	51387.1	9167.97	65918.9	537782	1199.77
G10	13	36826.6	6346.54	60659	526259	437.419
G11	13	34845.4	6836.97	53932.6	494756	1093.36
G12	13	45928.9	12128.1	46660.2	459176	424.74
H1	13	75284.6	10270.5	42851.5	455505	1113.77
H2	13	61166.1	9326.62	44271	443147	563.013
H3	13	66116.1	11577	50202.7	468771	911.256
H4	13	47715.9	7457.63	57475.9	514106	126.059
H5	13	45247.1	1658.31	57621.3	492018	351.482
H6	13	202171	64144.1	118817	601977	33046.8
H7	13	30755.9	0	56742.5	496947	630.965
H8	13	25114.1	2608.69	47746	394104	308.342
H9	13	2539.54	0	7946.59	64469.7	180.832
H10	13	7559.1	2446.1	32832.5	225980	316.968
H11	13	0	24825.6	1845.8	4081.34	1.21868
H12	13	6187.69	15073.8	0	1825.35	0
A1	14	133827	31469	48585.3	515012	1240.96
A2	14	140103	30926.3	50013.2	485755	1170.9
A3	14	136705	28837.8	54453.2	501524	238.763
A4	14	55170.9	12725.7	58424.7	506061	2392.47
A5	14	56145.7	10815.6	64593.1	540314	965.862
A6	14	57067.2	11703.2	59547.3	483288	1255.95
A7	14	82171.3	14397.5	61447.6	495988	992.102
A8	14	83012.8	16846.1	55627.3	460310	585.152
A9	14	82652.4	18099.1	55018.1	469704	660.888
A10	14	45324.1	11698.9	53826.5	482230	658.424
A11	14	39067.3	9845.81	46261.5	446926	0
A12	14	45893.7	13234.8	43621	449532	1714.52
B1	14	67342.3	17510	45777.7	470623	1341.88
B2	14	68102.3	17818.6	54156.4	496336	275.879
B3	14	66885.2	12293.7	56006.9	489845	457.149
B4	14	34813.1	6410.88	46417.4	387007	473.598
B5	14	45363	6933.59	63448.8	503087	506.438
B6	14	49122.4	7524.39	65467.6	509127	565.581
B7	14	49439.3	5474.24	62262.4	485280	678.38
B8	14	52807.5	9480.2	64856.6	513168	224.073
B9	14	49902.9	7944.06	60604.1	492766	853.335
B10	14	36349.2	8489.68	58630.9	497317	538.012
B11	14	33500.6	9626.51	51254.2	468900	217.855
B12	14	35305.6	8017.76	51876.5	506649	1132.98
C1	14	142187	35053.9	50064.1	497731	809.315
C2	14	116464	27075.2	51933.2	451358	974.896
C3	14	138102	34665.2	60947.7	504847	759.317
C4	14	44823.9	7344.79	62348.1	500420	606.125
C5	14	49322.6	6357.27	66567.6	515268	1977.95
C6	14	49928.3	6548.49	68499.6	512393	732.055
C7	14	71455.1	8892.54	66512.9	496699	95.6466
C8	14	74040.3	12888.2	65530.8	496646	580.959
C9	14	67216	11622.7	60617.5	466634	449.773
C10	14	46513.1	10319.8	61216.6	508407	106.693
C11	14	41627.2	13613.1	55741.1	471998	395.81
C12	14	35522.6	15330.5	52433	492877	929.867
D1	14	89092.1	29062	51155.4	495504	366.307
D2	14	94768.5	25863.4	54915.7	488567	594.711
D3	14	90877.4	20396	61332.2	482754	926.809
D4	14	48612.3	6134.35	66589.4	515176	834.711
D5	14	52262.5	3128.12	74259.7	556806	748.135
D6	14	47872.2	4216.6	71145.9	480179	1065.75
D7	14	55282.1	2397.38	78096.5	479049	1207.1
D8	14	56094.3	4059.06	68987.4	496862	676.608
D9	14	53607.8	6371.72	63962.3	493620	398.358
D10	14	47322.5	10529.3	63136.8	510133	352.353
D11	14	41750.3	19586.9	56445.6	487584	896.958
D12	14	45262.6	14880.1	69087.6	602054	974.276
E1	14	79052.6	20583.7	43002.2	420116	706.071
E2	14	28019.5	7231.44	50283.5	454557	650.891
E3	14	89064.5	25854.9	59198.7	492792	588.426
E4	14	48147	5176.34	62872.3	497670	730.304
E5	14	48256.8	4192.88	64921.1	482376	475.776
E6	14	50336.2	2353.52	72915.3	539322	519.843
E7	14	63486.9	2700.91	64901.9	459229	387.673
E8	14	75036.8	4779.15	72969.7	541527	1204.56
E9	14	68933.3	7820.85	67577.7	521036	628.895
E10	14	44200.2	27607.6	60067.5	487725	671.515
E11	14	44490.1	15762.3	57860	502670	589.689
E12	14	42893.3	14562.9	57795.7	518760	819.9
F1	14	109226	25708.6	45465.8	452573	673.031
F2	14	105189	21174.8	53820	495596	418.815
F3	14	119959	29462.4	58669.6	498086	576.19
F4	14	55549.3	8842.9	71147.3	571614	784.403
F5	14	56504.7	7142.84	78198.7	603828	1480.12
F6	14	53897.2	6200.66	72304.6	546667	597.307
F7	14	87558.5	9870.77	70052.8	529499	429.738
F8	14	87875.5	21303.6	64463.3	490908	548.722
F9	14	73506.9	22001.6	54898.9	441384	805.056
F10	14	42961	15700.8	54399.8	456607	369.687
F11	14	42636.6	15397.8	57066.3	475517	768.697
F12	14	46149.4	13207.3	52124.7	496196	1220.57
G1	14	70685.5	13068.5	40556.9	457444	1513.23
G2	14	71238	17528	46199.6	430758	445.781
G3	14	30944.1	1181.98	55801.1	491881	427.803
G4	14	31587.3	1035.28	72173	599046	7374.7
G5	14	48975.3	5942.13	63150.1	506854	812.052
G6	14	48648.4	8423.42	76588.2	602558	966.29
G7	14	56884.2	5917.01	69877.5	548070	528.791
G8	14	57106.7	9209.21	67913.7	538632	808.752
G9	14	56507.1	10339.4	65763.2	538349	954.977
G10	14	36311.1	6486.87	60749.6	526649	669.971
G11	14	34268.9	6583.16	53757.5	495430	1154.93
G12	14	44637.6	12193.4	46930.3	460086	515.98
H1	14	91189	14164.2	42943.2	456614	1203.02
H2	14	76836	12546.3	44584.6	443552	797.676
H3	14	80791.9	14448.4	50531.9	469654	459.843
H4	14	47660.1	7388.01	57691.3	515328	765.725
H5	14	44992.9	1895.32	57776.9	492687	89.1933
H6	14	201137	64092.8	119145	603929	32818.2
H7	14	30973.3	0	56875.7	497679	835.536
H8	14	25301.9	2355.15	47798.5	394629	300.718
H9	14	2333.22	0	7928.26	64704.8	208.349
H10	14	8034.4	2589	33088	227548	475.972
H11	14	0	25011.1	1809.32	4112.86	290.046
H12	14	6365.95	15497.9	0	1418.52	0
A1	15	200980	47558.1	48845.9	515283	1288.48
A2	15	206949	45764.7	50360.4	486718	1088.95
A3	15	206778	43271.1	54819.4	501991	335.362
A4	15	54558	12662	58370.3	506798	2274.96
A5	15	55978.8	11008.9	64708	540721	653.839
A6	15	55850.4	11525.1	59585.5	483066	1424.33
A7	15	111250	19861.3	61330.9	497310	909.939
A8	15	111106	21803.8	55629.6	461067	662.965
A9	15	110834	23721.7	55219.8	470670	687.219
A10	15	45274.4	11454.4	53723.2	483001	402.845
A11	15	38876.1	9959.56	46101.9	447085	0
A12	15	45513.1	12921.2	43663.4	450386	1453.7
B1	15	84880	21155.2	45914.2	471348	872.284
B2	15	85044.9	21759.8	54281.9	497382	272.684
B3	15	83672.3	15648.9	56212.9	490263	116.019
B4	15	34719.4	6613.63	46518.8	387629	307.022
B5	15	45508.2	6957.01	63366.8	503555	531.634
B6	15	49159.2	7682.5	65655.4	509283	382.387
B7	15	57706.2	6787.62	62503.6	485596	611.79
B8	15	60568.1	10930.2	65184	514296	371.397
B9	15	56910.9	9604.92	60707	493256	510.925
B10	15	36408.1	8420.42	58689.6	497324	526.056
B11	15	33263.3	9985.68	51540.4	469700	273.97
B12	15	34790.9	8068	52036.2	507124	628.264
C1	15	212936	50732.5	50444.3	498364	983.203
C2	15	175962	38718.9	52102.4	452272	555.982
C3	15	205412	47385.9	61037.8	506163	627.343
C4	15	44933.6	7338.03	62522.3	500769	381.314
C5	15	49131.6	6157.79	66228.3	515917	1992.08
C6	15	49896.2	6375.69	68654.6	512231	632.109
C7	15	88211.4	11530.2	66702	497331	426.148
C8	15	91098.2	16107.2	65541.8	496416	320.492
C9	15	82496.1	14323.1	60881.4	467185	489.822
C10	15	46548.9	10653.4	61263.9	507980	513.591
C11	15	42124.5	13589	55868.7	472112	226.485
C12	15	34723.7	15249.3	52412.9	492514	1305.95
D1	15	123384	36399.8	51445	496905	574.807
D2	15	133222	33404.7	55073.6	489165	629.997
D3	15	125545	26502.1	61521	483681	895.944
D4	15	48696.6	5958.27	66601.6	516550	414.642
D5	15	51638.5	2931.91	74183.5	557673	751.631
D6	15	47758.2	3941.7	71132.5	480149	775.094
D7	15	62648.9	3728.48	78174.7	479247	983.883
D8	15	63569.1	5268.04	68912.7	497637	929.035
D9	15	60701	7736.73	64060	493526	339.086
D10	15	46731.7	10017.4	63333.2	510027	595.439
D11	15	41196.8	19139.3	56598.7	488537	779.137
D12	15	45296.4	14972.9	69301.7	603669	646.669
E1	15	109165	26979.1	43047.2	420841	937.211
E2	15	28182.7	7550.68	50442.5	455041	700.551
E3	15	123048	32020.7	59212.4	493528	426.231
E4	15	47685.8	4713.25	62956	498285	486.869
E5	15	48324.6	4533.53	64638	482924	898.128
E6	15	49705.4	2547.53	73072.3	540418	930.179
E7	15	77660.1	4689.88	65029.3	459268	95.1344
E8	15	90882.1	7228.05	73042.3	543238	505.039
E9	15	85629.9	10769.9	67907.9	521977	112.08
E10	15	44847.3	27908.2	60099.4	488901	568.308
E11	15	44845	15847.1	58069.8	503222	672.091
E12	15	42479.1	14229.5	58115.3	519263	706.894
F1	15	163212	37513.9	45732.3	453278	670.73
F2	15	155682	31669	54255.4	496488	698.377
F3	15	176631	40307.7	58728.2	498838	719.093
F4	15	54812.5	8867.03	71304.1	572511	814.202
F5	15	56196.3	7358.28	78129.4	605345	807.512
F6	15	53575.7	5912.72	72247.9	547645	980.292
F7	15	119057	15030.3	70254.3	530189	10.892
F8	15	117056	26245.8	64409.8	491060	578.001
F9	15	100217	26450.4	55297.8	442038	574.04
F10	15	43200.9	15304.8	54570.1	457344	181.638
F11	15	42496.1	15141.8	57278.9	476745	791.72
F12	15	45566.9	13036.1	52261.4	497101	806.933
G1	15	94628.2	18494.5	40854.2	458530	894.413
G2	15	94856	22338.8	46368.2	431282	774.488
G3	15	31183.1	1013	55810.4	492666	695.389
G4	15	31973.7	983.735	72200.7	599193	7483.25
G5	15	48838.3	6060.53	63334.5	507898	502.699
G6	15	49177.5	8316.09	77360.2	608274	814.347
G7	15	67489.5	7719.01	69913.2	549090	346.134
G8	15	67494	10797.5	68029.8	538376	747.791
G9	15	65007.9	12230.3	65912.8	538416	1123.21
G10	15	36478.6	6468.23	60776.1	527439	921.349
G11	15	34639.1	6657.19	53994.4	495640	883.481
G12	15	45510.2	11815.1	47326.6	460465	616.659
H1	15	121756	21376.2	43246.4	457015	517.151
H2	15	105249	18883.4	44463.1	444140	668.299
H3	15	109167	20065.1	50512.1	470900	623.738
H4	15	47080.5	7193.27	57767.5	515484	505.941
H5	15	44839.9	1730.34	57963.6	493299	201.063
H6	15	200267	63606.5	119081	602788	32818.2
H7	15	31087.9	0	57147.9	498049	512.659
H8	15	24899	2535.4	47886.1	395225	475.22
H9	15	2204.07	0	7972.09	64327.9	365.594
H10	15	8055.42	2543.82	33171.8	228446	372.048
H11	15	0	25400	1652.46	4475.29	422.882
H12	15	6595.52	15438.7	0	2320.39	0
A1	16	308813	72625	48947.1	516285	1555.4
A2	16	316014	69342.9	50520.4	487210	948.604
A3	16	322428	67069.7	54981.5	503036	495.753
A4	16	54866.6	12458.2	58354.9	506591	2745.84
A5	16	56140.7	10767.4	64650.2	540949	755.756
A6	16	55529.1	11499.7	59651.5	484129	1326.72
A7	16	165547	29815	61503.3	497407	1395.24
A8	16	164049	31635	55966.5	461323	366.498
A9	16	163405	34004	55419.9	471094	408.996
A10	16	45227.1	11447.9	53596.1	483073	798.09
A11	16	38350.8	9892.53	46417.1	447468	0
A12	16	44953.4	12941.3	43539.8	450119	1642.92
B1	16	118233	28968.3	45812.1	471889	1374.1
B2	16	118284	28399.3	54579.2	497873	252.445
B3	16	116602	21895.3	56397.3	490944	494.379
B4	16	34647.4	6302.2	46639.9	388096	474.904
B5	16	45091.2	6636.38	63333.2	503802	0
B6	16	49326.3	7380.79	65415.6	509769	570.381
B7	16	72960	9567.72	62554.9	485633	535.213
B8	16	76027.3	13827.8	65147.7	514391	376.69
B9	16	71728.1	12080	60613.5	493258	484.931
B10	16	36132.2	8558.93	58525.9	497794	330.778
B11	16	33338.2	9713.17	51466.3	470020	578.747
B12	16	35006.3	8220.06	52029.8	507763	1550.94
C1	16	323974	74302.2	50577.5	499432	488.364
C2	16	270848	57667	52239.9	452846	439.474
C3	16	317834	67344	61423.2	506011	876.421
C4	16	44596.9	7395.48	62463.9	501018	376.99
C5	16	49380.3	6202.12	66611.9	516206	1482.46
C6	16	49633.6	6164.84	68565.7	512273	590.027
C7	16	120042	16997.7	66818.2	497728	433.724
C8	16	124090	21753	65681.7	496991	682.788
C9	16	111238	19900.9	60886.2	468074	384.053
C10	16	46158.9	10316	61450.5	508429	416.312
C11	16	41718.4	13333.9	55954.1	472545	251.291
C12	16	35506	14834	52553.6	493770	743.893
D1	16	185908	50089	51677.8	497108	995.896
D2	16	201527	46763.1	55232.4	489864	560.284
D3	16	189731	38266.6	61605.1	483964	736.332
D4	16	48821	5849.32	66589.4	516208	798.891
D5	16	51183.1	3091.83	74503.5	557760	523.229
D6	16	47881.2	3897.84	71169.5	480478	743.549
D7	16	76959.4	6114.24	78559.6	479453	1244.51
D8	16	78274.5	7688.4	68872.2	498368	372.135
D9	16	74298.9	10198	64250.2	494450	0
D10	16	46789.3	9816.18	63140.2	510328	626.132
D11	16	41605.4	19289.3	56656.5	488695	1013.51
D12	16	44857.7	14781.5	69380.6	604188	676.58
E1	16	163799	38934.2	43237.2	421141	771.87
E2	16	27959.4	7416.26	50336.5	455192	462.896
E3	16	184756	43104.1	59366	493818	695.927
E4	16	47324.5	4775.8	63134.9	499745	742.95
E5	16	48241.5	4431.65	64713.2	482835	271.152
E6	16	50195.5	2192.48	73286.1	540992	1275.06
E7	16	104091	9507.82	65064.6	460279	350.808
E8	16	120675	12352.9	73477.5	543581	458.304
E9	16	114227	16187.8	68296.2	522638	585.308
E10	16	44104.3	28366.7	60231.2	489024	658.112
E11	16	44347.2	15708.2	57934.4	503246	1030.02
E12	16	42434.4	14535.6	58226.2	520228	442.41
F1	16	252287	56416.9	45668	454119	1163.14
F2	16	243023	49061.9	54145.7	496600	718.421
F3	16	274887	57932.4	59045.8	499526	508.403
F4	16	55025.3	8703.95	71376	572809	1649.55
F5	16	56243.1	6915.97	78160.5	605524	935.808
F6	16	53259.6	5964.38	72316.8	547256	384.848
F7	16	177297	24468.9	70624.1	531434	740.655
F8	16	172119	35351.8	64596	491853	433.772
F9	16	146826	34806.5	55433.9	442354	859.06
F10	16	42904.2	15390.7	54773.2	457949	579.105
F11	16	42048.7	15199.4	57163.6	477188	1089.73
F12	16	44448.7	12804.8	52314.5	497186	1276.17
G1	16	138775	28374.7	40748.8	458423	1505.57
G2	16	138919	31479.6	46529.5	432139	713.25
G3	16	31432.5	1171.53	55920.6	492834	625.766
G4	16	31768	1187.35	72179.9	598573	7363.67
G5	16	48714.8	5852.71	63143.3	508239	696.045
G6	16	48614.9	7977.08	78260.5	614210	522.411
G7	16	88245.8	11662.5	70184.6	549568	620.119
G8	16	85911	14113.4	68204.6	539158	654.317
G9	16	82743.2	15643.8	65915.8	539571	847.19
G10	16	35900.9	6207.31	60892.1	527823	545.943
G11	16	33561.6	7006.18	54181.1	496838	1166.25
G12	16	45194.5	11644.3	47088.2	460816	446.763
H1	16	177891	34396.6	43459.2	457818	733.548
H2	16	158119	30280.1	44665.9	444297	547.845
H3	16	161874	30755.9	50695.5	471370	619.991
H4	16	46918.7	7472.61	57814.2	516104	496.571
H5	16	44296	1460.02	57846.9	493759	182.166
H6	16	199456	63533.6	118647	603413	33161.1
H7	16	30763.8	0	57131.1	498645	615.355
H8	16	25237.9	2538.77	48125	395943	415.076
H9	16	2303.87	0	7927.46	63407.7	542.495
H10	16	7382.77	2703.53	33448	229631	25.981
H11	16	0	26269.3	1870.12	4236.5	443.6
H12	16	6757.58	16273	0	1107.09	0
A1	17	439095	102862	49514	515830	1693.75
A2	17	449502	97411.7	50864.5	486987	1196.51
A3	17	466720	95208.5	55302.9	503178	717.201
A4	17	54068.9	12050	58584.6	506459	2932.87
A5	17	55894.1	10917.3	64755.9	540534	800.443
A6	17	55630.6	11309.8	59771.6	484140	1491.85
A7	17	260610	47819.2	62021.9	497890	920.689
A8	17	255294	49310.4	55991.4	461835	505.005
A9	17	256604	52078	55596.2	471634	927.701
A10	17	45414.9	11269.9	53707.6	483466	356.29
A11	17	38952	9621.35	46405.2	447568	0
A12	17	44554.3	12997.6	43627.2	450041	2104.48
B1	17	177334	42868.1	46034.2	471973	1143.63
B2	17	178123	41048.8	54594.9	497775	445.241
B3	17	176682	33588	56347.3	491261	611.263
B4	17	34012.5	6490.33	46715.9	388534	489.928
B5	17	44631.8	6668.68	63329.1	503517	241.881
B6	17	49585.3	7325.03	65776.5	509427	323.189
B7	17	103501	15020.3	62643.1	485680	380.392
B8	17	105201	18960.4	65109.7	514656	413.741
B9	17	99263.2	17341.5	60874.1	494322	588.012
B10	17	35805.5	8336.39	58768.1	498235	207.234
B11	17	32910.7	9655.74	51680.4	470443	498.427
B12	17	35084.5	8032.3	51980	507501	741.299
C1	17	451760	101150	50744.4	499986	862.037
C2	17	381363	78890.1	52573.8	453733	462.605
C3	17	459511	92425.2	61768.7	506852	178.444
C4	17	44538.2	7124.29	62658.5	501437	587.967
C5	17	48725.4	6240.66	66637.4	516237	1990.06
C6	17	50105.8	6173.11	68621.6	512223	504.109
C7	17	180550	26900.1	66887.6	497999	507.59
C8	17	185852	32201	65745.7	497852	769.61
C9	17	165349	29651.1	60858.3	467931	340.924
C10	17	47223.9	10194.3	61420.9	509036	315.895
C11	17	41783.4	13331.9	55890.3	472748	569.448
C12	17	35495	15319.7	52621.9	493446	1140.64
D1	17	285923	70789	51722.2	497695	534.742
D2	17	303739	65308.6	55623.7	490134	722.087
D3	17	290827	56168	61785.8	484545	724.868
D4	17	48726	5589.59	66681.4	516712	214.919
D5	17	51331.1	3023.78	74176.4	557762	464.963
D6	17	47997.1	3711.72	71302.7	480166	715.385
D7	17	105834	10848.6	78656.1	479535	1290.65
D8	17	104911	12245.4	69215.3	498079	304.474
D9	17	100547	14704.3	64110.8	495223	290.842
D10	17	46495.1	10115.8	63298.8	511167	311.838
D11	17	40440.4	19196.5	56807.2	489583	604.307
D12	17	44499.7	14884.4	69538.4	604302	1484.2
E1	17	251077	56977	43265.5	421284	856.228
E2	17	27997	7607.62	50334.7	455463	237.655
E3	17	286560	60844.2	59323.9	493951	657.264
E4	17	47974.6	4712.15	63235.7	499963	483.708
E5	17	47952.9	4268.23	64817.1	482551	160.272
E6	17	49998.3	2058.06	73227.9	541284	691.026
E7	17	154304	17698.7	65103.7	459919	218.809
E8	17	176939	21728.1	73256.7	543678	664.843
E9	17	168507	25950.8	68342.9	522113	160.337
E10	17	44634.4	28206.3	60296.5	489669	1139.3
E11	17	44511.7	15687.3	58077.2	503697	509.862
E12	17	41942.6	14577.1	58333.5	520006	703.287
F1	17	364526	79820.3	45931.1	454222	744.361
F2	17	360477	71819	54639.1	497449	763.784
F3	17	409214	81367.6	59347.2	500051	649.474
F4	17	55122	8450.16	71280.1	572465	1042.99
F5	17	56075	6797.76	78144.5	604824	371.682
F6	17	53060.5	6110.74	72327.9	547672	721.241
F7	17	279237	41296.4	70587.7	531282	7.92144
F8	17	268985	51966.4	65046.4	491847	479.318
F9	17	230035	49523	55376.4	443327	697.049
F10	17	43638.2	15183.6	54899.5	458207	602.611
F11	17	42394.8	14892.1	57157.2	477150	846.718
F12	17	44579.4	13298.8	52220.9	497831	1677.61
G1	17	206800	43241.1	41178.2	459588	885.482
G2	17	207405	44918.1	46850.2	432310	696.139
G3	17	31503.4	1139.3	55928.2	493386	785.983
G4	17	31824	1299.05	72126.2	598580	7278.02
G5	17	48774.6	5809.66	63292	507878	589.91
G6	17	48665.1	7962.6	78775.1	618566	604.358
G7	17	127349	18355	70252.2	549700	589.068
G8	17	121936	20388.5	68114.6	540013	829.072
G9	17	116795	21894.2	65981.4	539561	833.087
G10	17	35537.3	6311.46	60675.6	528038	1081.92
G11	17	33289	6782.77	54078.1	497209	1482.94
G12	17	45023.5	12007.6	47137.1	460979	553.735
H1	17	262263	54224	43785.7	457995	600.287
H2	17	242776	48577.3	44819.6	444618	654.915
H3	17	251080	48435.1	50862	471670	756.727
H4	17	47218.7	7117.48	57678.3	515659	108.173
H5	17	44437	1440.66	57988.5	493150	263.8
H6	17	199521	63436.7	118593	602596	32606.3
H7	17	31089.5	0	57171.4	499229	370.528
H8	17	25313.9	2388.84	48040.8	395882	405.758
H9	17	1851.82	0	7706.72	62508.9	273.606
H10	17	7653.7	2662.55	33550.5	230885	518.581
H11	17	0	27151.3	1958.88	4181.95	51.1846
H12	17	6752.18	16521.5	0	1612.93	0
A1	18	570177	128290	47951.8	500420	1259.13
A2	18	590413	122242	49818.9	478371	1345.05
A3	18	622764	120305	54357.4	493831	331.717
A4	18	56881.5	12083.1	57968.4	504920	2662.25
A5	18	58479.1	10547.7	64269.9	539614	897.656
A6	18	58966.6	11351.1	59859.9	485170	1507.3
A7	18	425982	73678.5	61829.4	497179	554.41
A8	18	411897	73914.1	55993.7	459868	675.415
A9	18	414293	77591.9	56078.5	472687	558.201
A10	18	48331.8	11560.5	54420.1	491441	335.388
A11	18	42899	10337.4	47681	460748	0
A12	18	48784.4	13225.4	44648.7	460221	1828.31
B1	18	266220	59181.3	44730	457588	783.073
B2	18	271797	56521.8	52689.1	482686	0
B3	18	287778	51295.1	56335.3	492382	619.056
B4	18	36448	6421.05	46900.4	391059	426.564
B5	18	47771.3	6570.96	63424.2	507606	382.138
B6	18	52700.2	7417.46	65688	510973	609.579
B7	18	167069	24608.9	62240	482849	488.6
B8	18	169470	28872.2	65065	513345	471.965
B9	18	158125	26880	60452.4	490018	399.777
B10	18	37669.8	8413.03	58731.2	497596	591.813
B11	18	35834.1	9992.99	52899.5	482765	374.095
B12	18	40050.5	8660.34	54091.9	525674	700.554
C1	18	590040	125735	50615.1	495189	534.611
C2	18	510001	99072.4	52535.9	454717	897.795
C3	18	628370	118324	62168.1	511420	542.768
C4	18	47674.8	7457.99	63272.5	507921	746.199
C5	18	52869.4	6390.03	67515.7	523655	1998.14
C6	18	53588.7	6224.38	69020.6	516730	393.644
C7	18	297935	44341	66926.3	496457	635.434
C8	18	301331	49134.6	64851	490595	327.995
C9	18	266192	44569.4	60074.3	461513	525.763
C10	18	50004.3	10209.5	60555.2	503102	464.428
C11	18	44308.7	13075.8	55666	472165	546.799
C12	18	40268	15528	53833	507652	942.265
D1	18	421410	94835.8	52026.6	497763	410.46
D2	18	441008	87638.3	56305.4	496502	915.734
D3	18	437482	78249.5	62962.2	493197	792.77
D4	18	52168.9	5984.68	67954.4	523960	880.3
D5	18	55181	2975.01	75613.5	565572	759.789
D6	18	50693.1	3937.42	71697	482650	878.74
D7	18	165686	19097.7	78124.6	475218	1947.81
D8	18	163925	20875.9	68798.8	493988	1068.26
D9	18	154477	22531.4	63323.9	486503	271.545
D10	18	49299	9540.9	62293.5	506012	678.924
D11	18	44204.9	19729.7	57241.1	496750	771.536
D12	18	47439	15191.4	70555.4	618123	941.515
E1	18	370426	78098.8	43661.3	422022	669.798
E2	18	29974.8	7630.02	50191.9	456270	407.916
E3	18	433868	82408.3	60095.5	497352	768.537
E4	18	50918	5202.68	64363.3	504226	795.642
E5	18	51397	4567.49	65572.5	487319	873.936
E6	18	53775.1	2409.31	73930.1	545313	762.772
E7	18	252891	30967.1	65220.9	457577	506.591
E8	18	288011	37232.9	73594.2	543206	702.532
E9	18	276718	41049.3	68114.2	520834	1237.55
E10	18	47503.3	27769.4	58853.2	479278	821.635
E11	18	46761.2	15181.9	57524.7	501602	1108.56
E12	18	44359.7	13935.2	58018.5	517947	353.447
F1	18	476843	99170.1	44393.9	437897	1028.53
F2	18	485630	91584.4	53178.3	481949	312.265
F3	18	565426	104293	58941.8	496108	1001.23
F4	18	57055.1	8326.65	70838.9	569965	719.036
F5	18	59235.4	6814.92	78227.8	605434	982.033
F6	18	57193.5	6051.43	72977.2	552529	1206.73
F7	18	448589	64754.1	70760.2	525469	991.17
F8	18	430641	74672.6	65650.4	496421	288.458
F9	18	361135	69142.9	55793.3	446163	468.033
F10	18	45095.4	15760.9	55373.9	461534	247.883
F11	18	43064.3	15246.7	57483.8	476843	998.922
F12	18	44921.5	12850.6	51617.2	492318	1272.11
G1	18	292438	59282.4	40299	448601	1582.13
G2	18	298326	59874.3	45525.3	426312	548.446
G3	18	33495	959.871	54618.3	489317	476.455
G4	18	33700	1332.55	72008.5	601918	7684.24
G5	18	52385.7	5851.89	63146.7	509875	696.045
G6	18	52006.2	8197.69	79956.6	629791	777.641
G7	18	209212	30901.1	69397.7	546012	897.757
G8	18	198735	33022.9	69125.5	540218	921.53
G9	18	188510	33893.9	67132	541420	1241.07
G10	18	37801.3	6561.42	61731.9	529523	454.03
G11	18	35502.3	6969.16	55727.3	513047	1211.49
G12	18	48757	12327.3	48629.3	471054	1203.43
H1	18	362323	73748.3	42521.3	445100	558.719
H2	18	348898	66474.3	43280	430005	313.182
H3	18	375535	69211.1	50120.8	461056	357.759
H4	18	49386.4	6736.8	57508.8	513192	436.097
H5	18	47106.1	1335.32	58063.1	496727	209.377
H6	18	209768	62961.6	118635	605391	32795.2
H7	18	33271.6	0	56927.6	497021	1059
H8	18	27123.7	2339.14	47809.6	393123	615.837
H9	18	2590.7	0	7810.32	62377.5	375.029
H10	18	8041.4	2462.91	34068.8	233643	467.658
H11	18	0	27925.3	2096.28	4122.56	387.54
H12	18	8035.09	16740.4	0	1951.36	0
A1	19	690495	157113	48296.9	500098	1741.26
A2	19	709144	148147	50250.1	478864	1159.63
A3	19	750107	146377	54640.3	494497	239.675
A4	19	56964.8	11806.5	57970.1	505087	2509.16
A5	19	58414.5	10361.4	64559.9	539566	782.411
A6	19	58862.4	11339.2	59883.8	486039	1045.27
A7	19	595333	103082	62226.9	497558	694.932
A8	19	569673	100850	56389.5	459886	675.415
A9	19	568369	105529	56186.1	473555	1003.18
A10	19	48351.7	11358.4	54332.5	492099	414.247
A11	19	43593.6	10092.6	47800	461317	0
A12	19	50064.2	12881	44758.6	460856	1192.88
B1	19	364153	80191.8	44774.6	458145	747.141
B2	19	379174	76693.7	52987.4	484226	583.713
B3	19	409099	72652.5	56666.2	493559	494.379
B4	19	36305.3	6331.44	46806.6	390807	523.897
B5	19	48107.5	6883.52	63606.9	506831	430.01
B6	19	52863.3	7429.68	65456.8	511601	815.972
B7	19	268165	41641.9	62603	483582	255.537
B8	19	269318	45738.8	65217.8	513938	524.013
B9	19	250418	42759.8	60478.1	490321	477.76
B10	19	37435.4	8122.17	58665	498033	609.747
B11	19	36099.2	10045.2	52813.9	483919	731.686
B12	19	39251.7	9136.33	54260.5	526775	930.567
C1	19	703944	151684	50932.6	496091	1233.86
C2	19	611094	119557	52695.4	455189	278.419
C3	19	758199	141844	62333.4	511998	886.645
C4	19	47820.7	7414.06	63354.5	507506	689.132
C5	19	52882.9	6346.66	67623.9	523522	1831.63
C6	19	53554.9	6196.26	69057	516350	507.616
C7	19	456218	69135.3	67165.9	497102	965.936
C8	19	452132	73075.6	65175.9	491252	426.608
C9	19	392237	65835.3	60365.2	462420	214.618
C10	19	51639.3	10518.5	60696.3	503394	338.907
C11	19	45133.4	13468.5	55694.8	472274	334.335
C12	19	41519.7	15915	53802.2	508184	1136.5
D1	19	538942	119503	52259.4	498922	662.296
D2	19	554514	109406	56663.3	497269	944.135
D3	19	560095	99566.3	63421.2	493382	564.374
D4	19	52512.9	6048.51	68081.9	524093	394.018
D5	19	55356.7	3131.53	75721.3	565769	544.204
D6	19	51578.2	3682.84	71936.6	483088	1412.74
D7	19	260446	33773.5	78311.6	475701	1123.55
D8	19	256628	34872.5	69082.4	494582	430.687
D9	19	239592	36772.4	63425.5	486714	860.122
D10	19	49302.7	9781.91	62564.7	506427	790.645
D11	19	43516.7	19288.1	57155.5	497387	466.216
D12	19	47051	15105.7	70879.3	618691	1462.84
E1	19	475142	100234	43838	422782	745.719
E2	19	29728.3	7513.34	50638.4	456688	673.061
E3	19	563450	105258	60167.9	498001	829.831
E4	19	50999.3	5304.74	64418.8	505221	788.265
E5	19	51351.2	4532.47	65685.3	487538	194.544
E6	19	53897.4	2372.54	73852.9	545760	1202.06
E7	19	386614	50701.7	65513.5	458230	406.7
E8	19	437838	59962.8	74073.6	544087	441.721
E9	19	413220	62572.8	68591.1	521025	0
E10	19	46747.6	28517	58859.9	479529	412.828
E11	19	46489.9	15818.9	57538.4	501859	937.322
E12	19	43465.6	14109.6	57997.5	518627	1113.24
F1	19	580078	121846	44877.6	438592	580.992
F2	19	599283	114444	53594.3	483019	585.497
F3	19	692909	127895	59202.7	496096	691.612
F4	19	56671	8331.47	71141.4	570642	1053.56
F5	19	59134	6892.13	78287.9	605949	962.222
F6	19	57138.9	6134.65	73109.9	552798	598.239
F7	19	618455	90588.9	70948.9	526688	508.953
F8	19	586675	99267	66132.3	497195	821.998
F9	19	482174	89281	55764.6	447251	99.0069
F10	19	46196.9	15656.8	55502.4	462515	526.751
F11	19	42379.7	15216	57536.3	477111	214.877
F12	19	44553.6	12267.7	51386.9	492464	749.973
G1	19	375969	77884.7	40745	448710	717.061
G2	19	385280	77090.8	45808.7	427342	715.051
G3	19	34134.2	997.325	54759.9	489641	841.345
G4	19	33531.4	1102.3	72061.3	601272	7473.07
G5	19	53297.4	5667.26	63132.2	510087	662.312
G6	19	52266.4	8120.18	80716.2	634786	294.496
G7	19	336011	51891.6	69842.8	546171	760.765
G8	19	316050	53085.7	69300.3	541404	929.658
G9	19	297845	53298.6	67192.4	542129	1163.5
G10	19	37508.3	6609.65	61618.1	529208	1285.68
G11	19	35215.6	7281.14	55656.5	513337	1093.36
G12	19	48820.6	12705.7	48390.9	470673	1005.22
H1	19	458403	96328.4	42725.5	445993	1002.52
H2	19	452123	88415.1	43550.8	430443	479.141
H3	19	495486	92500.1	50502.7	462489	586.276
H4	19	49380.9	6755.31	57608.3	513596	462.501
H5	19	47088.3	1284.98	58010.2	497020	92.9726
H6	19	208709	62448.1	118821	607118	32532.4
H7	19	33284.3	0	56946.9	498207	623.571
H8	19	27063	2325.66	48093.2	394337	334.602
H9	19	2900.18	0	8054.96	65241.8	394.684
H10	19	7858.06	2708.78	34102.9	234482	284.752
H11	19	0	28600.1	2041.56	4398.93	253.485
H12	19	8691.4	16990.8	0	1562.53	0
A1	20	805686	184491	48579.7	501476	1249.35
A2	20	818610	172593	50490	479618	744.746
A3	20	873208	170711	54969.8	495081	222.36
A4	20	56653.7	11881	58004.2	505290	2475.23
A5	20	58345.7	10422	64561.5	540362	918.823
A6	20	58317.7	11112.7	59894.9	485768	1399.11
A7	20	750141	131064	62489.2	498243	720.272
A8	20	711204	126512	56593.5	460560	692.534
A9	20	708399	132065	56605.7	474013	853.099
A10	20	48768.4	11650.9	54391.5	492146	677.426
A11	20	43406.8	10700	47757.4	461406	0
A12	20	49770	13319.2	44787.3	460376	1757.99
B1	20	464348	101847	45100.1	458656	648.018
B2	20	485802	98187.8	53316	485215	403.699
B3	20	533678	95606.7	56917.9	494338	446.759
B4	20	36565.3	6594.56	46812.9	391498	421.339
B5	20	48042.2	6767.22	63619.2	507806	1000.28
B6	20	53255.1	7257.82	65655.4	512229	520.782
B7	20	412801	65156.6	62768.1	484083	414.519
B8	20	412491	69525.8	65584.9	514996	47.6376
B9	20	376009	64390.8	60827.8	491030	457.144
B10	20	37750.6	8321.62	59004.7	498304	214.209
B11	20	36386.5	10018	52870.3	483995	850.516
B12	20	40189.7	9005.44	54295	526634	1146.12
C1	20	821594	175449	51120.7	496547	766.769
C2	20	707986	139131	52821.4	456074	690.48
C3	20	888296	164700	62511.7	512430	813.222
C4	20	47793.7	7806.9	63182.9	508608	459.998
C5	20	52789.2	6256.08	67744.9	523388	1987.04
C6	20	54222.3	6293	69038.4	517185	815.342
C7	20	629916	96305.7	67411.8	498584	227.279
C8	20	610970	98797.6	65194.9	491784	370.87
C9	20	521426	87702.9	60700.3	462191	0
C10	20	54144.8	10918.6	60697.3	503282	247.904
C11	20	47326.3	14161.4	55843	472548	548.957
C12	20	41646.7	16176.1	53683	508306	1140.64
D1	20	659440	143764	52426.4	499511	415.366
D2	20	665118	131449	56847.5	498061	1007.82
D3	20	677682	120966	63464.6	494515	903.881
D4	20	52334.5	5816.3	68111.9	524043	1100.65
D5	20	55630.3	2952.32	75571.3	565775	1003.34
D6	20	51542.5	3662.52	71637.6	483595	699.612
D7	20	397000	53752.8	78709.9	476466	1296.88
D8	20	389266	55358.1	69230.5	495211	800.22
D9	20	354698	54419.7	63776	487800	774.661
D10	20	49882.3	9826.13	62591.1	506874	584.39
D11	20	43935.4	19179.8	57224.2	497197	120.355
D12	20	46447.4	15224.2	70604.7	620153	495.684
E1	20	575460	121288	44133.8	423690	596.407
E2	20	29718.7	7636.55	50566.5	457160	632.269
E3	20	686438	127287	60616.8	499044	877.924
E4	20	51524.1	5350.83	64465.2	506039	561.691
E5	20	52000.1	4304.31	65750.6	487634	783.216
E6	20	54307.9	2584.31	73874.6	545894	853.399
E7	20	536680	72787.1	65682.4	459314	923.993
E8	20	602187	85009.8	74567.2	545343	847.26
E9	20	559201	86256.7	68697.4	522859	599.318
E10	20	48249	28946.2	58849.2	480206	741.214
E11	20	47450.9	15686.1	57584.3	502524	633.465
E12	20	45691.9	14560.5	58170.2	518942	413.557
F1	20	680283	143448	44948.8	439404	1251.72
F2	20	707274	136475	53871.6	483152	903.037
F3	20	820695	150029	59363.3	496666	494.663
F4	20	56699.8	8499.38	71186.3	570778	903.601
F5	20	58771.9	6729.13	78279.9	605873	1034.86
F6	20	57929.8	6242.75	73026.9	552648	683.036
F7	20	777033	115922	70997.1	526900	397.062
F8	20	732721	123258	65983.3	498426	1002.01
F9	20	597981	109159	56197.5	448022	84.0059
F10	20	46438	15941.2	55320.1	462906	513.929
F11	20	43416.4	15178.9	57422.3	477716	409.29
F12	20	45333	12708.1	51578	491782	1216.5
G1	20	461530	96776.9	40873.3	450251	743.856
G2	20	474047	94653.9	46233.3	427779	798.804
G3	20	35583.6	1645.37	54663.2	490672	646.737
G4	20	33445.2	1212.27	71895.9	601400	7423.03
G5	20	55256.2	6207.07	63194.3	510874	948.628
G6	20	51837.5	7999.23	81517.4	643431	944.096
G7	20	509474	80061.5	69979	547205	566.235
G8	20	477625	79689.2	69814.1	541895	882.921
G9	20	439447	77581.5	67369.6	542579	1053.7
G10	20	38034.6	6582.25	61877.8	529785	448.493
G11	20	34442.1	6962.55	55491.7	514017	1237.88
G12	20	47862.5	12623.6	48007.2	471724	1363.89
H1	20	554969	118692	42949.3	447633	1023.3
H2	20	553543	110420	43908.2	432297	513.939
H3	20	612002	115537	50582.6	464205	796.998
H4	20	49885.9	7013.5	57620.4	513882	270.857
H5	20	47352.5	1330.67	58117.6	497091	410.44
H6	20	209447	62472.1	118439	607634	32170.5
H7	20	32752.2	0	57024.8	498435	871.685
H8	20	26766.8	2308.82	48005.6	395090	142.312
H9	20	2816.31	0	8081.26	65607.5	512.618
H10	20	7232.12	2752.91	34244.6	235189	479.09
H11	20	0	29182.2	2110.87	4704.39	369.26
H12	20	8861.55	17714.7	0	2298.79	0
A1	21	903078	207814	48922.1	500851	1400.28
A2	21	916551	193025	50630.7	479278	1134.02
A3	21	972329	190693	55153.4	495511	297.998
A4	21	57074	12074	58294	505244	2565.43
A5	21	58363.3	10511.3	64448.1	540746	1042.69
A6	21	58256.3	11410.7	59970.5	486286	1284.42
A7	21	886255	155408	62720.2	498886	874.616
A8	21	835573	148393	56829.1	461420	806.919
A9	21	825353	154856	56859.2	474321	530.993
A10	21	50888	12445.3	54560.2	492288	318.286
A11	21	45397.1	10905.1	47836.7	461765	0
A12	21	52549.6	13793.6	44957.1	460433	1552.15
B1	21	556716	122744	45459.9	460169	1284.88
B2	21	584049	118095	53518	485227	236.468
B3	21	645925	117250	57154.9	494795	545.462
B4	21	37152.4	6438.85	46899.7	391530	411.54
B5	21	48667.4	6774.48	63705.3	507479	556.83
B6	21	54204.9	7225.74	65843.2	512170	710.376
B7	21	567515	90761.3	62983.7	483984	545.201
B8	21	564678	94924.4	65730	515630	501.959
B9	21	505921	86953.9	61284.7	491230	447.284
B10	21	38267.7	8690.05	59115.4	498597	203.249
B11	21	36582.3	10150.6	52817	483947	589.75
B12	21	41070.4	8644.48	54444.5	526621	833.304
C1	21	914943	196040	51463.3	497714	343.15
C2	21	799642	156168	53079.6	456369	768.438
C3	21	991025	183618	63136.8	513016	1134.79
C4	21	47785.2	7342.25	63353.7	508471	523.982
C5	21	53236	6255.12	67594.4	524191	2201.99
C6	21	54424.7	6067.28	68964.7	515952	733.808
C7	21	777271	120389	67706.4	497786	466.869
C8	21	745307	121426	65653.8	492285	284.048
C9	21	633231	107428	60955.6	462952	457.988
C10	21	58864.2	11589.7	60777.3	503853	767.771
C11	21	49931.6	14376.3	55837.9	472773	328.943
C12	21	46497.1	17189.5	54063.5	508932	582.716
D1	21	762096	166148	53011.3	499897	659.843
D2	21	770764	150961	57154.6	498948	772.005
D3	21	788025	140080	63765.5	495068	1075.84
D4	21	52953.9	5568.68	68025.4	524509	699.03
D5	21	55879.5	3157.61	75583	565891	694.531
D6	21	52137.2	4060.43	71663.4	483737	1300.08
D7	21	543952	75987.8	78840.7	476283	1142.25
D8	21	531031	77063.5	69563.5	495396	352.617
D9	21	472331	73729.4	64066.5	487265	180.57
D10	21	51300.5	9853.77	62578.5	507233	629.815
D11	21	42895	19664.3	57442.4	497250	195.101
D12	21	46827.9	14892.9	70951.2	619535	1163.72
E1	21	672283	140824	44520.4	423748	548.323
E2	21	29945.2	7698.16	50671.6	456721	478.857
E3	21	802002	147334	60754.6	498286	651.606
E4	21	52554.2	4961.26	64429	505774	800.911
E5	21	52591.6	4382.84	65574.7	487922	823.536
E6	21	55860.2	2737.74	73908.4	546380	748.927
E7	21	667253	93444	65922	459785	695.67
E8	21	748178	108217	74589.3	546256	446.244
E9	21	687051	107119	69051.9	523102	49.8134
E10	21	51437.9	29733.4	59238	479615	436.954
E11	21	49619.5	16500.1	57426.7	502678	446.773
E12	21	46656	14542.7	58190	519630	1268.32
F1	21	765248	162666	45279.7	439364	988.262
F2	21	808484	156164	53923.2	484055	712.091
F3	21	921750	169519	59911.5	497272	124.582
F4	21	56987.3	8020.76	70993.6	570014	1078.55
F5	21	58829.1	6649.05	78422.4	605874	984.863
F6	21	57741.3	5956.72	73148.4	553475	700.741
F7	21	916963	137668	71452.7	527048	466.375
F8	21	851817	143775	66580.4	498268	614.872
F9	21	696995	126973	56316.6	447834	563.039
F10	21	47865.7	16307.1	55517.8	463182	420.973
F11	21	44571	15591.1	57556.8	478145	254.527
F12	21	46791.6	13157.7	51389.4	492766	881.523
G1	21	542073	114934	40953.3	450189	1360.12
[truncated: 10,583 more rows]

## Sheet: Multicomponent Data
Block Type	96alum
Chemistry	SYBR_GREEN
Experiment File Name	D:\Applied Biosystems\7500\experiments\SURYA\SuryaFaNIP2.eds
Experiment Run End Time	2024-10-29 12:50:54 PM EDT
Instrument Type	sds7500
Passive Reference	ROX
Well	Cycle	SYBR	ROX
A1	1	57075.7	502133
A2	1	64160.9	460488
A3	1	59476.3	484098
A4	1	58510.7	487193
A5	1	58077.9	518810
A6	1	59157.6	468866
A7	1	52171	487239
A8	1	54341.4	447375
A9	1	54108.4	460742
A10	1	47522.5	463758
A11	1	41364.2	437998
A12	1	43802.4	437430
B1	1	49597.7	458889
B2	1	52477.1	482863
B3	1	50453.4	474637
B4	1	35606.1	374212
B5	1	46708	482771
B6	1	51406.6	498515
B7	1	41841	475501
B8	1	44176.4	488742
B9	1	42312.5	470236
B10	1	37675.5	477890
B11	1	34116.9	456759
B12	1	34707.5	485460
C1	1	62929	483789
C2	1	50036.2	430917
C3	1	63390.6	486935
C4	1	46226.9	477109
C5	1	51896.8	496792
C6	1	51567.1	493601
C7	1	55327.5	479137
C8	1	58520.9	472993
C9	1	53581.2	443900
C10	1	48876.6	483438
C11	1	43830.6	447990
C12	1	39116.1	482858
D1	1	54716.9	483378
D2	1	56717.7	469404
D3	1	55493.7	459441
D4	1	50242.7	493615
D5	1	53114.7	537449
D6	1	50214.1	465887
D7	1	47399.9	462227
D8	1	49363	477038
D9	1	46444.2	471219
D10	1	47860.8	486168
D11	1	46536.5	469079
D12	1	47751.1	590427
E1	1	49060.8	410275
E2	1	27306.6	448766
E3	1	56003.6	473184
E4	1	50425.7	480878
E5	1	49794.8	458884
E6	1	51279.3	517757
E7	1	49497.1	440427
E8	1	60105.2	517039
E9	1	53750.4	497673
E10	1	48656.9	469119
E11	1	48295.9	487161
E12	1	44688.5	506929
F1	1	51636.8	442851
F2	1	50605.5	473738
F3	1	59893.2	480541
F4	1	56713.3	547373
F5	1	58412.8	579157
F6	1	55685.7	526455
F7	1	55161.5	505226
F8	1	58624.6	473736
F9	1	49481.2	424294
F10	1	46297.2	441553
F11	1	46185.2	462102
F12	1	46372.7	485869
G1	1	47539.2	445794
G2	1	48606.1	418338
G3	1	29079.6	478635
G4	1	29674	581381
G5	1	50582	483844
G6	1	52843.2	535372
G7	1	45695.7	527453
G8	1	47168.4	512412
G9	1	46849.8	508684
G10	1	37447.9	502328
G11	1	34322.8	471938
G12	1	42252.6	449939
H1	1	52677.1	440962
H2	1	45816.6	421342
H3	1	51028.1	448467
H4	1	48609.3	492382
H5	1	45479.8	474008
H6	1	210677	596339
H7	1
H8	1
H9	1
H10	1
H11	1
H12	1
A1	2	58448.6	491076
A2	2	65820	456349
A3	2	60354.3	474562
A4	2	60992.8	486921
A5	2	61136.6	520525
A6	2	62941.1	471194
A7	2	56060	487664
A8	2	57214.2	446018
A9	2	57453.3	462335
A10	2	50360.1	472986
A11	2	45581.8	453614
A12	2	49563.1	453493
B1	2	50457.4	447529
B2	2	52391.9	469743
B3	2	53460.2	477603
B4	2	37859.7	377371
B5	2	49513.2	490012
B6	2	54439.3	499999
B7	2	43977.7	472493
B8	2	47202.6	491653
B9	2	44027.3	468851
B10	2	39633.5	480361
B11	2	36896.3	469486
B12	2	39184.4	502151
C1	2	65261.6	480891
C2	2	52553.9	434715
C3	2	67892.8	492128
C4	2	49327.5	489143
C5	2	54857.2	505373
C6	2	54737.2	501152
C7	2	57245	479409
C8	2	60644.6	470680
C9	2	54867.1	442128
C10	2	50851.6	481607
C11	2	46711.8	451458
C12	2	41641.6	498001
D1	2	58224.9	486341
D2	2	60280.5	477482
D3	2	59449.2	473524
D4	2	54218.4	506438
D5	2	57208.9	547307
D6	2	53212.8	469490
D7	2	48801.2	460656
D8	2	51680.4	477571
D9	2	48486.4	466515
D10	2	50307.3	484576
D11	2	49068.3	477860
D12	2	51528.7	605515
E1	2	52050.1	413773
E2	2	29480	449849
E3	2	58724.1	477955
E4	2	53112.4	485427
E5	2	52693.5	469504
E6	2	55064	525782
E7	2	52048.6	441111
E8	2	63052.9	521429
E9	2	56468.3	499458
E10	2	50910.2	461181
E11	2	49904.5	486346
E12	2	46710.3	508427
F1	2	51905.3	429884
F2	2	50712	462472
F3	2	62120.6	477217
F4	2	59595.6	549810
F5	2	61173.9	582400
F6	2	59216.4	534347
F7	2	57105.7	504909
F8	2	62469.9	479455
F9	2	51948.6	428386
F10	2	49369.4	445230
F11	2	47781.9	461930
F12	2	48458.2	483050
G1	2	48751.6	439257
G2	2	50081.8	413311
G3	2	30940.6	471862
G4	2	32222.4	587106
G5	2	53852.9	488506
G6	2	55524.5	545021
G7	2	48232.3	528279
G8	2	50784.8	519287
G9	2	49658.9	516874
G10	2	39626.6	507439
G11	2	38624.3	490397
G12	2	46874.3	462878
H1	2	55660.7	435078
H2	2	46576.8	411364
H3	2	52579.9	442307
H4	2	51303.6	494334
H5	2	49111	481393
H6	2	222358	602909
H7	2
H8	2
H9	2
H10	2
H11	2
H12	2
A1	3	59305.7	492349
A2	3	66572.2	461674
A3	3	60473.8	476922
A4	3	60708.8	489534
A5	3	61105.5	524245
A6	3	62325.8	471637
A7	3	55614.2	488302
A8	3	57041.3	446917
A9	3	57449.6	462114
A10	3	50536.2	476053
A11	3	45923.1	453763
A12	3	49791.7	455535
B1	3	50267.8	448435
B2	3	52575.7	470181
B3	3	52483.2	479211
B4	3	37719.7	378664
B5	3	49700.7	494861
B6	3	54055	501404
B7	3	43612.5	473870
B8	3	47355.4	497433
B9	3	44258.7	473347
B10	3	39082.9	482724
B11	3	37405.5	471091
B12	3	39591.7	506149
C1	3	65665.2	482102
C2	3	52372.2	437911
C3	3	67941.3	494352
C4	3	49387.8	493788
C5	3	54888.7	510062
C6	3	54817.9	505364
C7	3	57079.9	483456
C8	3	59719.8	475097
C9	3	55217.9	446317
C10	3	50516.2	486289
C11	3	46282.1	455616
C12	3	42383.4	497426
D1	3	58629.5	486883
D2	3	60127.1	479735
D3	3	59813.6	477765
D4	3	54452.1	511757
D5	3	57661.6	553102
D6	3	52880.2	472609
D7	3	49105.6	464807
D8	3	51332.9	480895
D9	3	48305.2	470160
D10	3	50498.9	487846
D11	3	48874.7	479177
D12	3	50723.8	604930
E1	3	52147.1	414739
E2	3	29544.2	450235
E3	3	58509.3	480158
E4	3	53143.4	489141
E5	3	53417.4	474367
E6	3	54737.5	531071
E7	3	51823.7	445447
E8	3	62783.5	526033
E9	3	56660.2	504303
E10	3	51322.1	463066
E11	3	50100.8	488092
E12	3	47909.8	509294
F1	3	51978.9	430512
F2	3	50904.9	466012
F3	3	62064.3	480038
F4	3	59799.6	555267
F5	3	61290.1	589482
F6	3	59141.6	538360
F7	3	58172	510610
F8	3	62073.6	481566
F9	3	52019.9	430122
F10	3	48892.5	447542
F11	3	47457	462840
F12	3	48736.1	484223
G1	3	48400.5	439699
G2	3	49673.9	414461
G3	3	31154	475302
G4	3	32418.1	591647
G5	3	53520.2	493710
G6	3	55662.4	551281
G7	3	48343.2	532552
G8	3	51027.5	523956
G9	3	50191.4	522047
G10	3	39832.5	511969
G11	3	38131.8	494230
G12	3	47365.9	464041
H1	3	56613.4	436521
H2	3	46962.2	415162
H3	3	52789.7	444478
H4	3	51583.9	497903
H5	3	49042.5	484209
H6	3	223347	604401
H7	3
H8	3
H9	3
H10	3
H11	3
H12	3
A1	4	59490.1	493431
A2	4	66801.3	464880
A3	4	60521.2	479310
A4	4	60454.3	491897
A5	4	61124.4	527437
A6	4	62473.7	474633
A7	4	56006.1	489378
A8	4	56992.5	448750
A9	4	57242.7	463122
A10	4	50353.5	478983
A11	4	45230	453929
A12	4	50123.8	456024
B1	4	50406.7	449036
B2	4	52481.6	471371
B3	4	52676.4	481413
B4	4	37716.3	380931
B5	4	49738.1	497672
B6	4	54129.8	503152
B7	4	43082	474751
B8	4	47272.5	500548
B9	4	43817.5	476943
B10	4	39329.1	484973
B11	4	37372	471439
B12	4	39711.3	510665
C1	4	65263.9	483162
C2	4	52699	441014
C3	4	68121.9	497335
C4	4	49452.7	497822
C5	4	54856.7	512969
C6	4	54849.3	508294
C7	4	56724.4	486131
C8	4	59603.1	478809
C9	4	54608.1	448812
C10	4	50604.8	490508
C11	4	46799.9	459874
C12	4	42695	498849
D1	4	58097	487950
D2	4	60109.1	482823
D3	4	59470.7	480760
D4	4	54197.3	513913
D5	4	56847.1	556159
D6	4	52410.6	475107
D7	4	48829	467531
D8	4	51793.7	484955
D9	4	48501.1	473633
D10	4	50108.4	490614
D11	4	48541.8	481533
D12	4	51022	606233
E1	4	51634.9	414972
E2	4	29862.7	450844
E3	4	59106.7	483012
E4	4	52812.2	491939
E5	4	52837.1	477565
E6	4	54114.4	534281
E7	4	51694.6	448353
E8	4	62614.4	529878
E9	4	56580.1	507021
E10	4	50440	464854
E11	4	49848.3	489871
E12	4	47171.8	509653
F1	4	51994.2	431358
F2	4	50662.9	468197
F3	4	62041.7	482281
F4	4	59905.6	559409
F5	4	61298.8	594098
F6	4	59339.3	540761
F7	4	57509.9	513872
F8	4	61752.6	482868
F9	4	51799.4	432853
F10	4	48622.6	449072
F11	4	48048.3	465235
F12	4	48889.4	485548
G1	4	48370.6	439799
G2	4	49240.6	415846
G3	4	31396.5	477086
G4	4	32890.5	595853
G5	4	53857.7	497275
G6	4	55274.8	557144
G7	4	48300.7	534887
G8	4	50798.4	527885
G9	4	50032.7	525438
G10	4	39716.9	514715
G11	4	38518.7	496902
G12	4	48370.4	464010
H1	4	57301.1	437749
H2	4	46935.9	418663
H3	4	52822.9	447554
H4	4	51780.3	501063
H5	4	48756.5	486235
H6	4	222802	607050
H7	4
H8	4
H9	4
H10	4
H11	4
H12	4
A1	5	60074.8	494582
A2	5	66363.3	468040
A3	5	59741.9	482640
A4	5	60988.1	496146
A5	5	60982.2	530410
A6	5	62546.4	478549
A7	5	55471	490308
A8	5	56896.4	450532
A9	5	57056.8	464606
A10	5	50502.1	483010
A11	5	45340.5	455205
A12	5	50280.4	456898
B1	5	50013.4	450200
B2	5	52208.4	473002
B3	5	52327.9	483320
B4	5	37722.5	383320
B5	5	49725.2	499490
B6	5	54001.7	504611
B7	5	43584.7	476485
B8	5	47538	504151
B9	5	44363.5	479578
B10	5	39528.5	487358
B11	5	37728.3	473344
B12	5	39384.8	514811
C1	5	65225.1	484608
C2	5	52770	443762
C3	5	68866.5	499625
C4	5	49458	500223
C5	5	54763.2	515527
C6	5	54289.2	510258
C7	5	56959.4	488652
C8	5	59574.5	480988
C9	5	54181.7	451434
C10	5	50519.2	493124
C11	5	46929.9	462919
C12	5	43134.3	499520
D1	5	57967	489431
D2	5	59857	485320
D3	5	59590.5	483664
D4	5	53874.1	516365
D5	5	56658.3	558662
D6	5	52064.6	477188
D7	5	48919.4	469105
D8	5	51470.3	486689
D9	5	48260.1	476050
D10	5	50067	494088
D11	5	48444.5	483805
D12	5	50446	607745
E1	5	51563.6	415875
E2	5	29999.2	451190
E3	5	59096.2	485692
E4	5	52421.4	493669
E5	5	52625.6	479207
E6	5	54552.5	536503
E7	5	51433.9	450345
E8	5	61969.7	532788
E9	5	56267.9	510297
E10	5	50616.5	467586
E11	5	49995.1	491822
E12	5	47197.3	511242
F1	5	51636.3	432329
F2	5	50504.8	470641
F3	5	62059.6	484564
F4	5	59884.6	561769
F5	5	61046.6	595943
F6	5	58509.7	542784
F7	5	57446.5	516300
F8	5	62177.9	485824
F9	5	50998.7	435610
F10	5	48909.3	451798
F11	5	47346.1	466187
F12	5	48982.5	486245
G1	5	47830.9	440989
G2	5	49313.4	417016
G3	5	31523.9	479270
G4	5	33089	597962
G5	5	53431	500258
G6	5	54973.3	561829
G7	5	47817.3	536124
G8	5	50558.1	530092
G9	5	49770.4	528823
G10	5	39479.1	518273
G11	5	38617.2	499762
G12	5	48546.6	464949
H1	5	57853.2	438622
H2	5	46651.8	420657
H3	5	52648.4	449584
H4	5	51624	504058
H5	5	48575	488524
H6	5	221862	607985
H7	5
H8	5
H9	5
H10	5
H11	5
H12	5
A1	6	60003.7	495215
A2	6	66444.2	470877
A3	6	60412.3	486232
A4	6	60457	498478
A5	6	60961.5	534225
A6	6	62256.4	479787
A7	6	55790.9	490963
A8	6	56383.5	451926
A9	6	56869.4	465688
A10	6	50305	484990
A11	6	44507.4	456398
A12	6	49218.1	457213
B1	6	49551.4	451356
B2	6	52336	474758
B3	6	52485.8	485831
B4	6	38065	384900
B5	6	49486.4	502002
B6	6	54006.1	506102
B7	6	43085.3	477472
B8	6	47698.8	506454
B9	6	44839.2	482154
B10	6	39281.4	490066
B11	6	37203.9	475338
B12	6	39859.9	517525
C1	6	65192.9	485799
C2	6	52642.5	445636
C3	6	69020.9	501503
C4	6	49510.6	501751
C5	6	54195.4	517511
C6	6	54101.9	512159
C7	6	57049.1	490563
C8	6	60007.8	482759
C9	6	54580.1	453744
C10	6	50153.2	494946
C11	6	46082.5	465203
C12	6	42385.4	501453
D1	6	58070.2	490721
D2	6	59967.4	487533
D3	6	59508.8	485488
D4	6	53742.2	516920
D5	6	56357.3	560183
D6	6	51782.3	479318
D7	6	49189.8	471016
D8	6	51669.2	488142
D9	6	47712.4	478088
D10	6	49998.6	495957
D11	6	48309.3	486264
D12	6	51351.8	609666
E1	6	51863.5	417156
E2	6	29792.2	452195
E3	6	59072.7	487872
E4	6	52960.2	496198
E5	6	52746.8	481328
E6	6	54635	538649
E7	6	51170.2	452004
E8	6	62137	535123
E9	6	56373.4	512605
E10	6	50680.2	469138
E11	6	49949.2	492983
E12	6	46915.5	512966
F1	6	51504.1	432883
F2	6	50828.1	473000
F3	6	62321.9	486468
F4	6	59878.6	564036
F5	6	60946.1	598029
F6	6	58607.2	543871
F7	6	57309.9	517984
F8	6	62451.5	487669
F9	6	51250.4	437710
F10	6	48971.6	453690
F11	6	46754	468099
F12	6	49674	487224
G1	6	47554.9	442139
G2	6	48874.5	418929
G3	6	31503.6	481227
G4	6	33256	599394
G5	6	53242.3	502994
G6	6	54717.9	567811
G7	6	47840.7	537960
G8	6	50864.4	532848
G9	6	50215.9	532126
G10	6	39985.8	519875
G11	6	38381.6	502593
G12	6	48349.5	466290
H1	6	57859.2	440320
H2	6	46905.1	422969
H3	6	52470.4	451984
H4	6	51284.3	506622
H5	6	48188.4	490492
H6	6	220647	609927
H7	6
H8	6
H9	6
H10	6
H11	6
H12	6
A1	7	60356.2	512532
A2	7	65330	481500
A3	7	58432.2	496332
A4	7	57425.7	501789
A5	7	57843.4	536357
A6	7	58515.1	480233
A7	7	52099.5	493447
A8	7	53891.5	455713
A9	7	53719.2	465964
A10	7	46626.7	478709
A11	7	40047.1	444457
A12	7	46083.1	448213
B1	7	50647	466651
B2	7	51651.9	491761
B3	7	49244.6	485167
B4	7	35515	383645
B5	7	46638.3	499191
B6	7	50495.7	505655
B7	7	41030.4	481754
B8	7	44722.8	509046
B9	7	42090.6	487787
B10	7	37033.6	491644
B11	7	34345.4	463900
B12	7	35263.9	501905
C1	7	63758.2	492328
C2	7	50025.2	446487
C3	7	65164.9	499843
C4	7	45958.7	496608
C5	7	50620.2	511651
C6	7	50915.3	510094
C7	7	53844.8	493233
C8	7	57528.8	491666
C9	7	52697.6	462446
C10	7	48319.9	502318
C11	7	43904	467654
C12	7	38346.9	488693
D1	7	55334.4	491732
D2	7	56152.7	482645
D3	7	55121.5	478395
D4	7	49967.6	510915
D5	7	52281.7	553483
D6	7	49298.2	477321
D7	7	46648.4	476551
D8	7	48850.9	494678
D9	7	46076.1	488651
D10	7	48053.6	504383
D11	7	45066.5	481760
D12	7	46442.6	597250
E1	7	48994.3	416920
E2	7	28071.4	452476
E3	7	55723	487574
E4	7	48713.4	492877
E5	7	49007.2	477822
E6	7	50431.5	535174
E7	7	48563.3	455528
E8	7	58803.5	537685
E9	7	53175.7	516486
E10	7	49034.9	482167
E11	7	47219.9	497848
E12	7	45057.7	515579
F1	7	51584.8	449836
F2	7	50550.4	490011
F3	7	59629.4	492992
F4	7	56673.8	567800
F5	7	57231.6	599943
F6	7	54087.2	541538
F7	7	54439.3	525024
F8	7	58419.8	485101
F9	7	48578	435964
F10	7	44915.3	451936
F11	7	44541	470950
F12	7	47344.3	493585
G1	7	46877	453545
G2	7	47678.1	425805
G3	7	30353.5	487356
G4	7	31225.7	597933
G5	7	50189.4	502370
G6	7	50782	566936
G7	7	45294.2	543664
G8	7	47388.4	533293
G9	7	47142.3	532898
G10	7	37022	520938
G11	7	34487	488404
G12	7	45277.5	457750
H1	7	58014.3	452696
H2	7	45714.8	439015
H3	7	51556.5	464566
H4	7	48553.8	510484
H5	7	45346.3	488758
H6	7	209563	606846
H7	7
H8	7
H9	7
H10	7
H11	7
H12	7
A1	8	60494.8	512728
A2	8	66138.8	482284
A3	8	59189.1	498566
A4	8	57457.1	502982
A5	8	57702.7	537322
A6	8	57730.4	480475
A7	8	52262.9	493463
A8	8	53641	456619
A9	8	53934.2	466481
A10	8	46339.8	479331
A11	8	39918.5	444077
A12	8	45536.9	448224
B1	8	50025.8	467161
B2	8	51614	492094
B3	8	49685.1	485531
B4	8	35171.8	384485
B5	8	46332	500311
B6	8	50611.3	506456
B7	8	41024.4	482913
B8	8	44193.6	510147
B9	8	42011.8	489371
B10	8	37337.8	492783
B11	8	34564.3	464614
B12	8	35201.2	502719
C1	8	64613.2	492855
C2	8	50751.5	448015
C3	8	66112.1	501108
C4	8	45943.1	497470
C5	8	50251.5	512534
C6	8	50631.1	510649
C7	8	54061.9	494373
C8	8	57459.2	492737
C9	8	52109.4	463843
C10	8	48183.6	503529
C11	8	43577.9	468263
C12	8	37338.6	488743
D1	8	55558.4	492043
D2	8	56397.1	483430
D3	8	55166.9	479685
D4	8	50112.2	512299
D5	8	52301.1	554555
D6	8	48726.9	478162
D7	8	47149.9	477667
D8	8	48148.3	494605
D9	8	46182.5	489105
D10	8	47697.6	504836
D11	8	44850.3	483028
D12	8	47447.8	598460
E1	8	49405.8	417180
E2	8	27908.5	451820
E3	8	55679.4	487837
E4	8	48802.3	493349
E5	8	48987.4	478217
E6	8	50039.5	536080
E7	8	48814.4	456891
E8	8	58784.4	538123
E9	8	53054.6	517223
E10	8	48604.8	484329
E11	8	46976	497726
E12	8	44633.1	515826
F1	8	52474	450133
F2	8	50837.9	490845
F3	8	59825	493288
F4	8	56732	568832
F5	8	57450	599926
F6	8	54407.2	542557
F7	8	54885.8	526194
F8	8	58052.7	486557
F9	8	48363.7	437084
F10	8	45248.3	453162
F11	8	44845.4	472101
F12	8	47439	493894
G1	8	46762.2	454292
G2	8	47515.1	427090
G3	8	30170	487545
G4	8	30797.7	598095
G5	8	49872.6	502922
G6	8	50532.4	572179
G7	8	45441.9	544701
G8	8	47576.2	534355
G9	8	47787.5	534052
G10	8	36760.9	522178
G11	8	34815.9	490827
G12	8	44774.4	458442
H1	8	58612.8	453637
H2	8	46471.4	440300
H3	8	51522.5	465508
H4	8	48559.1	511459
H5	8	45488.5	489426
H6	8	210300	605847
H7	8
H8	8
H9	8
H10	8
H11	8
H12	8
A1	9	62557.5	496482
A2	9	69228.6	474341
A3	9	62375	489284
A4	9	59470.4	502027
A5	9	60573.5	536547
A6	9	61600.5	483151
A7	9	55592.7	492574
A8	9	57558.6	455092
A9	9	56777.2	467634
A10	9	49968.1	488423
A11	9	44376.2	457787
A12	9	51037.2	458124
B1	9	49964.4	453122
B2	9	52673.8	478165
B3	9	52418.8	488676
B4	9	37693.2	387835
B5	9	48964.8	503751
B6	9	53476.2	507842
B7	9	43622.8	479362
B8	9	47551.2	509807
B9	9	44377.5	485334
B10	9	38888.3	493571
B11	9	37349.9	478091
B12	9	39502.9	522049
C1	9	67300.5	488799
C2	9	54691	449252
C3	9	70993	505282
C4	9	48701.9	504546
C5	9	53440.5	520028
C6	9	53575.6	513832
C7	9	56820.3	493475
C8	9	59746.6	486565
C9	9	54495.2	457210
C10	9	50009.4	498951
C11	9	45880.2	468759
C12	9	41238.6	503373
D1	9	58706.3	492563
D2	9	61020.5	491411
D3	9	60098.5	487980
D4	9	53080.3	519971
D5	9	55559.3	562817
D6	9	51810.9	481058
D7	9	48905	473492
D8	9	50932	491519
D9	9	48183.6	481581
D10	9	49975.1	501470
D11	9	48412.5	490475
D12	9	50965	612844
E1	9	52098	418217
E2	9	30194.7	453198
E3	9	59300.8	491351
E4	9	51726.5	498753
E5	9	51825.2	484322
E6	9	53677	541535
E7	9	50983.6	454308
E8	9	62584	538567
E9	9	56602.7	516036
E10	9	50420	474451
E11	9	49024.9	496372
E12	9	46952.4	514359
F1	9	52926.1	433687
F2	9	52238.7	476459
F3	9	63548.8	490275
F4	9	59063.2	566214
F5	9	60046	600388
F6	9	58018.8	547677
F7	9	57855.5	521507
F8	9	62526.5	491171
F9	9	51908.9	441359
F10	9	48053.8	457047
F11	9	46881.5	471623
F12	9	48849.2	488122
G1	9	47644.5	444040
G2	9	49391.1	420948
G3	9	31783.7	485421
G4	9	33298.4	601407
G5	9	52764.2	506116
G6	9	54014	583225
G7	9	47843.8	541305
G8	9	50724.2	536497
G9	9	50563.6	536647
G10	9	39821.1	524615
G11	9	38675.5	506532
G12	9	48935.9	467455
H1	9	59628.9	441112
H2	9	47269.5	426144
H3	9	53176.1	455027
H4	9	51167.3	509862
H5	9	48133.4	493713
H6	9	219082	610194
H7	9
H8	9
H9	9
H10	9
H11	9
H12	9
A1	10	64470.9	513408
A2	10	69573.2	484138
A3	10	63018.6	499460
A4	10	56566.6	504898
A5	10	57320.1	538790
A6	10	57489	482136
A7	10	53681.9	495144
A8	10	55228	458243
A9	10	55498.9	467744
A10	10	45582.9	480584
A11	10	39797.2	445260
A12	10	45546.3	449130
B1	10	50102.8	468784
B2	10	52386.7	494700
B3	10	49742.4	487818
B4	10	35218.6	385749
B5	10	46017.2	501701
B6	10	50130.5	507579
B7	10	41453.2	483265
B8	10	44787.8	511827
B9	10	42395.3	490701
B10	10	36676.5	495124
B11	10	34282.6	466447
B12	10	35407.3	505413
C1	10	67751.8	495724
C2	10	54082.7	449794
C3	10	69687.8	503050
C4	10	45369.4	499003
C5	10	50052.8	514047
C6	10	50085	510946
C7	10	54599.5	495338
C8	10	57947.7	493850
C9	10	52836.9	465865
C10	10	47556.5	505263
C11	10	43374.7	469729
C12	10	37401	490820
D1	10	57361	494184
D2	10	58116.8	485781
D3	10	57115.4	480701
D4	10	49164.4	513515
D5	10	51814	555592
D6	10	48276.3	479802
D7	10	47022.8	479143
D8	10	48530.3	496851
D9	10	46453.6	490894
D10	10	46897.5	507771
D11	10	44367.3	484801
D12	10	46943.3	600168
E1	10	50798.7	418312
E2	10	28354.3	453210
E3	10	57297	490084
E4	10	48289.6	495132
E5	10	48257.4	479953
E6	10	49489.4	537384
E7	10	49128	457774
E8	10	59327	539418
E9	10	53887.3	519060
E10	10	49165.4	485118
E11	10	46740.7	499442
E12	10	44297.2	516543
F1	10	54755.6	451018
F2	10	53659	493128
F3	10	63132.8	495971
F4	10	56071.4	570272
F5	10	56549.6	601602
F6	10	53588.7	544721
F7	10	55943.3	527839
F8	10	59240.7	488476
F9	10	49671.3	438947
F10	10	44478	454550
F11	10	44784.8	473708
F12	10	47270.7	495511
G1	10	46907.4	455244
G2	10	48535.8	428413
G3	10	30446.6	489254
G4	10	31033.4	598936
G5	10	49462.3	505035
G6	10	50063.3	582108
G7	10	46034.6	546792
G8	10	48245.7	536065
G9	10	47539.7	536519
G10	10	37121.6	524932
G11	10	34989.2	491767
G12	10	45614.6	458484
H1	10	60624.4	454919
H2	10	47862.4	441575
H3	10	52890.7	467385
H4	10	48450.2	512557
H5	10	45042.8	491221
H6	10	207716	607149
H7	10
H8	10
H9	10
H10	10
H11	10
H12	10
A1	11	69536.2	513963
A2	11	74957.9	484441
A3	11	68296.5	500668
A4	11	56599.6	505274
A5	11	57142.4	539363
A6	11	57442	482762
A7	11	55764.9	495665
A8	11	57154.4	459266
A9	11	56659.7	467920
A10	11	45937.5	481484
A11	11	39101.1	445352
A12	11	45496.7	448413
B1	11	51845.7	469758
B2	11	53204.1	494862
B3	11	50954.3	488141
B4	11	34978.8	386310
B5	11	46009.6	501974
B6	11	50122	508009
B7	11	42106.4	483843
B8	11	45536	512346
B9	11	42525.8	491716
B10	11	36884.3	495407
B11	11	33985.3	467052
B12	11	35189.4	505715
C1	11	73473.9	496559
C2	11	58337.5	450515
C3	11	74398.9	503711
C4	11	45499.1	499134
C5	11	49609.7	514185
C6	11	50165.4	511804
C7	11	55418.4	496596
C8	11	58693.7	494850
C9	11	53804	465738
C10	11	47469.8	506405
C11	11	43590.9	470772
C12	11	36977	491028
D1	11	59437.6	494719
D2	11	60998.5	486368
D3	11	59363.3	482266
D4	11	49119.3	514479
D5	11	51748.9	556495
D6	11	47746.3	479367
D7	11	47427.3	479793
D8	11	49118.1	496488
D9	11	46745.4	491445
D10	11	47095.7	508163
D11	11	44322.7	486600
D12	11	46234.5	601403
E1	11	52615.8	419031
E2	11	28517.5	453706
E3	11	59841.5	490361
E4	11	48007.9	496207
E5	11	48556.6	481121
E6	11	49700.7	538871
E7	11	49679.5	458573
E8	11	59861.3	540557
E9	11	54958.4	519827
E10	11	47967.6	486353
E11	11	46525.7	500901
E12	11	45114	517578
F1	11	58821.6	452099
F2	11	57389.3	494055
F3	11	67248.3	496632
F4	11	55979.9	570997
F5	11	56708.4	602355
F6	11	54221.1	545548
F7	11	58714.1	528458
F8	11	61773	489283
F9	11	50842.7	439577
F10	11	44859.1	455284
F11	11	43956.7	474621
F12	11	46288.3	496062
G1	11	48940.5	455668
G2	11	50424.1	429118
G3	11	30305	490534
G4	11	31479.1	598998
G5	11	49476.9	506068
G6	11	49919.5	586817
G7	11	46590.6	547325
G8	11	48611.7	537302
G9	11	48226.5	536086
G10	11	36951.9	525008
G11	11	34104.9	493090
G12	11	45972.1	458994
H1	11	62363.8	455683
H2	11	49466.9	442360
H3	11	54312.3	467804
H4	11	48342.3	513548
H5	11	44874.8	491701
H6	11	207580	607814
H7	11
H8	11
H9	11
H10	11
H11	11
H12	11
A1	12	79370.2	515189
A2	12	84946.7	484990
A3	12	78494.3	501325
A4	12	56297.5	505294
A5	12	56952.6	540295
A6	12	56872.8	482826
A7	12	59870.9	496337
A8	12	60916.2	459522
A9	12	60317.6	468994
A10	12	45377.4	481562
A11	12	39278.1	446492
A12	12	45367.8	449232
B1	12	53752.2	469661
B2	12	55664.7	495484
B3	12	53394.6	488339
B4	12	34748.7	386639
B5	12	45487.7	501953
B6	12	50091.6	508127
B7	12	42511.9	483740
B8	12	46656.3	512928
B9	12	43569.4	492239
B10	12	36881.4	496147
B11	12	33448.4	467960
B12	12	35194.6	506034
C1	12	83931.8	496993
C2	12	67479.7	450752
C3	12	84171.4	504030
C4	12	45040.3	499421
C5	12	49535.4	514338
C6	12	50123.4	511563
C7	12	57482.4	496071
C8	12	61152.8	495846
C9	12	55827.5	465980
C10	12	47599.3	507419
C11	12	43438.2	471111
C12	12	37753.9	491965
D1	12	63814.8	495036
D2	12	66082.4	486991
D3	12	64056.7	482219
D4	12	49067	515094
D5	12	51290.1	556637
D6	12	47726.3	480007
D7	12	47622.1	479440
D8	12	49960.5	496585
D9	12	47521.1	493153
D10	12	47195	508818
D11	12	44051.1	486997
D12	12	45826.8	601806
E1	12	56363.8	419558
E2	12	28591	454157
E3	12	63780.5	491439
E4	12	47777.9	496282
E5	12	48123.9	481455
E6	12	49758.3	539201
E7	12	51513.4	458416
E8	12	62480.4	540791
E9	12	56307	520040
E10	12	47964.2	486894
E11	12	47083	501261
E12	12	43831	518833
F1	12	66396.4	452527
F2	12	64338.1	494424
F3	12	74754.3	496724
F4	12	55614.6	571341
F5	12	56679.5	602612
F6	12	53556	545484
F7	12	62445.3	528822
F8	12	65556.1	489885
F9	12	54760.5	440113
F10	12	44516.9	455759
F11	12	44114.8	475302
F12	12	46008.9	496500
G1	12	52177.4	456571
G2	12	52898.8	430001
G3	12	30559.2	490717
G4	12	30694.8	598963
G5	12	49314.6	506345
G6	12	49426.7	592276
G7	12	47523.4	547188
G8	12	49555.1	537133
G9	12	49511.7	537569
G10	12	36788.9	526066
G11	12	34421.8	493590
G12	12	45659.7	459279
H1	12	66444.4	455914
H2	12	53145	443244
H3	12	57980.7	468647
H4	12	47992.1	514452
H5	12	44492.6	492026
H6	12	207223	607093
H7	12
H8	12
H9	12
H10	12
H11	12
H12	12
A1	13	98208.9	514374
A2	13	103713	485267
A3	13	99317.8	501509
A4	13	55436	505738
A5	13	56514.8	539487
A6	13	56553.9	482551
A7	13	67400.7	495952
A8	13	68534.5	459646
A9	13	67749	469377
A10	13	45443	482329
A11	13	39577.3	446639
A12	13	44748	449909
B1	13	58400.3	470116
B2	13	60086.8	496965
B3	13	58115.4	488946
B4	13	34734.1	386697
B5	13	45512.7	502639
B6	13	49797.8	508300
B7	13	44642.7	484152
B8	13	48702.2	513266
B9	13	45664.1	492897
B10	13	36825.8	496383
B11	13	33368.8	468457
B12	13	35133.5	506150
C1	13	105035	497117
C2	13	84838.2	451487
C3	13	103707	504534
C4	13	44931	499897
C5	13	49217.3	514857
C6	13	49976.7	511611
C7	13	61848	496412
C8	13	65611.2	495154
C9	13	59782.5	466481
C10	13	47436.2	507414
C11	13	42994.5	471626
C12	13	36724.9	492130
D1	13	73614.5	495211
D2	13	76925.9	487575
D3	13	73197.6	482147
D4	13	48606.5	514500
D5	13	50962.6	556219
D6	13	47851	480191
D7	13	49775.8	479762
D8	13	51748.1	497272
D9	13	49696.5	492460
D10	13	47474.6	509253
D11	13	44275.3	487722
D12	13	45710.3	602416
E1	13	65031.9	419384
E2	13	28318.8	454005
E3	13	73212.1	491938
E4	13	47725	497048
E5	13	48206.6	481396
E6	13	49713.5	539201
E7	13	55491.1	458564
E8	13	65947.9	542446
E9	13	60923.9	520280
E10	13	48270.1	487427
E11	13	46611.4	501778
E12	13	43789.9	518061
F1	13	81621.4	452765
F2	13	78688	495058
F3	13	91092.2	497317
F4	13	55729	571027
F5	13	56864.6	603351
F6	13	53221.9	545145
F7	13	71498.9	529383
F8	13	73658.8	490683
F9	13	61709.4	440667
F10	13	44333.5	456386
F11	13	44045.1	476252
F12	13	46309.5	496874
G1	13	58707.6	456626
G2	13	59411	430047
G3	13	30705.5	491141
G4	13	31215.1	598416
G5	13	48827.7	506508
G6	13	49441.8	596882
G7	13	51072.2	547711
G8	13	52612.1	537903
G9	13	51347.4	537682
G10	13	36648.4	526144
G11	13	34651.2	494582
G12	13	45941.4	459219
H1	13	74784.3	455613
H2	13	61053.8	443154
H3	13	66229.2	468682
H4	13	47653	513830
H5	13	44402.4	491792
H6	13	207009	607461
H7	13
H8	13
H9	13
H10	13
H11	13
H12	13
A1	14	134626	515156
A2	14	140851	485794
A3	14	137371	501449
A4	14	55537	506025
A5	14	56153.5	540217
A6	14	57213.2	483248
A7	14	81881.8	495998
A8	14	83018.6	460268
A9	14	82505.6	469569
A10	14	45312.8	482057
A11	14	38804.9	446770
A12	14	45333.3	449498
B1	14	67530.1	470632
B2	14	69077.5	496542
B3	14	67016.7	489675
B4	14	34880.5	386813
B5	14	45206	502893
B6	14	48993.4	508949
B7	14	48919.4	485138
B8	14	52751	513013
B9	14	49542	492718
B10	14	36403.6	497274
B11	14	33744.6	468673
B12	14	34722	506538
C1	14	143887	497686
C2	14	117778	451527
C3	14	140069	504784
C4	14	44851.4	499997
C5	14	49134.3	514766
C6	14	49759.5	512063
C7	14	71138.3	496478
C8	14	74129.2	496530
C9	14	67201.6	466741
C10	14	46675.3	508368
C11	14	42466.2	472239
C12	14	36879.4	492886
D1	14	91292.9	495475
D2	14	96344.6	488374
D3	14	91788.6	482764
D4	14	48467.1	514780
D5	14	51674.7	556320
D6	14	47511.7	480619
D7	14	54513.2	480586
D8	14	55423.1	496949
D9	14	53191.5	493522
D10	14	47534.8	510098
D11	14	43766.9	487498
D12	14	45988.9	602491
E1	14	80172.6	420024
E2	14	28365.9	454317
E3	14	90767.4	492527
E4	14	47874.5	497198
E5	14	47869.8	482125
E6	14	49664	538879
E7	14	62627.1	459362
E8	14	74053.1	541379
E9	14	68424.7	520917
E10	14	47402.2	487741
E11	14	45683	502610
E12	14	43783.3	519127
F1	14	110436	452647
F2	14	105896	495531
F3	14	121562	497951
F4	14	55567.3	571384
F5	14	56298.8	603491
F6	14	53642.6	546251
F7	14	87165.8	529228
F8	14	88982.2	490689
F9	14	74994.3	441098
F10	14	44231.3	456420
F11	14	43826.2	475863
F12	14	46615.4	496346
G1	14	70877.8	457091
G2	14	72167	430762
G3	14	30370.6	491732
G4	14	30991.2	598875
G5	14	48732.6	506639
G6	14	48729.9	602266
G7	14	56235.3	547940
G8	14	57060.2	538437
G9	14	56520.6	538221
G10	14	36172.9	526540
G11	14	34047.4	495228
G12	14	44741.8	460148
H1	14	90884.4	456715
H2	14	76838.8	443583
H3	14	81001.3	469587
H4	14	47588.1	515062
H5	14	44188.4	492470
H6	14	205990	609423
H7	14
H8	14
H9	14
H10	14
H11	14
H12	14
A1	15	202302	515422
A2	15	208129	486767
A3	15	207793	501933
A4	15	54931.3	506746
A5	15	56024.4	540633
A6	15	56002.7	483035
A7	15	110982	497280
A8	15	111028	461009
A9	15	110626	470535
A10	15	45210.1	482806
A11	15	38654.3	446910
A12	15	44896.6	450348
B1	15	85161.5	471342
B2	15	86209.5	497588
B3	15	83911.7	490108
B4	15	34819.1	387439
B5	15	45351.1	503343
B6	15	49053.1	509128
B7	15	57186.9	485477
B8	15	60533.9	514163
B9	15	56616.3	493212
B10	15	36446.6	497287
B11	15	33599.7	469495
B12	15	34256.7	507024
C1	15	215269	498341
C2	15	177670	452442
C3	15	207814	506087
C4	15	44958.1	500362
C5	15	48919.4	515358
C6	15	49705	511925
C7	15	87929.7	497122
C8	15	91281	496304
C9	15	82513.2	467314
C10	15	46769.9	507953
C11	15	42937.3	472365
C12	15	36110.2	492526
D1	15	125856	496889
D2	15	135054	488978
D3	15	126622	483696
D4	15	48527.1	516131
D5	15	51035.7	557161
D6	15	47365.2	480588
D7	15	61927.3	480789
D8	15	62918.2	497700
D9	15	60326.1	493442
D10	15	46874.3	510018
D11	15	43147	488455
D12	15	46041.5	604110
E1	15	110520	420741
E2	15	28572.4	454813
E3	15	124948	493247
E4	15	47361.3	497812
E5	15	47978.1	482626
E6	15	49067.3	539976
E7	15	76821.5	459415
E8	15	89935.2	543066
E9	15	85188.2	521882
E10	15	48080.4	488903
E11	15	46040.8	503178
E12	15	43317.4	519657
F1	15	164936	453363
F2	15	156826	496453
F3	15	178629	498693
F4	15	54847	572286
F5	15	56022.8	604972
F6	15	53289.1	547203
F7	15	118796	529926
F8	15	118284	490827
F9	15	101755	441786
F10	15	44398.6	457165
F11	15	43641.8	477098
F12	15	46024.6	497255
G1	15	95068.7	458192
G2	15	95971.5	431295
G3	15	30580.7	492509
G4	15	31363.1	599023
G5	15	48613.9	507689
G6	15	49233.1	607984
G7	15	66882.5	548944
G8	15	67454.4	538197
G9	15	65101.9	538304
G10	15	36331.7	527322
G11	15	34417.3	495461
G12	15	45474.4	460562
H1	15	121783	457129
H2	15	105536	444149
H3	15	109571	470812
H4	15	46992.8	515224
H5	15	44014.7	493096
H6	15	205068	608291
H7	15
H8	15
H9	15
H10	15
H11	15
H12	15
A1	16	310828	516382
A2	16	317786	487246
A3	16	324015	502955
A4	16	55195.8	506540
A5	16	56140.2	540850
A6	16	55686.3	484090
A7	16	165276	497387
A8	16	163906	461291
A9	16	163040	470957
A10	16	45163.6	482863
A11	16	38147.4	447322
A12	16	44393.2	450073
B1	16	118845	471829
B2	16	119650	498099
B3	16	117001	490799
B4	16	34702.2	387913
B5	16	44895.4	503582
B6	16	49170.8	509574
B7	16	72496.8	485515
B8	16	76039.3	514251
B9	16	71389.8	493199
B10	16	36208.5	497733
B11	16	33609.8	469803
B12	16	34495.6	507656
C1	16	327130	499392
C2	16	273240	453015
C3	16	320784	505974
C4	16	44635.3	500600
C5	16	49169.6	515693
C6	16	49418.9	511954
C7	16	119891	497525
C8	16	124368	496884
C9	16	111394	468186
C10	16	46332.4	508418
C11	16	42496.8	472802
C12	16	36744.5	493781
D1	16	188923	497109
D2	16	203807	489678
D3	16	191180	483978
D4	16	48635.7	515793
D5	16	50607.8	557290
D6	16	47480.5	480915
D7	16	76304.2	481042
D8	16	77669.9	498410
D9	16	73979.3	494372
D10	16	46895.1	510290
D11	16	43568.7	488618
D12	16	45583.2	604632
E1	16	165638	421049
E2	16	28334.1	454949
E3	16	186998	493541
E4	16	47013.8	499271
E5	16	47883.8	482548
E6	16	49505	540568
E7	16	103431	460409
E8	16	119869	543459
E9	16	113954	522579
E10	16	47434.1	489041
E11	16	45535.1	503188
E12	16	43341.6	520623
F1	16	254770	454176
F2	16	244814	496536
F3	16	277409	499393
F4	16	55034.1	572588
F5	16	56011.6	605151
F6	16	52985.1	546830
F7	16	177267	531186
F8	16	173545	491620
F9	16	148541	442107
F10	16	44124.6	457787
F11	16	43222.2	477524
F12	16	44912	497346
G1	16	139654	458072
G2	16	140406	432151
G3	16	30847.5	492687
G4	16	31189.5	598411
G5	16	48464.4	508001
G6	16	48633.8	613936
G7	16	87779.8	549444
G8	16	85955.6	538984
G9	16	82920.3	539438
G10	16	35726.8	527714
G11	16	33453.2	496667
G12	16	45136.4	460886
H1	16	178490	457926
H2	16	158876	444316
H3	16	162681	471287
H4	16	46875.2	515841
H5	16	43442.8	493535
H6	16	204263	608855
H7	16
H8	16
H9	16
H10	16
H11	16
H12	16
A1	17	441940	515930
A2	17	451857	487030
A3	17	468754	503095
A4	17	54352.7	506437
A5	17	55926.8	540454
A6	17	55752.5	484115
A7	17	260438	497908
A8	17	255174	461782
A9	17	255931	471477
A10	17	45301.4	483263
A11	17	38641.4	447419
A12	17	44046.5	450005
B1	17	178541	471863
B2	17	179958	497996
B3	17	177418	491101
B4	17	34109.8	388354
B5	17	44451.5	503301
B6	17	49416.1	509284
B7	17	103132	485564
B8	17	105245	514503
B9	17	98961.4	494275
B10	17	35851.4	498195
B11	17	33192	470245
B12	17	34520	507390
C1	17	455820	499935
C2	17	384427	453916
C3	17	463142	506829
C4	17	44541.1	501036
C5	17	48532.1	515728
C6	17	49883.6	511913
C7	17	180578	497794
C8	17	186291	497729
C9	17	165646	468034
C10	17	47339.8	509012
C11	17	42558.4	472996
C12	17	36850.9	493470
D1	17	289615	497686
D2	17	306476	489976
D3	17	292773	484561
D4	17	48509.1	516299
D5	17	50744.7	557247
D6	17	47571.7	480627
D7	17	105302	481129
D8	17	104415	498170
D9	17	100298	495111
D10	17	46661.3	511136
D11	17	42432.8	489511
D12	17	45268.5	604762
E1	17	253522	421178
E2	17	28398.8	455217
E3	17	289292	493648
E4	17	47644.8	499497
E5	17	47579.7	482283
E6	17	49293.9	540846
E7	17	153864	460054
E8	17	176358	543520
E9	17	168478	522062
E10	17	47922.7	489685
E11	17	45689.4	503648
E12	17	42883.9	520415
F1	17	367903	454285
F2	17	363045	497408
F3	17	412360	499925
F4	17	55095	572237
F5	17	55831.4	604460
F6	17	52808	547240
F7	17	279651	531008
F8	17	270841	491657
F9	17	232036	443040
F10	17	44803.4	458055
F11	17	43496.3	477485
F12	17	45143.3	497976
G1	17	208298	459260
G2	17	209358	432340
G3	17	30912.3	493232
G4	17	31259.7	598411
G5	17	48517.6	507664
G6	17	48679.9	618285
G7	17	127047	549571
G8	17	122115	539806
G9	17	117085	539428
G10	17	35391.9	527903
G11	17	33147.2	497023
G12	17	45061.1	461052
H1	17	263764	458103
H2	17	244293	444636
H3	17	252506	471587
H4	17	47116.7	515385
H5	17	43578.2	492952
H6	17	204313	608043
H7	17
H8	17
H9	17
H10	17
H11	17
H12	17
A1	18	572904	500445
A2	18	592521	478359
A3	18	624367	493708
A4	18	57086	504846
A5	18	58371.4	539487
A6	18	58995.1	485139
A7	18	425011	497143
A8	18	410754	459806
A9	18	412078	472505
A10	18	48124.3	491214
A11	18	42501.6	460585
A12	18	47955.3	460185
B1	18	267563	457371
B2	18	273689	482854
B3	18	288534	492189
B4	18	36478.6	390862
B5	18	47502	507334
B6	18	52472.8	510791
B7	18	166626	482710
B8	18	169356	513199
B9	18	157599	489971
B10	18	37656.2	497561
B11	18	36033.5	482545
B12	18	39290.9	525584
C1	18	594356	495144
C2	18	513181	454865
C3	18	632252	511357
C4	18	47662.5	507489
C5	18	52617.1	523126
C6	18	53308.2	516387
C7	18	298066	496270
C8	18	301687	490460
C9	18	266234	461602
C10	18	50032	503059
C11	18	44922.5	472393
C12	18	41376.5	507642
D1	18	425377	497767
D2	18	443977	496314
D3	18	439608	493199
D4	18	51944.1	523586
D5	18	54525.5	565103
D6	18	50252.4	483117
D7	18	165210	476806
D8	18	163467	494091
D9	18	154160	486428
D10	18	49281.9	505934
D11	18	46145.8	496630
D12	18	48111.2	618531
E1	18	373134	421925
E2	18	30336	455996
E3	18	436749	497055
E4	18	50601.2	503833
E5	18	51006.1	487063
E6	18	53053.3	544892
E7	18	252527	457751
E8	18	287471	543085
E9	18	276538	520754
E10	18	50641.1	479271
E11	18	47756.7	501516
E12	18	45039.5	518343
F1	18	480499	437944
F2	18	488381	481904
F3	18	568702	495957
F4	18	56976.9	569720
F5	18	58940.2	605070
F6	18	56862.9	552092
F7	18	449163	525279
F8	18	432530	496192
F9	18	363050	445852
F10	18	46314.4	461390
F11	18	44208.8	477219
F12	18	45371.8	492457
G1	18	294301	448280
G2	18	300474	426248
G3	18	32838.4	489066
G4	18	33103	601685
G5	18	52066.1	509609
G6	18	51987.1	629471
G7	18	209054	545809
G8	18	199093	540117
G9	18	188853	541380
G10	18	37630.4	529488
G11	18	35302.6	512845
G12	18	48647.7	471174
H1	18	364236	445163
H2	18	350591	429992
H3	18	377252	460989
H4	18	49181.9	512931
H5	18	46172.1	496485
H6	18	214264	610796
H7	18
H8	18
H9	18
H10	18
H11	18
H12	18
A1	19	694159	500111
A2	19	711939	478864
A3	19	752317	494365
A4	19	57119.5	505010
A5	19	58277.5	539474
A6	19	58891.6	485997
A7	19	594063	497528
A8	19	567897	459837
A9	19	565253	473314
A10	19	48097.2	491853
A11	19	43089.4	461159
A12	19	49020.5	460822
B1	19	366136	457808
B2	19	381512	484390
B3	19	410187	493372
B4	19	36325.8	390603
B5	19	47878	506594
B6	19	52633.5	511379
B7	19	267878	483446
B8	19	269199	513789
B9	19	249703	490254
B10	19	37373.8	497983
B11	19	36295.6	483675
B12	19	38670.7	526692
C1	19	709391	496053
C2	19	615046	455338
C3	19	762780	511935
C4	19	47800.1	507092
C5	19	52624.7	523010
C6	19	53271.5	516019
C7	19	456665	496919
C8	19	452649	491125
C9	19	392378	462512
C10	19	51667.9	503364
C11	19	45791.3	472504
C12	19	42643.9	508165
D1	19	543760	498928
D2	19	558164	497098
D3	19	562771	493423
D4	19	52290.6	523733
D5	19	54717.9	565311
D6	19	51091.7	483579
D7	19	260264	477283
D8	19	256289	494700
D9	19	239448	486638
D10	19	49327.1	506377
D11	19	45397.7	497248
D12	19	47725.2	619127
E1	19	478654	422678
E2	19	30078.2	456460
E3	19	566992	497679
E4	19	50693.9	504819
E5	19	50956.7	487293
E6	19	53168.8	545320
E7	19	386570	458406
E8	19	437598	543996
E9	19	413210	520979
E10	19	50030.1	479520
E11	19	47617.5	501773
E12	19	44228.2	519015
F1	19	584731	438663
F2	19	602908	482987
F3	19	696966	495957
F4	19	56600.6	570424
F5	19	58850.4	605584
F6	19	56819.9	552375
F7	19	619483	526460
F8	19	588961	496986
F9	19	484315	446894
F10	19	47367.2	462371
F11	19	43544.3	477488
F12	19	44894.8	492577
G1	19	378646	448421
G2	19	388042	427280
G3	19	33470.1	489402
G4	19	32906.2	601054
G5	19	52935.7	509815
G6	19	52230.7	634479
G7	19	336287	545982
G8	19	316792	541278
G9	19	298443	542060
G10	19	37354.7	529164
G11	19	35089.3	513124
G12	19	48796.3	470774
H1	19	461343	446036
H2	19	454686	430436
H3	19	497964	462426
H4	19	49179.2	513341
H5	19	46147.3	496768
H6	19	213153	612519
H7	19
H8	19
H9	19
H10	19
H11	19
H12	19
A1	20	810205	501458
A2	20	822140	479610
A3	20	875855	494947
A4	20	56830.4	505214
A5	20	58220.7	540259
A6	20	58324.8	485732
A7	20	748793	498204
A8	20	709138	460497
A9	20	704695	473763
A10	20	48557.4	491907
A11	20	43065.7	461242
A12	20	48878.9	460351
B1	20	467014	458223
B2	20	488812	485387
B3	20	535266	494157
B4	20	36618.9	391284
B5	20	47796.3	507556
B6	20	52990.6	512021
B7	20	412605	483917
B8	20	412299	514858
B9	20	375041	490971
B10	20	37715.8	498289
B11	20	36562	483756
B12	20	39508.7	526556
C1	20	827718	496501
C2	20	712670	456219
C3	20	893477	512370
C4	20	47826	508153
C5	20	52520.6	522895
C6	20	53939.3	516836
C7	20	630704	498386
C8	20	611730	491625
C9	20	521679	462308
C10	20	54161.9	503254
C11	20	48030.5	472791
C12	20	42825.5	508273
D1	20	664964	499515
D2	20	669555	497890
D3	20	681017	494532
D4	20	52085.7	523688
D5	20	54964.7	565296
D6	20	51053.5	484034
D7	20	397090	478054
D8	20	389160	495321
D9	20	354545	487732
D10	20	49896.4	506820
D11	20	45778	497067
D12	20	47180.5	620543
E1	20	579718	423590
E2	20	30086.6	456918
E3	20	690654	498739
E4	20	51215.6	505628
E5	20	51567.4	487396
E6	20	53599.3	545454
E7	20	536989	459465
E8	20	602290	545276
E9	20	559470	522774
E10	20	51559.9	480186
E11	20	48516.3	502433
E12	20	46441.2	519344
F1	20	685843	439460
F2	20	711774	483132
F3	20	825324	496517
F4	20	56651.3	570564
F5	20	58473.4	605508
F6	20	57611.4	552216
F7	20	778644	526638
F8	20	735510	498148
F9	20	600429	447684
F10	20	47648.2	462735
F11	20	44534	478072
F12	20	45731.8	491922
G1	20	465016	449951
G2	20	477433	427740
G3	20	34980.8	490409
G4	20	32836.6	601160
G5	20	54930.8	510597
G6	20	51791.1	643083
G7	20	510268	546963
G8	20	478746	541788
G9	20	440242	542488
G10	20	37860.2	529763
G11	20	34283.8	513778
G12	20	47874.2	471777
H1	20	558886	447651
H2	20	557028	432291
H3	20	615280	464111
H4	20	49710.8	513624
H5	20	46412.4	496851
H6	20	213877	612980
H7	20
H8	20
H9	20
H10	20
H11	20
H12	20
A1	21	908354	500830
A2	21	920478	479267
A3	21	975395	495368
A4	21	57271.5	505202
A5	21	58252.7	540624
A6	21	58315.9	486251
A7	21	884793	498837
A8	21	833127	461347
A9	21	821285	474053
A10	21	50742.7	492065
A11	21	44975.4	461606
A12	21	51543.9	460422
B1	21	560170	459646
B2	21	587696	485404
B3	21	648112	494623
B4	21	37169.4	391326
B5	21	48408.4	507245
B6	21	53914.1	511987
B7	21	567487	483802
B8	21	564427	515481
B9	21	504725	491198
B10	21	38284.5	498592
B11	21	36776.9	483703
B12	21	40234.8	526557
C1	21	921886	497675
C2	21	804800	456528
C3	21	996802	513015
C4	21	47755.1	508040
C5	21	52958.6	523663
C6	21	54108.1	515616
C7	21	778493	497628
C8	21	746403	492159
C9	21	633708	463072
C10	21	58844.4	503825
C11	21	50566.8	473011
C12	21	47621.9	508930
D1	21	768498	499951
D2	21	775725	498786
D3	21	791845	495101
D4	21	52663	524134
D5	21	55235.5	565411
D6	21	51688.5	484178
D7	21	544430	477857
D8	21	531149	495530
D9	21	472362	487226
D10	21	51276	507171
D11	21	44876.7	497146
D12	21	47465.7	619969
E1	21	677135	423670
E2	21	30317.5	456497
E3	21	806763	497987
E4	21	52178.2	505362
E5	21	52159.2	487654
E6	21	55145.8	545936
E7	21	668050	459940
E8	21	748714	546159
E9	21	687582	523038
E10	21	54790	479650
E11	21	50757.9	502567
E12	21	47352.7	520027
F1	21	771714	439441
F2	21	813666	484011
F3	21	927107	497166
F4	21	56869.6	569787
F5	21	58519.4	605527
F6	21	57389.1	553044
F7	21	919009	526812
F8	21	855149	498051
F9	21	699829	447498
F10	21	49096.3	463031
F11	21	45723.5	478511
F12	21	47214.7	492876
G1	21	546381	449891
[truncated: 10,583 more rows]

## Sheet: Amplification Data
Block Type	96alum
Chemistry	SYBR_GREEN
Experiment File Name	D:\Applied Biosystems\7500\experiments\SURYA\SuryaFaNIP2.eds
Experiment Run End Time	2024-10-29 12:50:54 PM EDT
Instrument Type	sds7500
Passive Reference	ROX
Well	Cycle	Target Name	Rn	ΔRn
A1	1	GAPDH2	0.113667	-0.00448516
A1	2	GAPDH2	0.119021	0.000284212
A1	3	GAPDH2	0.120455	0.00113205
A1	4	GAPDH2	0.120564	0.000656071
A1	5	GAPDH2	0.121466	0.000972122
A1	6	GAPDH2	0.121167	8.78765e-05
A1	7	GAPDH2	0.117761	-0.00390369
A1	8	GAPDH2	0.117986	-0.00426389
A1	9	GAPDH2	0.126001	0.00316594
A1	10	GAPDH2	0.125574	0.00215352
A1	11	GAPDH2	0.135294	0.0112877
A1	12	GAPDH2	0.15406	0.0294683
A1	13	GAPDH2	0.190929	0.0657518
A1	14	GAPDH2	0.261332	0.135569
A1	15	GAPDH2	0.392498	0.26615
A1	16	GAPDH2	0.601935	0.475001
A1	17	GAPDH2	0.856589	0.72907
A1	18	GAPDH2	1.14479	1.01668
A1	19	GAPDH2	1.38801	1.25932
A1	20	GAPDH2	1.6157	1.48643
A1	21	GAPDH2	1.8137	1.68384
A1	22	GAPDH2	1.98194	1.8515
A1	23	GAPDH2	2.04317	1.91213
A1	24	GAPDH2	2.23494	2.10332
A1	25	GAPDH2	2.25971	2.12751
A1	26	GAPDH2	2.34558	2.21279
A1	27	GAPDH2	2.50308	2.3697
A1	28	GAPDH2	2.469	2.33504
A1	29	GAPDH2	2.51316	2.37861
A1	30	GAPDH2	2.55573	2.4206
A1	31	GAPDH2	2.69656	2.56084
A1	32	GAPDH2	2.62804	2.49174
A1	33	GAPDH2	2.754	2.61711
A1	34	GAPDH2	2.66599	2.52852
A1	35	GAPDH2	2.80377	2.66571
A1	36	GAPDH2	2.81468	2.67603
A1	37	GAPDH2	2.7256	2.58637
A1	38	GAPDH2	2.83758	2.69777
A1	39	GAPDH2	2.85525	2.71485
A1	40	GAPDH2	2.85827	2.71729
A2	1	GAPDH2	0.139332	-0.00452869
A2	2	GAPDH2	0.144232	0.000870111
A2	3	GAPDH2	0.144197	0.0013347
A2	4	GAPDH2	0.143696	0.00133232
A2	5	GAPDH2	0.14179	-7.41546e-05
A2	6	GAPDH2	0.141107	-0.000257392
A2	7	GAPDH2	0.13568	-0.00518559
A2	8	GAPDH2	0.137137	-0.00322983
A2	9	GAPDH2	0.145947	0.00607994
A2	10	GAPDH2	0.143705	0.00433749
A2	11	GAPDH2	0.15473	0.0158618
A2	12	GAPDH2	0.175151	0.0367819
A2	13	GAPDH2	0.213723	0.0758532
A2	14	GAPDH2	0.289941	0.15257
A2	15	GAPDH2	0.427575	0.290703
A2	16	GAPDH2	0.652209	0.515836
A2	17	GAPDH2	0.927781	0.791908
A2	18	GAPDH2	1.23865	1.10328
A2	19	GAPDH2	1.48672	1.35185
A2	20	GAPDH2	1.71418	1.57981
A2	21	GAPDH2	1.9206	1.78672
A2	22	GAPDH2	2.08347	1.9501
A2	23	GAPDH2	2.12629	1.99342
A2	24	GAPDH2	2.32705	2.19467
A2	25	GAPDH2	2.3211	2.18922
A2	26	GAPDH2	2.4004	2.26902
A2	27	GAPDH2	2.56059	2.42971
A2	28	GAPDH2	2.51539	2.38501
A2	29	GAPDH2	2.56014	2.43025
A2	30	GAPDH2	2.59135	2.46197
A2	31	GAPDH2	2.72992	2.60103
A2	32	GAPDH2	2.65111	2.52273
A2	33	GAPDH2	2.78107	2.65318
A2	34	GAPDH2	2.69188	2.56449
A2	35	GAPDH2	2.82012	2.69323
A2	36	GAPDH2	2.84211	2.71573
A2	37	GAPDH2	2.73312	2.60723
A2	38	GAPDH2	2.85244	2.72705
A2	39	GAPDH2	2.86382	2.73893
A2	40	GAPDH2	2.87182	2.74743
A3	1	GAPDH2	0.12286	-0.00412664
A3	2	GAPDH2	0.127179	0.000874752
A3	3	GAPDH2	0.1268	0.00117848
A3	4	GAPDH2	0.126267	0.00132768
A3	5	GAPDH2	0.123782	-0.000475622
A3	6	GAPDH2	0.124246	0.000671195
A3	7	GAPDH2	0.117728	-0.00516444
A3	8	GAPDH2	0.118719	-0.00349151
A3	9	GAPDH2	0.127482	0.00595421
A3	10	GAPDH2	0.126174	0.00532811
A3	11	GAPDH2	0.136411	0.0162474
A3	12	GAPDH2	0.156574	0.037093
A3	13	GAPDH2	0.198038	0.0792395
A3	14	GAPDH2	0.273948	0.155832
A3	15	GAPDH2	0.413986	0.296552
A3	16	GAPDH2	0.644222	0.527471
A3	17	GAPDH2	0.931741	0.815672
A3	18	GAPDH2	1.26465	1.14926
A3	19	GAPDH2	1.52178	1.40708
A3	20	GAPDH2	1.76959	1.65557
A3	21	GAPDH2	1.96903	1.85569
A3	22	GAPDH2	2.13679	2.02413
A3	23	GAPDH2	2.16541	2.05343
A3	24	GAPDH2	2.37295	2.26166
A3	25	GAPDH2	2.35355	2.24294
A3	26	GAPDH2	2.42548	2.31555
A3	27	GAPDH2	2.60381	2.49457
A3	28	GAPDH2	2.53027	2.42171
A3	29	GAPDH2	2.57062	2.46274
A3	30	GAPDH2	2.61667	2.50947
A3	31	GAPDH2	2.76558	2.65906
A3	32	GAPDH2	2.6628	2.55697
A3	33	GAPDH2	2.80928	2.70413
A3	34	GAPDH2	2.69945	2.59498
A3	35	GAPDH2	2.84746	2.74367
A3	36	GAPDH2	2.85317	2.75007
A3	37	GAPDH2	2.7333	2.63088
A3	38	GAPDH2	2.86234	2.7606
A3	39	GAPDH2	2.87587	2.77482
A3	40	GAPDH2	2.87727	2.7769
A4	1	NIP2	0.120098	0.000740856
A4	2	NIP2	0.125262	0.00630773
A4	3	NIP2	0.124013	0.00546126
A4	4	NIP2	0.1229	0.00475024
A4	5	NIP2	0.122924	0.00517611
A4	6	NIP2	0.121283	0.00393764
A4	7	NIP2	0.114442	-0.00250133
A4	8	NIP2	0.114233	-0.00230803
A4	9	NIP2	0.11846	0.0023218
A4	10	NIP2	0.112036	-0.00370056
A4	11	NIP2	0.112018	-0.00331646
A4	12	NIP2	0.111415	-0.00351661
A4	13	NIP2	0.109614	-0.00491532
A4	14	NIP2	0.109751	-0.00437582
A4	15	NIP2	0.1084	-0.00532496
A4	16	NIP2	0.108966	-0.00435636
A4	17	NIP2	0.107324	-0.00559655
A4	18	NIP2	0.113076	0.000558012
A4	19	NIP2	0.113106	0.000989849
A4	20	NIP2	0.112488	0.000774118
A4	21	NIP2	0.113363	0.00205216
A4	22	NIP2	0.113615	0.00270562
A4	23	NIP2	0.110154	-0.000352981
A4	24	NIP2	0.121643	0.0115382
A4	25	NIP2	0.127383	0.0176811
A4	26	NIP2	0.150933	0.0416335
A4	27	NIP2	0.204063	0.0951656
A4	28	NIP2	0.275709	0.167214
A4	29	NIP2	0.418011	0.309917
A4	30	NIP2	0.638619	0.530928
A4	31	NIP2	0.916312	0.809024
A4	32	NIP2	1.08445	0.977565
A4	33	NIP2	1.32161	1.21512
A4	34	NIP2	1.4516	1.34552
A4	35	NIP2	1.71782	1.61214
A4	36	NIP2	1.88038	1.7751
A4	37	NIP2	1.91834	1.81346
A4	38	NIP2	2.1217	2.01723
A4	39	NIP2	2.20936	2.10529
A4	40	NIP2	2.28827	2.1846
A5	1	NIP2	0.111944	0.000211841
A5	2	NIP2	0.117452	0.0059601
A5	3	NIP2	0.116559	0.00530792
A5	4	NIP2	0.11589	0.00487927
A5	5	NIP2	0.114972	0.00420238
A5	6	NIP2	0.114112	0.00358329
A5	7	NIP2	0.107845	-0.00244302
A5	8	NIP2	0.107389	-0.00265759
A5	9	NIP2	0.112895	0.00308875
A5	10	NIP2	0.106387	-0.00317881
A5	11	NIP2	0.105944	-0.00338043
A5	12	NIP2	0.10541	-0.00367364
A5	13	NIP2	0.104756	-0.00408661
A5	14	NIP2	0.103946	-0.00465621
A5	15	NIP2	0.103627	-0.00473404
A5	16	NIP2	0.1038	-0.00432075
A5	17	NIP2	0.103481	-0.00439887
A5	18	NIP2	0.108198	0.000558825
A5	19	NIP2	0.108027	0.00062818
A5	20	NIP2	0.107764	0.00060692
A5	21	NIP2	0.107751	0.000834041
A5	22	NIP2	0.109262	0.00258651
A5	23	NIP2	0.106176	-0.000259375
A5	24	NIP2	0.117708	0.0115133
A5	25	NIP2	0.123857	0.0179033
A5	26	NIP2	0.146796	0.0410835
A5	27	NIP2	0.198196	0.0927235
A5	28	NIP2	0.268858	0.163626
A5	29	NIP2	0.4133	0.30831
A5	30	NIP2	0.647986	0.543237
A5	31	NIP2	0.974681	0.870173
A5	32	NIP2	1.20159	1.09732
A5	33	NIP2	1.50035	1.39632
A5	34	NIP2	1.65332	1.54953
A5	35	NIP2	1.93868	1.83514
A5	36	NIP2	2.11128	2.00797
A5	37	NIP2	2.14076	2.0377
A5	38	NIP2	2.35086	2.24804
A5	39	NIP2	2.43705	2.33447
A5	40	NIP2	2.51201	2.40966
A6	1	NIP2	0.126172	-0.000827417
A6	2	NIP2	0.133578	0.00697567
A6	3	NIP2	0.132148	0.00594264
A6	4	NIP2	0.131625	0.00581743
A6	5	NIP2	0.1307	0.00528931
A6	6	NIP2	0.129758	0.00474451
A6	7	NIP2	0.121847	-0.00276926
A6	8	NIP2	0.120153	-0.00406681
A6	9	NIP2	0.127497	0.0036747
A6	10	NIP2	0.119238	-0.00418744
A6	11	NIP2	0.118986	-0.00404227
A6	12	NIP2	0.117792	-0.0048397
A6	13	NIP2	0.117198	-0.00503635
A6	14	NIP2	0.118393	-0.00344424
A6	15	NIP2	0.115939	-0.00550072
A6	16	NIP2	0.115033	-0.00600979
A6	17	NIP2	0.115164	-0.00548203
A6	18	NIP2	0.121604	0.00135571
A6	19	NIP2	0.121177	0.00132534
A6	20	NIP2	0.120076	0.000621582
A6	21	NIP2	0.119929	0.000872076
A6	22	NIP2	0.121371	0.00271083
A6	23	NIP2	0.118014	-0.000249652
A6	24	NIP2	0.13114	0.0132742
A6	25	NIP2	0.138461	0.0209919
A6	26	NIP2	0.165243	0.0481709
A6	27	NIP2	0.230012	0.113337
A6	28	NIP2	0.31458	0.198302
A6	29	NIP2	0.484474	0.368594
A6	30	NIP2	0.753567	0.638083
A6	31	NIP2	1.10563	0.990546
A6	32	NIP2	1.32188	1.20719
A6	33	NIP2	1.60915	1.49485
A6	34	NIP2	1.76169	1.6478
A6	35	NIP2	2.03917	1.92568
A6	36	NIP2	2.19784	2.08474
A6	37	NIP2	2.21115	2.09845
A6	38	NIP2	2.42332	2.31101
A6	39	NIP2	2.50095	2.38904
A6	40	NIP2	2.57053	2.45902
A7	1	GAPDH2	0.107075	-0.00726944
A7	2	GAPDH2	0.114956	0.00114384
A7	3	GAPDH2	0.113893	0.000612399
A7	4	GAPDH2	0.114443	0.00169443
A7	5	GAPDH2	0.113135	0.00091774
A7	6	GAPDH2	0.113636	0.00195029
A7	7	GAPDH2	0.105583	-0.005571
A7	8	GAPDH2	0.105911	-0.00471152
A7	9	GAPDH2	0.112861	0.00277113
A7	10	GAPDH2	0.108417	-0.0011418
A7	11	GAPDH2	0.112505	0.00347833
A7	12	GAPDH2	0.120626	0.0121304
A7	13	GAPDH2	0.135902	0.0279382
A7	14	GAPDH2	0.165085	0.0576533
A7	15	GAPDH2	0.223179	0.116279
A7	16	GAPDH2	0.332289	0.225921
A7	17	GAPDH2	0.523065	0.417228
A7	18	GAPDH2	0.854907	0.749602
A7	19	GAPDH2	1.19403	1.08926
A7	20	GAPDH2	1.50298	1.39874
A7	21	GAPDH2	1.77371	1.67
A7	22	GAPDH2	1.99405	1.89087
A7	23	GAPDH2	2.06681	1.96416
A7	24	GAPDH2	2.30722	2.20511
A7	25	GAPDH2	2.30437	2.20279
A7	26	GAPDH2	2.39074	2.28968
A7	27	GAPDH2	2.58604	2.48552
A7	28	GAPDH2	2.51362	2.41363
A7	29	GAPDH2	2.55837	2.45892
A7	30	GAPDH2	2.59183	2.49291
A7	31	GAPDH2	2.75823	2.65984
A7	32	GAPDH2	2.6521	2.55423
A7	33	GAPDH2	2.8037	2.70637
A7	34	GAPDH2	2.67462	2.57782
A7	35	GAPDH2	2.8294	2.73314
A7	36	GAPDH2	2.83869	2.74296
A7	37	GAPDH2	2.70357	2.60836
A7	38	GAPDH2	2.84125	2.74658
A7	39	GAPDH2	2.84486	2.75072
A7	40	GAPDH2	2.84327	2.74966
A8	1	GAPDH2	0.121467	-0.00609403
A8	2	GAPDH2	0.128278	0.00136826
A8	3	GAPDH2	0.127633	0.00137497
A8	4	GAPDH2	0.127003	0.00139657
A8	5	GAPDH2	0.126287	0.0013326
A8	6	GAPDH2	0.124763	0.000459696
A8	7	GAPDH2	0.118258	-0.00539385
A8	8	GAPDH2	0.117474	-0.00552545
A8	9	GAPDH2	0.126477	0.00412859
A8	10	GAPDH2	0.120521	-0.00117528
A8	11	GAPDH2	0.124447	0.00340215
A8	12	GAPDH2	0.132564	0.0121708
A8	13	GAPDH2	0.149103	0.029361
A8	14	GAPDH2	0.18037	0.0612798
A8	15	GAPDH2	0.240838	0.122399
A8	16	GAPDH2	0.355321	0.237534
A8	17	GAPDH2	0.552585	0.43545
A8	18	GAPDH2	0.893319	0.776836
A8	19	GAPDH2	1.235	1.11916
A8	20	GAPDH2	1.53994	1.42476
A8	21	GAPDH2	1.80586	1.69133
A8	22	GAPDH2	2.01788	1.904
A8	23	GAPDH2	2.08447	1.97125
A8	24	GAPDH2	2.33014	2.21757
A8	25	GAPDH2	2.31848	2.20656
A8	26	GAPDH2	2.4085	2.29723
A8	27	GAPDH2	2.60452	2.4939
A8	28	GAPDH2	2.52907	2.41911
A8	29	GAPDH2	2.57359	2.46428
A8	30	GAPDH2	2.61094	2.50228
A8	31	GAPDH2	2.78176	2.67375
A8	32	GAPDH2	2.66588	2.55852
A8	33	GAPDH2	2.82412	2.71741
A8	34	GAPDH2	2.69818	2.59213
A8	35	GAPDH2	2.85608	2.75068
A8	36	GAPDH2	2.8687	2.76394
A8	37	GAPDH2	2.72165	2.61755
A8	38	GAPDH2	2.87525	2.7718
A8	39	GAPDH2	2.87168	2.76888
A8	40	GAPDH2	2.87556	2.77341
A9	1	GAPDH2	0.117437	-0.00681352
A9	2	GAPDH2	0.124268	0.000634616
A9	3	GAPDH2	0.124319	0.00130371
A9	4	GAPDH2	0.123602	0.00120356
A9	5	GAPDH2	0.122807	0.00102629
A9	6	GAPDH2	0.122119	0.00095636
A9	7	GAPDH2	0.115286	-0.00525916
A9	8	GAPDH2	0.115619	-0.00430835
A9	9	GAPDH2	0.121414	0.00210379
A9	10	GAPDH2	0.118652	-4.00088e-05
A9	11	GAPDH2	0.121089	0.00301381
A9	12	GAPDH2	0.128611	0.0111534
A9	13	GAPDH2	0.144338	0.0274984
A9	14	GAPDH2	0.175705	0.0594829
A9	15	GAPDH2	0.235106	0.119502
A9	16	GAPDH2	0.346188	0.231201
A9	17	GAPDH2	0.542828	0.428459
A9	18	GAPDH2	0.872113	0.758362
A9	19	GAPDH2	1.19424	1.08111
A9	20	GAPDH2	1.48744	1.37493
A9	21	GAPDH2	1.73247	1.62058
A9	22	GAPDH2	1.94177	1.83049
A9	23	GAPDH2	2.02385	1.91318
A9	24	GAPDH2	2.26802	2.15798
A9	25	GAPDH2	2.26517	2.15574
A9	26	GAPDH2	2.34951	2.2407
A9	27	GAPDH2	2.53718	2.42898
A9	28	GAPDH2	2.47507	2.36749
A9	29	GAPDH2	2.51915	2.41219
A9	30	GAPDH2	2.56082	2.45448
A9	31	GAPDH2	2.72541	2.61969
A9	32	GAPDH2	2.61582	2.51072
A9	33	GAPDH2	2.77088	2.6664
A9	34	GAPDH2	2.65409	2.55022
A9	35	GAPDH2	2.80458	2.70133
A9	36	GAPDH2	2.81499	2.71236
A9	37	GAPDH2	2.68261	2.58059
A9	38	GAPDH2	2.82757	2.72618
A9	39	GAPDH2	2.83017	2.72939
A9	40	GAPDH2	2.83104	2.73088
A10	1	NIP2	0.102472	-4.98206e-05
A10	2	NIP2	0.106473	0.00433669
A10	3	NIP2	0.106157	0.00440726
A10	4	NIP2	0.105126	0.00376303
A10	5	NIP2	0.104557	0.00358064
A10	6	NIP2	0.103724	0.00313375
A10	7	NIP2	0.0974008	-0.0028027
A10	8	NIP2	0.0966759	-0.00314118
A10	9	NIP2	0.102305	0.00287435
A10	10	NIP2	0.0948488	-0.00419528
A10	11	NIP2	0.0954083	-0.00324936
A10	12	NIP2	0.0942295	-0.00404171
A10	13	NIP2	0.0942158	-0.00366898
A10	14	NIP2	0.0939989	-0.00349941
A10	15	NIP2	0.0936403	-0.00347152
A10	16	NIP2	0.093533	-0.00319231
A10	17	NIP2	0.0937408	-0.00259809
A10	18	NIP2	0.0979701	0.0020177
A10	19	NIP2	0.0977877	0.00222178
A10	20	NIP2	0.0987127	0.00353316
A10	21	NIP2	0.103122	0.00832885
A10	22	NIP2	0.112185	0.017778
A10	23	NIP2	0.12394	0.0299196
A10	24	NIP2	0.16667	0.0730367
A10	25	NIP2	0.225058	0.13181
A10	26	NIP2	0.34296	0.250099
A10	27	NIP2	0.555603	0.463128
A10	28	NIP2	0.757635	0.665547
A10	29	NIP2	0.967024	0.875323
A10	30	NIP2	1.13609	1.04477
A10	31	NIP2	1.33536	1.24443
A10	32	NIP2	1.4361	1.34555
A10	33	NIP2	1.65711	1.56696
A10	34	NIP2	1.71592	1.62615
A10	35	NIP2	1.90773	1.81835
A10	36	NIP2	2.00627	1.91727
A10	37	NIP2	2.00037	1.91176
A10	38	NIP2	2.17565	2.08743
A10	39	NIP2	2.23798	2.15015
A10	40	NIP2	2.28895	2.2015
A11	1	NIP2	0.0944392	1.66833e-05
A11	2	NIP2	0.100486	0.00619946
A11	3	NIP2	0.101205	0.007055
A11	4	NIP2	0.0996412	0.00562744
A11	5	NIP2	0.0996047	0.0057272
A11	6	NIP2	0.0975189	0.00377769
A11	7	NIP2	0.0901034	-0.00350154
A11	8	NIP2	0.0898909	-0.00357772
A11	9	NIP2	0.0969363	0.00360391
A11	10	NIP2	0.0893798	-0.0038163
A11	11	NIP2	0.0877982	-0.00526162
A11	12	NIP2	0.0879704	-0.00495318
A11	13	NIP2	0.0886113	-0.00417599
A11	14	NIP2	0.0868566	-0.00579442
A11	15	NIP2	0.0864924	-0.00602236
A11	16	NIP2	0.0852796	-0.00709886
A11	17	NIP2	0.0863652	-0.00587698
A11	18	NIP2	0.0922775	0.000171562
A11	19	NIP2	0.0934371	0.00146746
A11	20	NIP2	0.0933689	0.00153554
A11	21	NIP2	0.0974324	0.00573536
A11	22	NIP2	0.106939	0.0153778
A11	23	NIP2	0.114313	0.022888
A11	24	NIP2	0.153926	0.0626381
A11	25	NIP2	0.199338	0.108186
A11	26	NIP2	0.303162	0.212146
A11	27	NIP2	0.484998	0.394119
A11	28	NIP2	0.638384	0.547641
A11	29	NIP2	0.792032	0.701425
A11	30	NIP2	0.922409	0.831938
A11	31	NIP2	1.09515	1.00481
A11	32	NIP2	1.18484	1.09464
A11	33	NIP2	1.38994	1.29988
A11	34	NIP2	1.44822	1.35829
A11	35	NIP2	1.64376	1.55397
A11	36	NIP2	1.75683	1.66718
A11	37	NIP2	1.7584	1.66888
A11	38	NIP2	1.93493	1.84555
A11	39	NIP2	2.01245	1.92321
A11	40	NIP2	2.07785	1.98874
A12	1	NIP2	0.100136	-0.00486833
A12	2	NIP2	0.109292	0.00429154
A12	3	NIP2	0.109304	0.0043068
A12	4	NIP2	0.109915	0.00492146
A12	5	NIP2	0.110047	0.00505723
A12	6	NIP2	0.107648	0.00266167
A12	7	NIP2	0.102815	-0.0021677
A12	8	NIP2	0.101594	-0.00338537
A12	9	NIP2	0.111405	0.00642909
A12	10	NIP2	0.10141	-0.00356224
A12	11	NIP2	0.101462	-0.00350724
A12	12	NIP2	0.10099	-0.00397558
A12	13	NIP2	0.0994601	-0.00550173
A12	14	NIP2	0.100853	-0.00410528
A12	15	NIP2	0.0996932	-0.00526154
A12	16	NIP2	0.0986356	-0.00631566
A12	17	NIP2	0.09788	-0.00706772
A12	18	NIP2	0.104209	-0.000735523
A12	19	NIP2	0.106376	0.00143568
A12	20	NIP2	0.106177	0.0012403
A12	21	NIP2	0.111949	0.00701548
A12	22	NIP2	0.117448	0.0125179
A12	23	NIP2	0.121374	0.016447
A12	24	NIP2	0.16062	0.0556969
A12	25	NIP2	0.199598	0.0946787
A12	26	NIP2	0.282859	0.177943
A12	27	NIP2	0.434082	0.329169
A12	28	NIP2	0.552185	0.447276
A12	29	NIP2	0.671043	0.566138
A12	30	NIP2	0.781391	0.676489
A12	31	NIP2	0.931925	0.827027
A12	32	NIP2	1.01076	0.90586
A12	33	NIP2	1.20191	1.09702
A12	34	NIP2	1.25796	1.15308
A12	35	NIP2	1.44514	1.34025
A12	36	NIP2	1.56639	1.46151
A12	37	NIP2	1.57384	1.46896
A12	38	NIP2	1.76294	1.65807
A12	39	NIP2	1.84758	1.74271
A12	40	NIP2	1.92502	1.82016
B1	1	GAPDH2	0.108082	-0.00271466
B1	2	GAPDH2	0.112747	0.00202919
B1	3	GAPDH2	0.112096	0.00145805
B1	4	GAPDH2	0.112255	0.00169674
B1	5	GAPDH2	0.111092	0.000612584
B1	6	GAPDH2	0.109783	-0.00061628
B1	7	GAPDH2	0.108533	-0.00178728
B1	8	GAPDH2	0.107085	-0.00315607
B1	9	GAPDH2	0.110267	0.000105584
B1	10	GAPDH2	0.106878	-0.00320364
B1	11	GAPDH2	0.110367	0.000364465
B1	12	GAPDH2	0.114449	0.00452585
B1	13	GAPDH2	0.124225	0.0143818
B1	14	GAPDH2	0.143488	0.0337239
B1	15	GAPDH2	0.180679	0.0709943
B1	16	GAPDH2	0.25188	0.142275
B1	17	GAPDH2	0.378375	0.26885
B1	18	GAPDH2	0.585001	0.475555
B1	19	GAPDH2	0.799759	0.690392
B1	20	GAPDH2	1.01919	0.909898
B1	21	GAPDH2	1.2187	1.10949
B1	22	GAPDH2	1.4174	1.30827
B1	23	GAPDH2	1.54242	1.43337
B1	24	GAPDH2	1.75271	1.64375
B1	25	GAPDH2	1.82943	1.72054
B1	26	GAPDH2	1.94665	1.83784
B1	27	GAPDH2	2.1196	2.01087
B1	28	GAPDH2	2.12443	2.01578
B1	29	GAPDH2	2.21773	2.10916
B1	30	GAPDH2	2.2767	2.16821
B1	31	GAPDH2	2.41002	2.3016
B1	32	GAPDH2	2.37732	2.26899
B1	33	GAPDH2	2.50705	2.3988
B1	34	GAPDH2	2.46259	2.35442
B1	35	GAPDH2	2.5772	2.46911
B1	36	GAPDH2	2.61068	2.50267
B1	37	GAPDH2	2.54808	2.44014
B1	38	GAPDH2	2.65506	2.5472
B1	39	GAPDH2	2.67817	2.5704
B1	40	GAPDH2	2.69902	2.59133
B2	1	GAPDH2	0.108679	-0.00204824
B2	2	GAPDH2	0.111533	0.0010776
B2	3	GAPDH2	0.11182	0.00163657
B2	4	GAPDH2	0.111338	0.00142639
B2	5	GAPDH2	0.110377	0.00073662
B2	6	GAPDH2	0.110237	0.000868967
B2	7	GAPDH2	0.105035	-0.0040617
B2	8	GAPDH2	0.104886	-0.00393811
B2	9	GAPDH2	0.110158	0.00160557
B2	10	GAPDH2	0.105896	-0.00238505
B2	11	GAPDH2	0.107513	-0.00049614
B2	12	GAPDH2	0.112344	0.00460687
B2	13	GAPDH2	0.120907	0.0134421
B2	14	GAPDH2	0.139117	0.0319235
B2	15	GAPDH2	0.173255	0.0663331
B2	16	GAPDH2	0.240212	0.133563
B2	17	GAPDH2	0.361364	0.254986
B2	18	GAPDH2	0.566816	0.46071
B2	19	GAPDH2	0.787612	0.681777
B2	20	GAPDH2	1.00706	0.901494
B2	21	GAPDH2	1.21074	1.10545
B2	22	GAPDH2	1.41634	1.31132
B2	23	GAPDH2	1.5313	1.42656
B2	24	GAPDH2	1.75416	1.64969
B2	25	GAPDH2	1.83606	1.73186
B2	26	GAPDH2	1.95377	1.84983
B2	27	GAPDH2	2.15002	2.04636
B2	28	GAPDH2	2.14695	2.04356
B2	29	GAPDH2	2.22231	2.1192
B2	30	GAPDH2	2.2927	2.18985
B2	31	GAPDH2	2.44735	2.34478
B2	32	GAPDH2	2.39991	2.29761
B2	33	GAPDH2	2.54208	2.44005
B2	34	GAPDH2	2.4757	2.37395
B2	35	GAPDH2	2.61626	2.51477
B2	36	GAPDH2	2.64705	2.54583
B2	37	GAPDH2	2.5653	2.46436
B2	38	GAPDH2	2.69914	2.59847
B2	39	GAPDH2	2.71239	2.61199
B2	40	GAPDH2	2.7303	2.63017
B3	1	GAPDH2	0.106299	-0.00265573
B3	2	GAPDH2	0.111934	0.00340301
B3	3	GAPDH2	0.10952	0.00141208
B3	4	GAPDH2	0.10942	0.00173564
B3	5	GAPDH2	0.108268	0.00100621
B3	6	GAPDH2	0.108033	0.00119485
B3	7	GAPDH2	0.1015	-0.00491453
B3	8	GAPDH2	0.102332	-0.0036601
B3	9	GAPDH2	0.107267	0.00169863
B3	10	GAPDH2	0.101969	-0.00317586
B3	11	GAPDH2	0.104384	-0.0003375
B3	12	GAPDH2	0.109339	0.00504058
B3	13	GAPDH2	0.118858	0.0149832
B3	14	GAPDH2	0.13686	0.0334076
B3	15	GAPDH2	0.171211	0.0681818
B3	16	GAPDH2	0.238388	0.135783
B3	17	GAPDH2	0.361267	0.259085
B3	18	GAPDH2	0.586226	0.484467
B3	19	GAPDH2	0.831394	0.730059
B3	20	GAPDH2	1.08319	0.98228
B3	21	GAPDH2	1.31031	1.20983
B3	22	GAPDH2	1.52361	1.42355
B3	23	GAPDH2	1.66195	1.56231
B3	24	GAPDH2	1.90314	1.80392
B3	25	GAPDH2	1.96672	1.86792
B3	26	GAPDH2	2.08587	1.98749
B3	27	GAPDH2	2.28486	2.18691
B3	28	GAPDH2	2.26953	2.172
B3	29	GAPDH2	2.3476	2.2505
B3	30	GAPDH2	2.41083	2.31415
B3	31	GAPDH2	2.56737	2.47111
B3	32	GAPDH2	2.50702	2.41119
B3	33	GAPDH2	2.65179	2.55638
B3	34	GAPDH2	2.57736	2.48238
B3	35	GAPDH2	2.721	2.62644
B3	36	GAPDH2	2.74923	2.65509
B3	37	GAPDH2	2.65108	2.55736
B3	38	GAPDH2	2.79085	2.69756
B3	39	GAPDH2	2.80922	2.71635
B3	40	GAPDH2	2.82143	2.72898
B4	1	NIP2	0.0951494	-0.00122594
B4	2	NIP2	0.100325	0.00420541
B4	3	NIP2	0.0996124	0.00374872
B4	4	NIP2	0.0990107	0.00340283
B4	5	NIP2	0.09841	0.00305794
B4	6	NIP2	0.0988957	0.00379954
B4	7	NIP2	0.0925726	-0.0022678
B4	8	NIP2	0.0914778	-0.00310672
B4	9	NIP2	0.0971886	0.00285992
B4	10	NIP2	0.0912991	-0.00277374
B4	11	NIP2	0.0905459	-0.00327116
B4	12	NIP2	0.0898738	-0.00368741
B4	13	NIP2	0.0898224	-0.00348294
B4	14	NIP2	0.090174	-0.00287554
B4	15	NIP2	0.0898698	-0.00292386
B4	16	NIP2	0.0894586	-0.00307924
B4	17	NIP2	0.0878318	-0.00445026
B4	18	NIP2	0.0933285	0.00130232
B4	19	NIP2	0.0929993	0.00122891
B4	20	NIP2	0.0935864	0.00207184
B4	21	NIP2	0.0949832	0.00372449
B4	22	NIP2	0.097725	0.00672217
B4	23	NIP2	0.095904	0.005157
B4	24	NIP2	0.111459	0.020968
B4	25	NIP2	0.123641	0.0334051
B4	26	NIP2	0.160311	0.0703313
B4	27	NIP2	0.238295	0.148572
B4	28	NIP2	0.346088	0.256621
B4	29	NIP2	0.529965	0.440753
B4	30	NIP2	0.748661	0.659705
B4	31	NIP2	0.963972	0.875272
B4	32	NIP2	1.06983	0.98139
B4	33	NIP2	1.27584	1.18765
B4	34	NIP2	1.38171	1.29378
B4	35	NIP2	1.62289	1.53521
B4	36	NIP2	1.7765	1.68908
B4	37	NIP2	1.81347	1.72631
B4	38	NIP2	2.00776	1.92085
B4	39	NIP2	2.10925	2.02259
B4	40	NIP2	2.18744	2.10104
B5	1	NIP2	0.0967498	0.00174391
B5	2	NIP2	0.101045	0.00606732
B5	3	NIP2	0.100434	0.00548444
B5	4	NIP2	0.0999417	0.00502081
B5	5	NIP2	0.0995521	0.00465955
B5	6	NIP2	0.098578	0.0037138
B5	7	NIP2	0.0934279	-0.001408
B5	8	NIP2	0.0926064	-0.00220112
B5	9	NIP2	0.0972005	0.00242127
B5	10	NIP2	0.0917224	-0.00302846
B5	11	NIP2	0.0916573	-0.00306524
B5	12	NIP2	0.0906213	-0.0040729
B5	13	NIP2	0.0905474	-0.00411852
B5	14	NIP2	0.0898919	-0.00474572
B5	15	NIP2	0.0900998	-0.0045095
B5	16	NIP2	0.0891522	-0.00542877
B5	17	NIP2	0.08832	-0.00623262
B5	18	NIP2	0.0936307	-0.000893565
B5	19	NIP2	0.0945096	1.36858e-05
B5	20	NIP2	0.0941697	-0.000297948
B5	21	NIP2	0.095434	0.000994676
B5	22	NIP2	0.0971944	0.00278349
B5	23	NIP2	0.0957084	0.0013258
B5	24	NIP2	0.107939	0.0135849
B5	25	NIP2	0.11673	0.0224036
B5	26	NIP2	0.144335	0.0500372
B5	27	NIP2	0.20585	0.11158
B5	28	NIP2	0.288516	0.194275
B5	29	NIP2	0.447832	0.35362
B5	30	NIP2	0.669491	0.575306
B5	31	NIP2	0.931476	0.83732
B5	32	NIP2	1.07035	0.976227
B5	33	NIP2	1.29781	1.20371
B5	34	NIP2	1.41258	1.31851
B5	35	NIP2	1.68432	1.59027
B5	36	NIP2	1.85466	1.76065
B5	37	NIP2	1.90097	1.80698
B5	38	NIP2	2.11934	2.02538
B5	39	NIP2	2.22015	2.12622
B5	40	NIP2	2.30888	2.21498
B6	1	NIP2	0.103119	0.00252487
B6	2	NIP2	0.108879	0.00808311
B6	3	NIP2	0.107807	0.00681042
B6	4	NIP2	0.107581	0.00638333
B6	5	NIP2	0.107016	0.00561698
B6	6	NIP2	0.10671	0.00510936
B6	7	NIP2	0.0998618	-0.00193998
B6	8	NIP2	0.0999322	-0.00207081
B6	9	NIP2	0.105301	0.00309683
B6	10	NIP2	0.0987639	-0.0036415
B6	11	NIP2	0.0986635	-0.00394305
B6	12	NIP2	0.0985808	-0.00422695
B6	13	NIP2	0.0979694	-0.00503961
B6	14	NIP2	0.0962637	-0.00694646
B6	15	NIP2	0.0963474	-0.00706405
B6	16	NIP2	0.0964939	-0.00711869
B6	17	NIP2	0.0970305	-0.00678327
B6	18	NIP2	0.102729	-0.00128643
B6	19	NIP2	0.102925	-0.00129158
B6	20	NIP2	0.103493	-0.000924436
B6	21	NIP2	0.105304	0.000684992
B6	22	NIP2	0.109425	0.00460564
B6	23	NIP2	0.107786	0.00276471
B6	24	NIP2	0.122427	0.0172046
B6	25	NIP2	0.132333	0.0269099
B6	26	NIP2	0.163627	0.058002
B6	27	NIP2	0.233936	0.12811
B6	28	NIP2	0.327296	0.221269
B6	29	NIP2	0.501849	0.395621
B6	30	NIP2	0.741649	0.63522
B6	31	NIP2	1.02483	0.918202
B6	32	NIP2	1.17248	1.06565
B6	33	NIP2	1.42444	1.31741
B6	34	NIP2	1.55934	1.4521
B6	35	NIP2	1.83556	1.72813
B6	36	NIP2	2.01038	1.90275
B6	37	NIP2	2.04152	1.93369
B6	38	NIP2	2.25712	2.14908
B6	39	NIP2	2.35826	2.25002
B6	40	NIP2	2.43442	2.32598
B7	1	GAPDH2	0.0879935	-0.00268047
B7	2	GAPDH2	0.0930759	0.00264748
B7	3	GAPDH2	0.0920345	0.00185175
B7	4	GAPDH2	0.0907464	0.0008092
B7	5	GAPDH2	0.0914712	0.00177962
B7	6	GAPDH2	0.0902363	0.000790328
B7	7	GAPDH2	0.0851688	-0.00403166
B7	8	GAPDH2	0.0849521	-0.00400274
B7	9	GAPDH2	0.0910017	0.00229243
B7	10	GAPDH2	0.0857773	-0.00268634
B7	11	GAPDH2	0.087025	-0.00119301
B7	12	GAPDH2	0.0878818	-9.06733e-05
B7	13	GAPDH2	0.0922079	0.00448108
B7	14	GAPDH2	0.100836	0.0133547
B7	15	GAPDH2	0.117795	0.0305596
B7	16	GAPDH2	0.149319	0.0623291
B7	17	GAPDH2	0.212396	0.125652
B7	18	GAPDH2	0.34519	0.258691
B7	19	GAPDH2	0.5541	0.467847
B7	20	GAPDH2	0.852636	0.766628
B7	21	GAPDH2	1.17297	1.08721
B7	22	GAPDH2	1.46109	1.37557
B7	23	GAPDH2	1.6404	1.55513
B7	24	GAPDH2	1.94069	1.85567
B7	25	GAPDH2	2.01663	1.93185
B7	26	GAPDH2	2.15657	2.07204
B7	27	GAPDH2	2.37902	2.29473
B7	28	GAPDH2	2.34687	2.26282
B7	29	GAPDH2	2.41057	2.32677
B7	30	GAPDH2	2.47605	2.3925
B7	31	GAPDH2	2.64794	2.56463
B7	32	GAPDH2	2.5634	2.48034
B7	33	GAPDH2	2.72406	2.64124
B7	34	GAPDH2	2.6101	2.52753
B7	35	GAPDH2	2.76601	2.68369
B7	36	GAPDH2	2.78588	2.7038
B7	37	GAPDH2	2.66085	2.57902
B7	38	GAPDH2	2.8053	2.72372
B7	39	GAPDH2	2.80774	2.72639
B7	40	GAPDH2	2.82194	2.74085
B8	1	GAPDH2	0.090388	-0.00378228
B8	2	GAPDH2	0.096008	0.00219837
B8	3	GAPDH2	0.0951995	0.00175048
B8	4	GAPDH2	0.0944415	0.00135307
B8	5	GAPDH2	0.0942932	0.00156538
B8	6	GAPDH2	0.0941819	0.00181471
B8	7	GAPDH2	0.087856	-0.00415051
B8	8	GAPDH2	0.0866292	-0.00501671
B8	9	GAPDH2	0.0932729	0.00198761
B8	10	GAPDH2	0.0875059	-0.00341878
B8	11	GAPDH2	0.0888774	-0.00168666
B8	12	GAPDH2	0.0909608	0.000757377
B8	13	GAPDH2	0.0948868	0.00504403
B8	14	GAPDH2	0.102826	0.0133435
B8	15	GAPDH2	0.117733	0.0286113
B8	16	GAPDH2	0.147864	0.0591033
B8	17	GAPDH2	0.204556	0.116156
B8	18	GAPDH2	0.33	0.241961
B8	19	GAPDH2	0.523947	0.436268
B8	20	GAPDH2	0.800802	0.713484
B8	21	GAPDH2	1.09495	1.00799
B8	22	GAPDH2	1.36817	1.28157
B8	23	GAPDH2	1.53052	1.44429
B8	24	GAPDH2	1.82706	1.74118
B8	25	GAPDH2	1.91462	1.8291
B8	26	GAPDH2	2.05664	1.97148
B8	27	GAPDH2	2.28109	2.19629
B8	28	GAPDH2	2.26139	2.17696
B8	29	GAPDH2	2.33816	2.25408
B8	30	GAPDH2	2.40764	2.32392
B8	31	GAPDH2	2.57977	2.49642
B8	32	GAPDH2	2.49389	2.4109
B8	33	GAPDH2	2.65869	2.57606
B8	34	GAPDH2	2.55919	2.47693
B8	35	GAPDH2	2.71773	2.63582
B8	36	GAPDH2	2.7424	2.66086
B8	37	GAPDH2	2.61721	2.53602
B8	38	GAPDH2	2.77093	2.6901
B8	39	GAPDH2	2.779	2.69854
B8	40	GAPDH2	2.78433	2.70422
B9	1	GAPDH2	0.0899816	-0.00267067
B9	2	GAPDH2	0.0939047	0.00165096
B9	3	GAPDH2	0.0935015	0.00164628
B9	4	GAPDH2	0.0918716	0.000414867
B9	5	GAPDH2	0.0925052	0.00144702
B9	6	GAPDH2	0.0929976	0.00233798
B9	7	GAPDH2	0.0862888	-0.00397229
B9	8	GAPDH2	0.0858485	-0.00401411
B9	9	GAPDH2	0.091437	0.00197286
B9	10	GAPDH2	0.0863975	-0.00266812
B9	11	GAPDH2	0.0864843	-0.00218273
B9	12	GAPDH2	0.0885126	0.000244052
B9	13	GAPDH2	0.0926442	0.00477419
B9	14	GAPDH2	0.100548	0.0130769
B9	15	GAPDH2	0.114791	0.027718
B9	16	GAPDH2	0.144749	0.058074
B9	17	GAPDH2	0.200215	0.113939
B9	18	GAPDH2	0.32165	0.235772
B9	19	GAPDH2	0.509333	0.423854
B9	20	GAPDH2	0.763876	0.678796
B9	21	GAPDH2	1.02754	0.942856
B9	22	GAPDH2	1.27393	1.18964
B9	23	GAPDH2	1.42732	1.34344
B9	24	GAPDH2	1.7037	1.62021
B9	25	GAPDH2	1.79761	1.71452
B9	26	GAPDH2	1.94408	1.86139
B9	27	GAPDH2	2.16517	2.08288
B9	28	GAPDH2	2.15022	2.06833
B9	29	GAPDH2	2.23115	2.14966
B9	30	GAPDH2	2.29495	2.21385
B9	31	GAPDH2	2.48058	2.39989
B9	32	GAPDH2	2.39774	2.31744
B9	33	GAPDH2	2.56466	2.48476
B9	34	GAPDH2	2.46981	2.39031
B9	35	GAPDH2	2.63512	2.55602
B9	36	GAPDH2	2.65796	2.57926
B9	37	GAPDH2	2.54467	2.46636
B9	38	GAPDH2	2.69096	2.61305
B9	39	GAPDH2	2.70835	2.63084
B9	40	GAPDH2	2.72242	2.64531
B10	1	NIP2	0.0788371	0.000219285
B10	2	NIP2	0.0825078	0.00408293
B10	3	NIP2	0.0809632	0.0027312
B10	4	NIP2	0.0810955	0.00305637
B10	5	NIP2	0.0811078	0.00326151
B10	6	NIP2	0.0801553	0.00250182
B10	7	NIP2	0.0753261	-0.00213449
B10	8	NIP2	0.0757692	-0.0014985
B10	9	NIP2	0.0787896	0.0017148
B10	10	NIP2	0.0740753	-0.00280666
B10	11	NIP2	0.0744525	-0.00223661
B10	12	NIP2	0.0743355	-0.00216073
B10	13	NIP2	0.0741883	-0.00211506
B10	14	NIP2	0.0732063	-0.00290417
B10	15	NIP2	0.0732909	-0.00262677
B10	16	NIP2	0.0727469	-0.0029779
B10	17	NIP2	0.0719625	-0.00356937
B10	18	NIP2	0.0756815	0.000342484
B10	19	NIP2	0.0750505	-9.57144e-05
B10	20	NIP2	0.0756906	0.000737261
B10	21	NIP2	0.0767852	0.0020248
B10	22	NIP2	0.0833233	0.00875572
B10	23	NIP2	0.0869793	0.0126046
B10	24	NIP2	0.114696	0.0405143
B10	25	NIP2	0.144086	0.0700971
B10	26	NIP2	0.212839	0.139043
B10	27	NIP2	0.328096	0.254493
B10	28	NIP2	0.424063	0.350652
B10	29	NIP2	0.524919	0.451701
B10	30	NIP2	0.616525	0.5435
B10	31	NIP2	0.738536	0.665704
B10	32	NIP2	0.810364	0.737725
B10	33	NIP2	0.978135	0.905689
B10	34	NIP2	1.0487	0.976448
B10	35	NIP2	1.224	1.15194
B10	36	NIP2	1.34668	1.27482
B10	37	NIP2	1.38228	1.31061
B10	38	NIP2	1.55841	1.48693
B10	39	NIP2	1.6527	1.58141
B10	40	NIP2	1.73818	1.66708
B11	1	NIP2	0.0746936	-0.00218429
B11	2	NIP2	0.0785886	0.00187388
B11	3	NIP2	0.0794018	0.00285021
B11	4	NIP2	0.0792721	0.00288362
B11	5	NIP2	0.0797059	0.0034805
B11	6	NIP2	0.0782684	0.00220614
B11	7	NIP2	0.0740362	-0.00186298
B11	8	NIP2	0.0743934	-0.00134262
B11	9	NIP2	0.078123	0.00255007
B11	10	NIP2	0.0734973	-0.00191253
B11	11	NIP2	0.0727656	-0.00248114
B11	12	NIP2	0.071477	-0.00360657
B11	13	NIP2	0.0712315	-0.00368902
B11	14	NIP2	0.0720005	-0.00275692
B11	15	NIP2	0.0715657	-0.00302856
B11	16	NIP2	0.0715403	-0.00289088
B11	17	NIP2	0.0705846	-0.00368348
B11	18	NIP2	0.0746738	0.000568886
B11	19	NIP2	0.0750413	0.00109954
B11	20	NIP2	0.0755794	0.00180068
B11	21	NIP2	0.0760321	0.00241651
B11	22	NIP2	0.080851	0.00739853
B11	23	NIP2	0.0816911	0.00840176
B11	24	NIP2	0.103765	0.0306385
B11	25	NIP2	0.123304	0.0503407
B11	26	NIP2	0.169397	0.0965971
B11	27	NIP2	0.24388	0.171243
B11	28	NIP2	0.295138	0.222664
B11	29	NIP2	0.349703	0.277393
B11	30	NIP2	0.402469	0.330321
B11	31	NIP2	0.467931	0.395947
B11	32	NIP2	0.506166	0.434344
B11	33	NIP2	0.598678	0.52702
B11	34	NIP2	0.641415	0.56992
B11	35	NIP2	0.745845	0.674513
B11	36	NIP2	0.825324	0.754156
B11	37	NIP2	0.856684	0.785678
B11	38	NIP2	0.972346	0.901503
B11	39	NIP2	1.04514	0.97446
B11	40	NIP2	1.1107	1.04018
B12	1	NIP2	0.0714941	-0.0021484
B12	2	NIP2	0.0780331	0.00446561
B12	3	NIP2	0.0782215	0.0047291
B12	4	NIP2	0.0777638	0.00434642
B12	5	NIP2	0.0765034	0.00316109
B12	6	NIP2	0.0770203	0.00375298
B12	7	NIP2	0.0702601	-0.00293222
B12	8	NIP2	0.0700216	-0.00309567
B12	9	NIP2	0.075669	0.0026268
B12	10	NIP2	0.070056	-0.00291117
B12	11	NIP2	0.0695835	-0.00330866
B12	12	NIP2	0.0695499	-0.00326724
B12	13	NIP2	0.0694131	-0.00332897
B12	14	NIP2	0.0685476	-0.00411947
B12	15	NIP2	0.0675642	-0.0050278
B12	16	NIP2	0.0679506	-0.00456637
B12	17	NIP2	0.0680344	-0.00440761
B12	18	NIP2	0.0747566	0.00238968
B12	19	NIP2	0.0734218	0.00112992
B12	20	NIP2	0.0750323	0.00281548
B12	21	NIP2	0.076411	0.00426919
B12	22	NIP2	0.0798113	0.00774451
B12	23	NIP2	0.0802473	0.00825552
B12	24	NIP2	0.101897	0.0299806
B12	25	NIP2	0.118383	0.0465408
B12	26	NIP2	0.159875	0.0881083
B12	27	NIP2	0.234275	0.162583
B12	28	NIP2	0.284849	0.213232
B12	29	NIP2	0.341234	0.269692
B12	30	NIP2	0.396817	0.32535
B12	31	NIP2	0.475383	0.403992
B12	32	NIP2	0.514338	0.443021
B12	33	NIP2	0.626044	0.554803
B12	34	NIP2	0.675007	0.603841
B12	35	NIP2	0.804348	0.733256
B12	36	NIP2	0.902703	0.831686
B12	37	NIP2	0.933959	0.863017
B12	38	NIP2	1.08076	1.0099
B12	39	NIP2	1.17259	1.1018
B12	40	NIP2	1.25651	1.18579
C1	1	GAPDH2	0.130075	-0.00551349
C1	2	GAPDH2	0.13571	0.000428332
C1	3	GAPDH2	0.136206	0.00123228
C1	4	GAPDH2	0.135077	0.000410283
C1	5	GAPDH2	0.134594	0.000234329
C1	6	GAPDH2	0.134197	0.000145516
C1	7	GAPDH2	0.129504	-0.00424087
C1	8	GAPDH2	0.1311	-0.00233721
C1	9	GAPDH2	0.137685	0.00455567
C1	10	GAPDH2	0.136672	0.00385013
C1	11	GAPDH2	0.147966	0.0154512
C1	12	GAPDH2	0.168879	0.0366717
C1	13	GAPDH2	0.211289	0.0793887
C1	14	GAPDH2	0.289113	0.15752
C1	15	GAPDH2	0.431972	0.300686
C1	16	GAPDH2	0.655057	0.524079
C1	17	GAPDH2	0.911757	0.781086
C1	18	GAPDH2	1.20037	1.07001
C1	19	GAPDH2	1.43007	1.30002
C1	20	GAPDH2	1.6671	1.53736
C1	21	GAPDH2	1.85239	1.72295
C1	22	GAPDH2	2.01934	1.8902
C1	23	GAPDH2	2.07116	1.94234
C1	24	GAPDH2	2.2648	2.13628
C1	25	GAPDH2	2.27452	2.1463
C1	26	GAPDH2	2.35921	2.23131
C1	27	GAPDH2	2.51794	2.39034
C1	28	GAPDH2	2.47853	2.35124
C1	29	GAPDH2	2.52745	2.40047
C1	30	GAPDH2	2.57054	2.44387
C1	31	GAPDH2	2.70328	2.57692
C1	32	GAPDH2	2.63731	2.51125
C1	33	GAPDH2	2.76677	2.64102
C1	34	GAPDH2	2.68471	2.55926
C1	35	GAPDH2	2.80901	2.68387
C1	36	GAPDH2	2.82628	2.70145
C1	37	GAPDH2	2.73428	2.60976
C1	38	GAPDH2	2.85434	2.73012
C1	39	GAPDH2	2.86367	2.73976
C1	40	GAPDH2	2.87432	2.75071
C2	1	GAPDH2	0.116116	-0.00228981
C2	2	GAPDH2	0.120893	0.00257384
C2	3	GAPDH2	0.119596	0.00136327
C2	4	GAPDH2	0.119495	0.00134931
C2	5	GAPDH2	0.118915	0.000856017
C2	6	GAPDH2	0.118129	0.000156361
C2	7	GAPDH2	0.112042	-0.00584402
C2	8	GAPDH2	0.113281	-0.00451864
C2	9	GAPDH2	0.121738	0.00402508
C2	10	GAPDH2	0.120239	0.00261262
C2	11	GAPDH2	0.129491	0.0119513
C2	12	GAPDH2	0.149705	0.0322517
C2	13	GAPDH2	0.187909	0.0705421
C2	14	GAPDH2	0.260843	0.143563
C2	15	GAPDH2	0.392691	0.275497
C2	16	GAPDH2	0.603159	0.486052
C2	17	GAPDH2	0.846911	0.729891
C2	18	GAPDH2	1.1282	1.01127
C2	19	GAPDH2	1.35074	1.2339
C2	20	GAPDH2	1.56212	1.44536
C2	21	GAPDH2	1.76287	1.6462
C2	22	GAPDH2	1.92667	1.81008
C2	23	GAPDH2	1.9751	1.8586
C2	24	GAPDH2	2.17318	2.05677
C2	25	GAPDH2	2.18196	2.06563
C2	26	GAPDH2	2.26088	2.14464
C2	27	GAPDH2	2.43048	2.31433
C2	28	GAPDH2	2.3835	2.26743
C2	29	GAPDH2	2.43434	2.31836
C2	30	GAPDH2	2.47952	2.36363
C2	31	GAPDH2	2.62168	2.50587
C2	32	GAPDH2	2.54621	2.43049
C2	33	GAPDH2	2.68609	2.57046
C2	34	GAPDH2	2.59589	2.48034
C2	35	GAPDH2	2.7342	2.61873
C2	36	GAPDH2	2.75029	2.63492
C2	37	GAPDH2	2.64828	2.53299
C2	38	GAPDH2	2.77751	2.66231
C2	39	GAPDH2	2.79538	2.68026
C2	40	GAPDH2	2.80585	2.69082
C3	1	GAPDH2	0.130183	-0.00619611
C3	2	GAPDH2	0.137958	0.00157475
C3	3	GAPDH2	0.137435	0.00104807
C3	4	GAPDH2	0.136974	0.000582862
C3	5	GAPDH2	0.137836	0.00144138
C3	6	GAPDH2	0.137628	0.00122904
C3	7	GAPDH2	0.130371	-0.00603239
C3	8	GAPDH2	0.131932	-0.00447511
C3	9	GAPDH2	0.140502	0.00409065
C3	10	GAPDH2	0.138531	0.0021155
C3	11	GAPDH2	0.147701	0.0112822
C3	12	GAPDH2	0.166997	0.0305734
C3	13	GAPDH2	0.20555	0.0691231
C3	14	GAPDH2	0.277483	0.141051
C3	15	GAPDH2	0.410629	0.274194
C3	16	GAPDH2	0.633994	0.497555
C3	17	GAPDH2	0.913803	0.77736
C3	18	GAPDH2	1.23642	1.09997
C3	19	GAPDH2	1.48999	1.35354
C3	20	GAPDH2	1.74381	1.60736
C3	21	GAPDH2	1.94303	1.80657
C3	22	GAPDH2	2.1194	1.98293
C3	23	GAPDH2	2.16182	2.02535
C3	24	GAPDH2	2.37109	2.23462
C3	25	GAPDH2	2.36989	2.23341
C3	26	GAPDH2	2.44688	2.3104
C3	27	GAPDH2	2.61656	2.48008
C3	28	GAPDH2	2.5613	2.42482
C3	29	GAPDH2	2.61117	2.47468
C3	30	GAPDH2	2.65482	2.51832
C3	31	GAPDH2	2.79759	2.66109
C3	32	GAPDH2	2.71415	2.57765
C3	33	GAPDH2	2.84925	2.71274
C3	34	GAPDH2	2.75165	2.61514
C3	35	GAPDH2	2.8892	2.75268
C3	36	GAPDH2	2.90541	2.76889
C3	37	GAPDH2	2.79408	2.65756
C3	38	GAPDH2	2.92508	2.78855
C3	39	GAPDH2	2.93654	2.80001
C3	40	GAPDH2	2.94817	2.81164
C4	1	NIP2	0.0968896	0.00135034
C4	2	NIP2	0.100845	0.00544732
C4	3	NIP2	0.100018	0.0047628
C4	4	NIP2	0.099338	0.00422443
C4	5	NIP2	0.0988719	0.00390017
C4	6	NIP2	0.0986756	0.00384579
C4	7	NIP2	0.0925451	-0.0021428
C4	8	NIP2	0.0923536	-0.00219248
C4	9	NIP2	0.0965261	0.00212189
C4	10	NIP2	0.0909201	-0.00334222
C4	11	NIP2	0.0911561	-0.00296434
C4	12	NIP2	0.0901851	-0.00379343
C4	13	NIP2	0.0898804	-0.00395619
C4	14	NIP2	0.0897033	-0.00399142
C4	15	NIP2	0.0898511	-0.00370172
C4	16	NIP2	0.0891637	-0.00424729
C4	17	NIP2	0.088898	-0.0043711
C4	18	NIP2	0.0939183	0.000791092
C4	19	NIP2	0.094263	0.00127772
C4	20	NIP2	0.0941173	0.00127385
C4	21	NIP2	0.0939987	0.00129716
C4	22	NIP2	0.0947501	0.00219048
C4	23	NIP2	0.091931	-0.000486757
C4	24	NIP2	0.10178	0.00950434
C4	25	NIP2	0.104116	0.0119823
C4	26	NIP2	0.121444	0.0294517
C4	27	NIP2	0.162625	0.0707751
C4	28	NIP2	0.217136	0.125428
C4	29	NIP2	0.331443	0.239877
C4	30	NIP2	0.522361	0.430936
C4	31	NIP2	0.80065	0.709367
C4	32	NIP2	0.999262	0.908121
C4	33	NIP2	1.26208	1.17108
C4	34	NIP2	1.41461	1.32375
C4	35	NIP2	1.70956	1.61884
C4	36	NIP2	1.90422	1.81365
C4	37	NIP2	1.95665	1.86622
C4	38	NIP2	2.17931	2.08902
C4	39	NIP2	2.29698	2.20684
C4	40	NIP2	2.37841	2.28841
C5	1	NIP2	0.104464	0.00204749
C5	2	NIP2	0.108548	0.00633082
C5	3	NIP2	0.107612	0.00559413
C5	4	NIP2	0.10694	0.00512126
C5	5	NIP2	0.106228	0.00460836
C5	6	NIP2	0.104723	0.00330351
C5	7	NIP2	0.0989351	-0.00228541
C5	8	NIP2	0.0980453	-0.00297589
C5	9	NIP2	0.102765	0.00194296
C5	10	NIP2	0.0973701	-0.00325241
C5	11	NIP2	0.0964822	-0.00394096
C5	12	NIP2	0.0963089	-0.00391489
C5	13	NIP2	0.0955942	-0.00443035
C5	14	NIP2	0.0954497	-0.00437552
C5	15	NIP2	0.0949231	-0.00470278
C5	16	NIP2	0.0953467	-0.00407981
C5	17	NIP2	0.0941041	-0.0051231
C5	18	NIP2	0.100582	0.00155422
C5	19	NIP2	0.100619	0.00179026
C5	20	NIP2	0.100442	0.00181273
C5	21	NIP2	0.101131	0.00270121
C5	22	NIP2	0.100792	0.00256116
C5	23	NIP2	0.0967347	-0.00129649
C5	24	NIP2	0.10722	0.00938782
C5	25	NIP2	0.110379	0.0127466
C5	26	NIP2	0.127643	0.03021
C5	27	NIP2	0.171694	0.0744598
C5	28	NIP2	0.226732	0.129697
C5	29	NIP2	0.345511	0.248676
C5	30	NIP2	0.550819	0.454183
C5	31	NIP2	0.883244	0.786808
C5	32	NIP2	1.13882	1.04259
C5	33	NIP2	1.44722	1.35118
C5	34	NIP2	1.59606	1.50022
C5	35	NIP2	1.9058	1.81016
C5	36	NIP2	2.09067	1.99523
C5	37	NIP2	2.12493	2.02968
C5	38	NIP2	2.34207	2.24703
C5	39	NIP2	2.43452	2.33968
C5	40	NIP2	2.50787	2.41322
C6	1	NIP2	0.104471	0.00280379
C6	2	NIP2	0.109223	0.00750405
C6	3	NIP2	0.108472	0.00670178
C6	4	NIP2	0.107909	0.00608678
C6	5	NIP2	0.106396	0.00452213
C6	6	NIP2	0.105635	0.00370987
C6	7	NIP2	0.0998155	-0.00216104
C6	8	NIP2	0.0991505	-0.00287749
C6	9	NIP2	0.104267	0.00218713
C6	10	NIP2	0.0980241	-0.00410699
C6	11	NIP2	0.0980168	-0.0041658
C6	12	NIP2	0.0979808	-0.00425333
C6	13	NIP2	0.0976849	-0.00460075
C6	14	NIP2	0.0971745	-0.00516265
C6	15	NIP2	0.0970943	-0.00529439
C6	16	NIP2	0.0965299	-0.0059103
C6	17	NIP2	0.0974456	-0.00504622
C6	18	NIP2	0.103233	0.00068973
C6	19	NIP2	0.103235	0.000640661
C6	20	NIP2	0.104364	0.00171797
C6	21	NIP2	0.104939	0.00224082
C6	22	NIP2	0.107252	0.0045029
C6	23	NIP2	0.102842	4.0856e-05
C6	24	NIP2	0.113391	0.0105383
C6	25	NIP2	0.115023	0.0121191
C6	26	NIP2	0.131097	0.0281415
C6	27	NIP2	0.170037	0.0670302
C6	28	NIP2	0.219678	0.116619
C6	29	NIP2	0.327247	0.224137
C6	30	NIP2	0.514548	0.411386
C6	31	NIP2	0.83101	0.727797
C6	32	NIP2	1.09884	0.995579
C6	33	NIP2	1.42933	1.32602
C6	34	NIP2	1.59432	1.49095
C6	35	NIP2	1.88829	1.78488
C6	36	NIP2	2.07579	1.97232
C6	37	NIP2	2.12465	2.02113
C6	38	NIP2	2.34619	2.24262
C6	39	NIP2	2.44598	2.34235
C6	40	NIP2	2.5197	2.41603
C7	1	GAPDH2	0.115473	-0.00198097
C7	2	GAPDH2	0.119407	0.00250038
C7	3	GAPDH2	0.118066	0.00170649
C7	4	GAPDH2	0.116686	0.000872986
C7	5	GAPDH2	0.116564	0.00129898
C7	6	GAPDH2	0.116293	0.00157514
C7	7	GAPDH2	0.109167	-0.00500391
C7	8	GAPDH2	0.109355	-0.00426919
C7	9	GAPDH2	0.115143	0.00206686
C7	10	GAPDH2	0.110227	-0.0023024
C7	11	GAPDH2	0.111597	-0.000385388
C7	12	GAPDH2	0.115875	0.00444045
C7	13	GAPDH2	0.12459	0.0137024
C7	14	GAPDH2	0.143286	0.0329454
C7	15	GAPDH2	0.176878	0.0670843
C7	16	GAPDH2	0.240975	0.131729
C7	17	GAPDH2	0.362757	0.254058
C7	18	GAPDH2	0.600612	0.492461
C7	19	GAPDH2	0.918994	0.811389
C7	20	GAPDH2	1.26549	1.15843
C7	21	GAPDH2	1.56441	1.4579
C7	22	GAPDH2	1.82794	1.72197
C7	23	GAPDH2	1.94866	1.84324
C7	24	GAPDH2	2.20685	2.10198
C7	25	GAPDH2	2.23628	2.13196
C7	26	GAPDH2	2.34363	2.23986
C7	27	GAPDH2	2.54134	2.43811
C7	28	GAPDH2	2.48405	2.38137
C7	29	GAPDH2	2.541	2.43886
C7	30	GAPDH2	2.58934	2.48775
C7	31	GAPDH2	2.74115	2.64011
C7	32	GAPDH2	2.65501	2.55452
C7	33	GAPDH2	2.80595	2.70601
C7	34	GAPDH2	2.69389	2.5945
C7	35	GAPDH2	2.84057	2.74172
C7	36	GAPDH2	2.84973	2.75143
C7	37	GAPDH2	2.72507	2.62732
C7	38	GAPDH2	2.85874	2.76153
C7	39	GAPDH2	2.85997	2.76331
C7	40	GAPDH2	2.86576	2.76965
C8	1	GAPDH2	0.123724	-0.00161681
C8	2	GAPDH2	0.128845	0.00410917
C8	3	GAPDH2	0.1257	0.00157069
C8	4	GAPDH2	0.124482	0.000958161
C8	5	GAPDH2	0.123859	0.000940743
C8	6	GAPDH2	0.124302	0.00198949
C8	7	GAPDH2	0.117008	-0.00469836
C8	8	GAPDH2	0.116612	-0.00448805
C8	9	GAPDH2	0.122793	0.00229814
C8	10	GAPDH2	0.117339	-0.00255006
C8	11	GAPDH2	0.118609	-0.000673876
C8	12	GAPDH2	0.12333	0.00465313
C8	13	GAPDH2	0.132507	0.0144353
C8	14	GAPDH2	0.149294	0.031829
C8	15	GAPDH2	0.183922	0.067062
C8	16	GAPDH2	0.250296	0.134042
C8	17	GAPDH2	0.374282	0.258634
C8	18	GAPDH2	0.615111	0.500069
C8	19	GAPDH2	0.921658	0.807221
C8	20	GAPDH2	1.2443	1.13047
C8	21	GAPDH2	1.51659	1.40336
C8	22	GAPDH2	1.75574	1.64312
C8	23	GAPDH2	1.85216	1.74014
C8	24	GAPDH2	2.11669	2.00528
C8	25	GAPDH2	2.14521	2.0344
C8	26	GAPDH2	2.24492	2.13473
C8	27	GAPDH2	2.44066	2.33107
C8	28	GAPDH2	2.38883	2.27985
C8	29	GAPDH2	2.44515	2.33677
C8	30	GAPDH2	2.49017	2.3824
C8	31	GAPDH2	2.65932	2.55215
C8	32	GAPDH2	2.55529	2.44873
C8	33	GAPDH2	2.71892	2.61297
C8	34	GAPDH2	2.59984	2.49449
C8	35	GAPDH2	2.76009	2.65535
C8	36	GAPDH2	2.77674	2.67261
C8	37	GAPDH2	2.64649	2.54296
C8	38	GAPDH2	2.78599	2.68307
C8	39	GAPDH2	2.79547	2.69315
C8	40	GAPDH2	2.80131	2.6996
C9	1	GAPDH2	0.120706	-0.00186478
C9	2	GAPDH2	0.124098	0.00223155
C9	3	GAPDH2	0.123719	0.002557
C9	4	GAPDH2	0.121672	0.00121436
C9	5	GAPDH2	0.120021	0.000267588
C9	6	GAPDH2	0.120288	0.00123855
C9	7	GAPDH2	0.113954	-0.00439173
C9	8	GAPDH2	0.112343	-0.0052988
C9	9	GAPDH2	0.119191	0.00225335
C9	10	GAPDH2	0.113417	-0.00281667
C9	11	GAPDH2	0.115524	-5.14519e-06
C9	12	GAPDH2	0.119807	0.0049815
C9	13	GAPDH2	0.128156	0.0140353
C9	14	GAPDH2	0.14398	0.0305635
C9	15	GAPDH2	0.176569	0.0638562
C9	16	GAPDH2	0.237926	0.125917
C9	17	GAPDH2	0.353918	0.242613
C9	18	GAPDH2	0.57676	0.46616
C9	19	GAPDH2	0.848363	0.738466
C9	20	GAPDH2	1.12842	1.01923
C9	21	GAPDH2	1.36849	1.26
C9	22	GAPDH2	1.58995	1.48217
C9	23	GAPDH2	1.69297	1.58589
C9	24	GAPDH2	1.9312	1.82483
C9	25	GAPDH2	1.96064	1.85497
C9	26	GAPDH2	2.08498	1.98001
C9	27	GAPDH2	2.27365	2.16939
C9	28	GAPDH2	2.23707	2.13351
C9	29	GAPDH2	2.28999	2.18713
C9	30	GAPDH2	2.34454	2.24239
C9	31	GAPDH2	2.50424	2.40279
C9	32	GAPDH2	2.42121	2.32046
C9	33	GAPDH2	2.57222	2.47218
C9	34	GAPDH2	2.48159	2.38225
C9	35	GAPDH2	2.63097	2.53233
C9	36	GAPDH2	2.65084	2.55291
C9	37	GAPDH2	2.53274	2.43551
C9	38	GAPDH2	2.6788	2.58228
C9	39	GAPDH2	2.68812	2.59231
C9	40	GAPDH2	2.69256	2.59745
C10	1	NIP2	0.101102	0.00150174
C10	2	NIP2	0.105587	0.00618249
C10	3	NIP2	0.103881	0.00467182
C10	4	NIP2	0.103168	0.00415442
C10	5	NIP2	0.102447	0.00362922
C10	6	NIP2	0.101331	0.00270818
C10	7	NIP2	0.0961937	-0.00223318
C10	8	NIP2	0.0956917	-0.00253958
C10	9	NIP2	0.100229	0.00219325
C10	10	NIP2	0.0941223	-0.00371791
C10	11	NIP2	0.0937386	-0.00390594
C10	12	NIP2	0.0938067	-0.00364228
C10	13	NIP2	0.0934862	-0.00376723
C10	14	NIP2	0.0918139	-0.00524394
C10	15	NIP2	0.0920752	-0.00478708
C10	16	NIP2	0.0911304	-0.00553633
C10	17	NIP2	0.0930034	-0.0034677
C10	18	NIP2	0.0994554	0.00317984
C10	19	NIP2	0.102645	0.00656539
C10	20	NIP2	0.107623	0.0117391
C10	21	NIP2	0.116795	0.0211065
C10	22	NIP2	0.134823	0.0393297
C10	23	NIP2	0.162078	0.06678
C10	24	NIP2	0.234125	0.139022
C10	25	NIP2	0.32939	0.234484
C10	26	NIP2	0.479257	0.384546
C10	27	NIP2	0.663675	0.56916
C10	28	NIP2	0.755355	0.661035
C10	29	NIP2	0.868766	0.774642
C10	30	NIP2	0.997288	0.90336
C10	31	NIP2	1.17461	1.08087
C10	32	NIP2	1.25199	1.15846
C10	33	NIP2	1.44218	1.34883
C10	34	NIP2	1.48381	1.39066
C10	35	NIP2	1.6599	1.56695
C10	36	NIP2	1.75898	1.66622
C10	37	NIP2	1.75498	1.66242
C10	38	NIP2	1.92785	1.83549
C10	39	NIP2	2.00217	1.91001
C10	40	NIP2	2.0553	1.96333
C11	1	NIP2	0.0978383	-0.00101024
C11	2	NIP2	0.103469	0.00498035
C11	3	NIP2	0.101581	0.00345329
C11	4	NIP2	0.101767	0.00399891
C11	5	NIP2	0.101378	0.00397075
C11	6	NIP2	0.0990589	0.00201168
C11	7	NIP2	0.0938814	-0.0028056
C11	8	NIP2	0.093063	-0.00326378
C11	9	NIP2	0.0978759	0.00190939
C11	10	NIP2	0.0923399	-0.00326634
C11	11	NIP2	0.0925946	-0.00265142
C11	12	NIP2	0.0922038	-0.00268193
C11	13	NIP2	0.0911623	-0.0033632
C11	14	NIP2	0.0899252	-0.00424001
C11	15	NIP2	0.0908985	-0.00290652
C11	16	NIP2	0.0898828	-0.00356188
C11	17	NIP2	0.0899762	-0.00310826
C11	18	NIP2	0.0950954	0.00237123
C11	19	NIP2	0.0969121	0.00454813
C11	20	NIP2	0.101589	0.00958555
C11	21	NIP2	0.106904	0.0152606
C11	22	NIP2	0.121355	0.0300715
C11	23	NIP2	0.142754	0.0518315
C11	24	NIP2	0.198748	0.108185
C11	25	NIP2	0.266842	0.176639
C11	26	NIP2	0.366868	0.277026
C11	27	NIP2	0.477	0.387518
C11	28	NIP2	0.525923	0.436802
C11	29	NIP2	0.598531	0.509769
C11	30	NIP2	0.686424	0.598023
C11	31	NIP2	0.807809	0.719768
C11	32	NIP2	0.866446	0.778765
C11	33	NIP2	1.01105	0.923729
C11	34	NIP2	1.05229	0.965334
C11	35	NIP2	1.1914	1.1048
C11	36	NIP2	1.28837	1.20213
C11	37	NIP2	1.30114	1.21526
C11	38	NIP2	1.44039	1.35487
C11	39	NIP2	1.516	1.43085
C11	40	NIP2	1.58049	1.49569
C12	1	NIP2	0.0810095	-0.00168917
C12	2	NIP2	0.0836176	0.00123816
C12	3	NIP2	0.0852054	0.00314521
C12	4	NIP2	0.0855871	0.00384606
C12	5	NIP2	0.0863514	0.00492959
C12	6	NIP2	0.0845252	0.00342261
C12	7	NIP2	0.0784684	-0.00231499
C12	8	NIP2	0.0763972	-0.00406694
C12	9	NIP2	0.0819244	0.0017795
C12	10	NIP2	0.0762011	-0.00362461
C12	11	NIP2	0.0753053	-0.00420121
C12	12	NIP2	0.076741	-0.00244624
C12	13	NIP2	0.0746244	-0.00424368
C12	14	NIP2	0.0748233	-0.00372551
C12	15	NIP2	0.0733163	-0.00491332
C12	16	NIP2	0.0744145	-0.00349587
C12	17	NIP2	0.0746772	-0.00291397
C12	18	NIP2	0.0815072	0.00423527
C12	19	NIP2	0.0839175	0.00696474
C12	20	NIP2	0.0842569	0.00762334
C12	21	NIP2	0.0935726	0.0172583
C12	22	NIP2	0.108706	0.032711
C12	23	NIP2	0.130864	0.0551883
C12	24	NIP2	0.18691	0.111554
C12	25	NIP2	0.256878	0.181841
C12	26	NIP2	0.355047	0.280329
C12	27	NIP2	0.455234	0.380835
C12	28	NIP2	0.50117	0.42709
C12	29	NIP2	0.570663	0.496903
C12	30	NIP2	0.65663	0.583189
C12	31	NIP2	0.762762	0.68964
C12	32	NIP2	0.826458	0.753655
C12	33	NIP2	0.95366	0.881176
C12	34	NIP2	1.00395	0.931784
C12	35	NIP2	1.12898	1.05714
C12	36	NIP2	1.21975	1.14823
C12	37	NIP2	1.24431	1.1731
C12	38	NIP2	1.37084	1.29996
C12	39	NIP2	1.44484	1.37427
C12	40	NIP2	1.50917	1.43892
D1	1	GAPDH2	0.113197	-0.00565825
D1	2	GAPDH2	0.11972	0.00109857
D1	3	GAPDH2	0.120418	0.00202926
D1	4	GAPDH2	0.119063	0.000907997
D1	5	GAPDH2	0.118438	0.000515392
D1	6	GAPDH2	0.118337	0.000647673
D1	7	GAPDH2	0.11253	-0.00492601
D1	8	GAPDH2	0.112914	-0.00430859
D1	9	GAPDH2	0.119185	0.0021964
D1	10	GAPDH2	0.116072	-0.000683794
D1	11	GAPDH2	0.120144	0.00362167
D1	12	GAPDH2	0.128909	0.0126201
D1	13	GAPDH2	0.148653	0.0325967
D1	14	GAPDH2	0.184253	0.0684305
D1	15	GAPDH2	0.253287	0.137698
D1	16	GAPDH2	0.380044	0.264687
D1	17	GAPDH2	0.581923	0.4668
D1	18	GAPDH2	0.854572	0.739682
D1	19	GAPDH2	1.08986	0.975202
D1	20	GAPDH2	1.33122	1.2168
D1	21	GAPDH2	1.53715	1.42296
D1	22	GAPDH2	1.72888	1.61493
D1	23	GAPDH2	1.80669	1.69297
D1	24	GAPDH2	2.01955	1.90606
D1	25	GAPDH2	2.0551	1.94184
D1	26	GAPDH2	2.15094	2.03791
D1	27	GAPDH2	2.32499	2.2122
D1	28	GAPDH2	2.29795	2.18539
D1	29	GAPDH2	2.35368	2.24136
D1	30	GAPDH2	2.40411	2.29202
D1	31	GAPDH2	2.54761	2.43575
D1	32	GAPDH2	2.48472	2.37309
D1	33	GAPDH2	2.61566	2.50427
D1	34	GAPDH2	2.54264	2.43148
D1	35	GAPDH2	2.66978	2.55885
D1	36	GAPDH2	2.69269	2.582
D1	37	GAPDH2	2.59475	2.48429
D1	38	GAPDH2	2.72789	2.61766
D1	39	GAPDH2	2.74143	2.63143
D1	40	GAPDH2	2.75288	2.64312
D2	1	GAPDH2	0.120829	-0.00525702
D2	2	GAPDH2	0.126247	0.000972063
D2	3	GAPDH2	0.125334	0.000870854
D2	4	GAPDH2	0.124495	0.000843688
D2	5	GAPDH2	0.123335	0.000495239
D2	6	GAPDH2	0.123002	0.000973416
D2	7	GAPDH2	0.116344	-0.00487304
D2	8	GAPDH2	0.11666	-0.00374473
D2	9	GAPDH2	0.124174	0.00458063
D2	10	GAPDH2	0.119636	0.00085395
D2	11	GAPDH2	0.125416	0.00744604
D2	12	GAPDH2	0.135695	0.0185365
D2	13	GAPDH2	0.157772	0.0414254
D2	14	GAPDH2	0.197276	0.0817408
D2	15	GAPDH2	0.276196	0.161472
D2	16	GAPDH2	0.416206	0.302294
D2	17	GAPDH2	0.625492	0.512392
D2	18	GAPDH2	0.894549	0.78226
D2	19	GAPDH2	1.12284	1.01137
D2	20	GAPDH2	1.34479	1.23412
D2	21	GAPDH2	1.55523	1.44537
D2	22	GAPDH2	1.74352	1.63448
D2	23	GAPDH2	1.82884	1.72061
D2	24	GAPDH2	2.03768	1.93026
D2	25	GAPDH2	2.07748	1.97087
D2	26	GAPDH2	2.17671	2.07091
D2	27	GAPDH2	2.34953	2.24454
D2	28	GAPDH2	2.32589	2.22172
D2	29	GAPDH2	2.3807	2.27734
D2	30	GAPDH2	2.43938	2.33683
D2	31	GAPDH2	2.58424	2.4825
D2	32	GAPDH2	2.52422	2.4233
D2	33	GAPDH2	2.65491	2.55479
D2	34	GAPDH2	2.5852	2.4859
D2	35	GAPDH2	2.72214	2.62365
D2	36	GAPDH2	2.74421	2.64653
D2	37	GAPDH2	2.65217	2.5553
D2	38	GAPDH2	2.7754	2.67934
D2	39	GAPDH2	2.79096	2.69572
D2	40	GAPDH2	2.80871	2.71428
D3	1	GAPDH2	0.120785	-0.00339568
D3	2	GAPDH2	0.125546	0.00187753
D3	3	GAPDH2	0.125195	0.00203794
D3	4	GAPDH2	0.123701	0.00105692
D3	5	GAPDH2	0.123206	0.001074
D3	6	GAPDH2	0.122575	0.000954926
D3	7	GAPDH2	0.115222	-0.00588623
D3	8	GAPDH2	0.115006	-0.00558964
D3	9	GAPDH2	0.123158	0.00307394
D3	10	GAPDH2	0.118817	-0.000754643
D3	11	GAPDH2	0.123092	0.00403278
D3	12	GAPDH2	0.132837	0.0142899
D3	13	GAPDH2	0.151816	0.0337807
D3	14	GAPDH2	0.190131	0.0726082
D3	15	GAPDH2	0.261781	0.14477
D3	16	GAPDH2	0.395017	0.278518
D3	17	GAPDH2	0.604203	0.488216
D3	18	GAPDH2	0.891341	0.775867
D3	19	GAPDH2	1.14054	1.02558
D3	20	GAPDH2	1.37709	1.26264
D3	21	GAPDH2	1.59936	1.48542
D3	22	GAPDH2	1.79411	1.68068
D3	23	GAPDH2	1.87218	1.75927
D3	24	GAPDH2	2.09594	1.98354
D3	25	GAPDH2	2.1226	2.01071
D3	26	GAPDH2	2.22056	2.10918
D3	27	GAPDH2	2.39581	2.28495
D3	28	GAPDH2	2.36084	2.25049
D3	29	GAPDH2	2.4195	2.30966
D3	30	GAPDH2	2.47101	2.36168
D3	31	GAPDH2	2.62586	2.51704
D3	32	GAPDH2	2.54819	2.43989
D3	33	GAPDH2	2.69402	2.58623
D3	34	GAPDH2	2.61156	2.50428
D3	35	GAPDH2	2.75521	2.64844
D3	36	GAPDH2	2.76689	2.66063
D3	37	GAPDH2	2.66422	2.55848
D3	38	GAPDH2	2.803	2.69777
D3	39	GAPDH2	2.81112	2.7064
D3	40	GAPDH2	2.82851	2.7243
D4	1	NIP2	0.101785	0.00187744
D4	2	NIP2	0.107058	0.00718132
D4	3	NIP2	0.106402	0.00655576
D4	4	NIP2	0.10546	0.0056442
D4	5	NIP2	0.104333	0.00454821
D4	6	NIP2	0.103966	0.00421189
D4	7	NIP2	0.0978002	-0.00192357
D4	8	NIP2	0.0978184	-0.00187476
D4	9	NIP2	0.102083	0.00242081
D4	10	NIP2	0.0957409	-0.00389087
D4	11	NIP2	0.0954739	-0.00412722
D4	12	NIP2	0.0952584	-0.00431209
D4	13	NIP2	0.0944734	-0.0050664
D4	14	NIP2	0.0941511	-0.00535808
D4	15	NIP2	0.0940209	-0.00545757
D4	16	NIP2	0.0942932	-0.00515464
D4	17	NIP2	0.0939554	-0.00546182
D4	18	NIP2	0.0992082	-0.000178288
D4	19	NIP2	0.0998421	0.000486186
D4	20	NIP2	0.0994593	0.000134095
D4	21	NIP2	0.100476	0.00118177
D4	22	NIP2	0.102202	0.00293845
D4	23	NIP2	0.0992837	5.04362e-05
D4	24	NIP2	0.113836	0.0146335
D4	25	NIP2	0.12272	0.0235478
D4	26	NIP2	0.150417	0.0512759
D4	27	NIP2	0.213909	0.114799
D4	28	NIP2	0.297709	0.198629
D4	29	NIP2	0.454605	0.355556
D4	30	NIP2	0.66075	0.561731
D4	31	NIP2	0.889246	0.790259
D4	32	NIP2	1.01265	0.913695
D4	33	NIP2	1.25484	1.15591
D4	34	NIP2	1.38875	1.28985
D4	35	NIP2	1.6434	1.54453
D4	36	NIP2	1.82631	1.72747
D4	37	NIP2	1.86932	1.77052
D4	38	NIP2	2.0837	1.98493
D4	39	NIP2	2.19632	2.09758
D4	40	NIP2	2.28416	2.18545
D5	1	NIP2	0.0988275	-0.000411209
D5	2	NIP2	0.104528	0.00557834
D5	3	NIP2	0.104251	0.00559074
D5	4	NIP2	0.102214	0.00384221
D5	5	NIP2	0.101418	0.00333546
D5	6	NIP2	0.100605	0.00281178
D5	7	NIP2	0.0944595	-0.00304487
D5	8	NIP2	0.0943118	-0.00290353
D5	9	NIP2	0.0987166	0.00179036
D5	10	NIP2	0.0932592	-0.00337794
D5	11	NIP2	0.0929907	-0.00335738
D5	12	NIP2	0.0921429	-0.00391616
D5	13	NIP2	0.0916232	-0.00414678
D5	14	NIP2	0.0928867	-0.00259423
D5	15	NIP2	0.0915997	-0.00359218
D5	16	NIP2	0.0908106	-0.00409216
D5	17	NIP2	0.0910632	-0.00355053
D5	18	NIP2	0.0964877	0.00216304
D5	19	NIP2	0.0967926	0.00275698
D5	20	NIP2	0.0972316	0.00348505
D5	21	NIP2	0.0976909	0.00423338
D5	22	NIP2	0.0977352	0.00456677
D5	23	NIP2	0.0977065	0.0048271
D5	24	NIP2	0.112066	0.0194762
D5	25	NIP2	0.122265	0.0299637
D5	26	NIP2	0.151705	0.0596931
D5	27	NIP2	0.220356	0.128633
D5	28	NIP2	0.313964	0.22253
D5	29	NIP2	0.489287	0.398142
D5	30	NIP2	0.734256	0.6434
D5	31	NIP2	1.02833	0.937762
D5	32	NIP2	1.18616	1.09589
D5	33	NIP2	1.44861	1.35862
D5	34	NIP2	1.58316	1.49346
D5	35	NIP2	1.8677	1.77829
D5	36	NIP2	2.03216	1.94304
D5	37	NIP2	2.05461	1.96578
D5	38	NIP2	2.27376	2.18521
D5	39	NIP2	2.36385	2.2756
D5	40	NIP2	2.44162	2.35366
D6	1	NIP2	0.107782	0.00433718
D6	2	NIP2	0.113342	0.00976988
D6	3	NIP2	0.11189	0.00819065
D6	4	NIP2	0.110313	0.00648627
D6	5	NIP2	0.109107	0.00515283
D6	6	NIP2	0.108033	0.00395155
D6	7	NIP2	0.103281	-0.000928314
D6	8	NIP2	0.101905	-0.00243188
D6	9	NIP2	0.107702	0.00323783
D6	10	NIP2	0.100617	-0.00397456
D6	11	NIP2	0.0996029	-0.00511611
D6	12	NIP2	0.0994284	-0.00541801
D6	13	NIP2	0.0996498	-0.00532411
D6	14	NIP2	0.0988552	-0.00624619
D6	15	NIP2	0.0985568	-0.00667204
D6	16	NIP2	0.0987297	-0.00662662
D6	17	NIP2	0.0989783	-0.00650548
D6	18	NIP2	0.104017	-0.00159421
D6	19	NIP2	0.105653	-8.55366e-05
D6	20	NIP2	0.105475	-0.000391017
D6	21	NIP2	0.106755	0.000761492
D6	22	NIP2	0.110937	0.00481599
D6	23	NIP2	0.108049	0.00180005
D6	24	NIP2	0.123293	0.0169174
D6	25	NIP2	0.131341	0.0248372
D6	26	NIP2	0.160256	0.0536256
D6	27	NIP2	0.227138	0.120379
D6	28	NIP2	0.314091	0.207205
D6	29	NIP2	0.479737	0.372724
D6	30	NIP2	0.71377	0.606629
D6	31	NIP2	0.994439	0.887171
D6	32	NIP2	1.14238	1.03499
D6	33	NIP2	1.39435	1.28683
D6	34	NIP2	1.52378	1.41613
D6	35	NIP2	1.78752	1.67974
D6	36	NIP2	1.95551	1.84761
D6	37	NIP2	2.00133	1.8933
D6	38	NIP2	2.2145	2.10634
D6	39	NIP2	2.31727	2.20898
D6	40	NIP2	2.39635	2.28793
D7	1	GAPDH2	0.102547	-0.00255725
D7	2	GAPDH2	0.105938	0.00131996
D7	3	GAPDH2	0.105647	0.00151444
D7	4	GAPDH2	0.10444	0.000792762
D7	5	GAPDH2	0.104282	0.00112064
D7	6	GAPDH2	0.104433	0.00175742
D7	7	GAPDH2	0.0978875	-0.00430301
D7	8	GAPDH2	0.0987088	-0.00299606
D7	9	GAPDH2	0.103286	0.00206653
D7	10	GAPDH2	0.0981393	-0.00259433
D7	11	GAPDH2	0.0988495	-0.00139862
D7	12	GAPDH2	0.0993286	-0.000433848
D7	13	GAPDH2	0.103751	0.00447407
D7	14	GAPDH2	0.113431	0.0146393
D7	15	GAPDH2	0.128803	0.0304977
D7	16	GAPDH2	0.158623	0.0608028
D7	17	GAPDH2	0.218863	0.121529
D7	18	GAPDH2	0.346493	0.249644
D7	19	GAPDH2	0.545303	0.448939
D7	20	GAPDH2	0.830639	0.734761
D7	21	GAPDH2	1.13931	1.04392
D7	22	GAPDH2	1.42293	1.32803
D7	23	GAPDH2	1.6005	1.50608
D7	24	GAPDH2	1.88767	1.79373
D7	25	GAPDH2	1.97513	1.88168
D7	26	GAPDH2	2.11259	2.01962
D7	27	GAPDH2	2.32208	2.22961
D7	28	GAPDH2	2.31919	2.2272
D7	29	GAPDH2	2.3976	2.30609
D7	30	GAPDH2	2.46103	2.37
D7	31	GAPDH2	2.62836	2.53782
D7	32	GAPDH2	2.54889	2.45884
D7	33	GAPDH2	2.70756	2.61799
D7	34	GAPDH2	2.615	2.52592
D7	35	GAPDH2	2.75646	2.66787
D7	36	GAPDH2	2.78393	2.69582
D7	37	GAPDH2	2.66843	2.58081
D7	38	GAPDH2	2.79994	2.7128
D7	39	GAPDH2	2.81408	2.72743
D7	40	GAPDH2	2.81497	2.7288
D8	1	GAPDH2	0.103478	-0.00336194
D8	2	GAPDH2	0.108215	0.00201242
D8	3	GAPDH2	0.106745	0.0011796
D8	4	GAPDH2	0.106801	0.00187372
D8	5	GAPDH2	0.105756	0.00146624
D8	6	GAPDH2	0.105849	0.00219621
D8	7	GAPDH2	0.0987529	-0.00426194
D8	8	GAPDH2	0.0973471	-0.00503031
D8	9	GAPDH2	0.103621	0.00188165
D8	10	GAPDH2	0.0976757	-0.00342659
D8	11	GAPDH2	0.0989311	-0.00153371
D8	12	GAPDH2	0.100608	0.000780909
D8	13	GAPDH2	0.104064	0.00487422
D8	14	GAPDH2	0.111527	0.0129744
D8	15	GAPDH2	0.126418	0.0285031
D8	16	GAPDH2	0.155836	0.0585584
D8	17	GAPDH2	0.209597	0.112958
D8	18	GAPDH2	0.330844	0.234842
D8	19	GAPDH2	0.518069	0.422705
D8	20	GAPDH2	0.785672	0.690945
D8	21	GAPDH2	1.07188	0.97779
D8	22	GAPDH2	1.34023	1.24678
D8	23	GAPDH2	1.50353	1.41072
D8	24	GAPDH2	1.78959	1.69741
D8	25	GAPDH2	1.8721	1.78056
D8	26	GAPDH2	2.01584	1.92493
D8	27	GAPDH2	2.23881	2.14855
D8	28	GAPDH2	2.2204	2.13077
D8	29	GAPDH2	2.29602	2.20703
D8	30	GAPDH2	2.37568	2.28732
D8	31	GAPDH2	2.55806	2.47034
D8	32	GAPDH2	2.48417	2.39709
D8	33	GAPDH2	2.64977	2.56333
D8	34	GAPDH2	2.54901	2.4632
D8	35	GAPDH2	2.71133	2.62616
D8	36	GAPDH2	2.73345	2.64892
D8	37	GAPDH2	2.6032	2.51932
D8	38	GAPDH2	2.76758	2.68433
D8	39	GAPDH2	2.78086	2.69825
D8	40	GAPDH2	2.79136	2.70939
D9	1	GAPDH2	0.0985619	-0.00341667
D9	2	GAPDH2	0.103933	0.00246963
D9	3	GAPDH2	0.102742	0.00179341
D9	4	GAPDH2	0.102402	0.00196862
D9	5	GAPDH2	0.101376	0.00145727
D9	6	GAPDH2	0.0997983	0.000394549
D9	7	GAPDH2	0.0942924	-0.00459643
D9	8	GAPDH2	0.0944225	-0.00395136
D9	9	GAPDH2	0.100053	0.00219423
D9	10	GAPDH2	0.0946306	-0.00271325
D9	11	GAPDH2	0.0951182	-0.00171073
D9	12	GAPDH2	0.0963619	4.79515e-05
D9	13	GAPDH2	0.100915	0.00511574
D9	14	GAPDH2	0.107779	0.0124954
D9	15	GAPDH2	0.122256	0.0274867
D9	16	GAPDH2	0.149643	0.0553888
D9	17	GAPDH2	0.202576	0.108837
D9	18	GAPDH2	0.316922	0.223698
D9	19	GAPDH2	0.492046	0.399337
D9	20	GAPDH2	0.726926	0.634732
D9	21	GAPDH2	0.969491	0.877812
D9	22	GAPDH2	1.20118	1.11001
D9	23	GAPDH2	1.34849	1.25784
D9	24	GAPDH2	1.61718	1.52705
D9	25	GAPDH2	1.70499	1.61537
D9	26	GAPDH2	1.84652	1.75742
D9	27	GAPDH2	2.07191	1.98332
D9	28	GAPDH2	2.06655	1.97847
D9	29	GAPDH2	2.15206	2.0645
D9	30	GAPDH2	2.22365	2.13661
D9	31	GAPDH2	2.39881	2.31228
D9	32	GAPDH2	2.33824	2.25222
D9	33	GAPDH2	2.51995	2.43445
D9	34	GAPDH2	2.42752	2.34253
D9	35	GAPDH2	2.59254	2.50807
D9	36	GAPDH2	2.62368	2.53973
D9	37	GAPDH2	2.50697	2.42353
D9	38	GAPDH2	2.67143	2.5885
D9	39	GAPDH2	2.68079	2.59838
D9	40	GAPDH2	2.70068	2.61878
D10	1	NIP2	0.0984449	0.000237041
D10	2	NIP2	0.103817	0.00574126
D10	3	NIP2	0.103514	0.00556991
D10	4	NIP2	0.102134	0.00432165
D10	5	NIP2	0.101332	0.00365163
D10	6	NIP2	0.100812	0.00326372
D10	7	NIP2	0.0952721	-0.0021446
D10	8	NIP2	0.0944813	-0.00280353
D10	9	NIP2	0.0996573	0.00250423
D10	10	NIP2	0.0923596	-0.0046616
D10	11	NIP2	0.0926782	-0.00421115
D10	12	NIP2	0.0927541	-0.0040034
D10	13	NIP2	0.0932239	-0.00340169
D10	14	NIP2	0.0931876	-0.00330619
D10	15	NIP2	0.0919072	-0.00445472
D10	16	NIP2	0.091899	-0.0043311
D10	17	NIP2	0.0912894	-0.00480887
D10	18	NIP2	0.0974077	0.00144132
D10	19	NIP2	0.0974119	0.00157732
D10	20	NIP2	0.0984499	0.00274724
D10	21	NIP2	0.101102	0.00553098
D10	22	NIP2	0.102958	0.00751885
D10	23	NIP2	0.103743	0.00843625
D10	24	NIP2	0.119805	0.0246294
D10	25	NIP2	0.132141	0.037098
D10	26	NIP2	0.164566	0.069654
D10	27	NIP2	0.221998	0.127218
D10	28	NIP2	0.268054	0.173406
D10	29	NIP2	0.324101	0.229585
D10	30	NIP2	0.375008	0.280624
D10	31	NIP2	0.436329	0.342076
D10	32	NIP2	0.469981	0.375861
D10	33	NIP2	0.559832	0.465843
D10	34	NIP2	0.600585	0.506728
D10	35	NIP2	0.711037	0.617312
D10	36	NIP2	0.796729	0.703136
D10	37	NIP2	0.832373	0.738912
D10	38	NIP2	0.962187	0.868858
D10	39	NIP2	1.04573	0.952534
D10	40	NIP2	1.12718	1.03411
D11	1	NIP2	0.0992084	0.000619634
D11	2	NIP2	0.102683	0.0045357
D11	3	NIP2	0.101997	0.00429082
D11	4	NIP2	0.100807	0.00354165
D11	5	NIP2	0.100132	0.00330826
D11	6	NIP2	0.0993478	0.00296508
D11	7	NIP2	0.0935456	-0.00239592
D11	8	NIP2	0.0928523	-0.00264809
D11	9	NIP2	0.0987053	0.00364613
D11	10	NIP2	0.0915165	-0.00310148
D11	11	NIP2	0.0910866	-0.00309016
D11	12	NIP2	0.0904545	-0.00328104
D11	13	NIP2	0.0907798	-0.00251456
D11	14	NIP2	0.0897786	-0.00307455
D11	15	NIP2	0.0883337	-0.00407823
D11	16	NIP2	0.0891672	-0.00280348
D11	17	NIP2	0.086684	-0.00484549
D11	18	NIP2	0.0929179	0.0018296
D11	19	NIP2	0.0912981	0.000650947
D11	20	NIP2	0.0920963	0.00189037
D11	21	NIP2	0.0902686	0.000503893
D11	22	NIP2	0.091612	0.00228846
D11	23	NIP2	0.0866604	-0.00222184
D11	24	NIP2	0.0975807	0.00913963
D11	25	NIP2	0.0994102	0.0114103
D11	26	NIP2	0.111275	0.0237164
D11	27	NIP2	0.138822	0.0517044
D11	28	NIP2	0.155123	0.0684469
D11	29	NIP2	0.180802	0.0945664
D11	30	NIP2	0.206006	0.120212
D11	31	NIP2	0.239391	0.154039
D11	32	NIP2	0.25164	0.166728
D11	33	NIP2	0.294605	0.210135
D11	34	NIP2	0.313091	0.229062
D11	35	NIP2	0.376249	0.292661
D11	36	NIP2	0.429864	0.346718
D11	37	NIP2	0.455057	0.372351
D11	38	NIP2	0.540608	0.458344
D11	39	NIP2	0.598571	0.516748
D11	40	NIP2	0.661139	0.579757
D12	1
D12	2
D12	3
D12	4
D12	5
D12	6
D12	7
D12	8
D12	9
D12	10
D12	11
D12	12
D12	13
D12	14
D12	15
D12	16
D12	17
D12	18
D12	19
D12	20
D12	21
D12	22
D12	23
D12	24
D12	25
D12	26
D12	27
D12	28
D12	29
D12	30
D12	31
D12	32
D12	33
D12	34
D12	35
D12	36
D12	37
D12	38
D12	39
D12	40
E1	1	GAPDH2	0.11958	-0.00474672
E1	2	GAPDH2	0.125794	0.00170649
E1	3	GAPDH2	0.125735	0.00188716
E1	4	GAPDH2	0.12443	0.000822041
E1	5	GAPDH2	0.123988	0.000620226
E1	6	GAPDH2	0.124326	0.00119799
E1	7	GAPDH2	0.117515	-0.00537364
E1	8	GAPDH2	0.118428	-0.00422068
E1	9	GAPDH2	0.124572	0.00216272
E1	10	GAPDH2	0.121437	-0.000731731
E1	11	GAPDH2	0.125565	0.00363591
E1	12	GAPDH2	0.134341	0.0126515
E1	13	GAPDH2	0.155065	0.0336153
E1	14	GAPDH2	0.190876	0.0696663
E1	15	GAPDH2	0.26268	0.141709
E1	16	GAPDH2	0.393394	0.272664
E1	17	GAPDH2	0.601934	0.481444
E1	18	GAPDH2	0.884362	0.764111
E1	19	GAPDH2	1.13243	1.01242
E1	20	GAPDH2	1.36858	1.24881
E1	21	GAPDH2	1.59826	1.47873
E1	22	GAPDH2	1.79351	1.67422
E1	23	GAPDH2	1.88595	1.76689
E1	24	GAPDH2	2.10973	1.99092
E1	25	GAPDH2	2.13874	2.02016
E1	26	GAPDH2	2.24879	2.13046
E1	27	GAPDH2	2.42826	2.31017
E1	28	GAPDH2	2.39757	2.27972
E1	29	GAPDH2	2.45336	2.33575
E1	30	GAPDH2	2.51105	2.39368
E1	31	GAPDH2	2.66666	2.54953
E1	32	GAPDH2	2.59925	2.48236
E1	33	GAPDH2	2.73615	2.6195
E1	34	GAPDH2	2.65494	2.53853
E1	35	GAPDH2	2.79563	2.67945
E1	36	GAPDH2	2.81902	2.70309
E1	37	GAPDH2	2.71605	2.60036
E1	38	GAPDH2	2.85358	2.73813
E1	39	GAPDH2	2.87158	2.75636
E1	40	GAPDH2	2.88246	2.76748
E2	1
E2	2
E2	3
E2	4
E2	5
E2	6
E2	7
E2	8
E2	9
E2	10
E2	11
E2	12
E2	13
E2	14
E2	15
E2	16
E2	17
E2	18
E2	19
E2	20
E2	21
E2	22
E2	23
E2	24
E2	25
E2	26
E2	27
E2	28
E2	29
E2	30
E2	31
E2	32
E2	33
[truncated: 1,847 more rows]

## Sheet: BioGroup Analysis Result
Block Type	96alum
Chemistry	SYBR_GREEN
Experiment File Name	D:\Applied Biosystems\7500\experiments\SURYA\SuryaFaNIP2.eds
Experiment Run End Time	2024-10-29 12:50:54 PM EDT
Instrument Type	sds7500
Passive Reference	ROX
Biogroup Name	Target Name	Task	RQ	RQ Min	RQ Max	Cт Mean	ΔCт Mean	ΔCт SE	ΔΔCт
Analysis Type	Singleplex
Endogenous Control	GAPDH2
RQ Min/Max Confidence Level	95.0
Reference Biogroup Name
