# Supplementary material for: Investigating potassium silicate efficacy and mechanisms for improving the strawberry agronomic traits and gray mold fungal resistance
Source: PeerJ. 2026 Apr 29;14:e21151. doi: 10.7717/peerj.21151 (PMC13135329; doi:10.7717/peerj.21151)
Supplement: Supplemental Information 8 [file peerj-14-21151-s008.zip › Raw data/Fig 5_qPCR-RNA-PCR gels/MIQE_checklist (1).xls]

## Sheet: Sheet1
ITEM TO CHECK	IMPORTANCE	CHECKLIST	Page numbers	Line numbers
EXPERIMENTAL DESIGN
Definition of experimental and control groups	E	X	Raw data
Number within each group	E	X	Raw data
Assay carried out by core lab or investigator's lab?	D	Ag Annex Building, Department of Agriculture and Natural Resources, Delaware State University
Acknowledgement of authors' contributions	D	SKS, AV conducted the experiments
SAMPLE
Description	E	X	9 to 10
Volume/mass of sample processed	D
Microdissection or macrodissection	E
Processing procedure	E	X	9	203-204
If frozen - how and how quickly?	E	X	9	203-204
If fixed - with what, how quickly?	E	X
Sample storage conditions and duration (especially for FFPE samples)	E	X	9	203-204
NUCLEIC ACID EXTRACTION
Procedure and/or instrumentation	E	RNA extraction	10	207-209
Name of kit and details of any modifications	E	Spectrum Plant Total RNA Kit (Sigma-Aldrich, St Louis, MO, USA)	10	207-209
Source of additional reagents used	D
Details of DNase or RNAse treatment	E
Contamination assessment (DNA or RNA)	E
Nucleic acid quantification	E
Instrument and method	E	Nanodrop	10	210-212
Purity (A260/A280)	D
Yield	D
RNA integrity method/instrument	E
RIN/RQI or Cq of 3' and 5' transcripts	E
Electrophoresis traces	D
Inhibition testing (Cq dilutions, spike or other)	E
REVERSE TRANSCRIPTION
Complete reaction conditions	E		10
Amount of RNA and reaction volume	E		10
Priming oligonucleotide (if using GSP) and concentration	E
Reverse transcriptase and concentration	E
Temperature and time	E
Manufacturer of reagents and catalogue numbers	D
Cqs with and without RT	D*
Storage conditions of cDNA	D
qPCR TARGET INFORMATION
If multiplex, efficiency and LOD of each assay.	E
Sequence accession number	E
Location of amplicon	D
Amplicon length	E
In silico specificity screen (BLAST, etc)	E
Pseudogenes, retropseudogenes or other homologs?	D
Sequence alignment	D
Secondary structure analysis of amplicon	D
Location of each primer by exon or intron (if applicable)	E
What splice variants are targeted?	E
qPCR OLIGONUCLEOTIDES
Primer sequences	E	X	Sup.Table 1
RTPrimerDB Identification Number	D
Probe sequences	D**
Location and identity of any modifications	E
Manufacturer of oligonucleotides	D
Purification method	D
qPCR PROTOCOL
Complete reaction conditions	E	X	10	219-220
Reaction volume and amount of cDNA/DNA	E	x	10	219-220
Primer, (probe), Mg++ and dNTP concentrations	E	x	10	219-220
Polymerase identity and concentration	E	x	10	219-220
Buffer/kit identity and manufacturer	E	X	10	218-219
Exact chemical constitution of the buffer	D
Additives (SYBR Green I, DMSO, etc.)	E	x	10	218-219
Manufacturer of plates/tubes and catalog number	D
Complete thermocycling parameters	E	X	10	220-221
Reaction setup (manual/robotic)	D	Manual	10	217-220
Manufacturer of qPCR instrument	E	X	10	214-215
qPCR VALIDATION
Evidence of optimisation (from gradients)	D
Specificity (gel, sequence, melt, or digest)	E	X	Raw data
For SYBR Green I, Cq of the NTC	E	x	10	218-219
Standard curves with slope and y-intercept	E	X	Raw data
PCR efficiency calculated from slope	E	X	Raw data
Confidence interval for PCR efficiency or standard error	D
r2 of standard curve	E	X	Raw data
Linear dynamic range	E
Cq variation at lower limit	E	X	Raw data
Confidence intervals throughout range	D
Evidence for limit of detection	E
If multiplex, efficiency and LOD of each assay.	E
DATA ANALYSIS
qPCR analysis program (source, version)	E	X	Raw data
Cq method determination	E	X	Raw data
Outlier identification and disposition	E	X	Raw data
Results of NTCs	E
Justification of number and choice of reference genes	E	GAPDH2	10	222
Description of normalisation method	E
Number and concordance of biological replicates	D	3	10	217
Number and stage (RT or qPCR) of technical replicates	E
Repeatability (intra-assay variation)	E
Reproducibility (inter-assay variation, %CV)	D
Power analysis	D
Statistical methods for result significance	E	Anova	10	225-230
Software (source, version)	E	R-program	10	225-230
Cq or raw data submission using RDML	D
Table 1. MIQE checklist for authors, reviewers and editors. All essential information (E) must be submitted with the manuscript. Desirable
information (D) should be submitted if available. If using primers obtained from RTPrimerDB, information on qPCR target, oligonucleotides,
protocols and validation is available from that source.
*: Assessing the absence of DNA using a no RT assay is essential when first extracting RNA. Once the sample has been validated as
RDNA-free, inclusion of a no-RT control is desirable, but no longer essential.
**: Disclosure of the probe sequence is highly desirable and strongly encouraged. However, since not all commercial pre-designed assay
vendors provide this information, it cannot be an essential requirement. Use of such assays is advised against.
