# Supplementary material for: Investigating potassium silicate efficacy and mechanisms for improving the strawberry agronomic traits and gray mold fungal resistance
Source: PeerJ. 2026 Apr 29;14:e21151. doi: 10.7717/peerj.21151 (PMC13135329; doi:10.7717/peerj.21151)
Supplement: Supplemental Information 8 [file peerj-14-21151-s008.zip › Raw data/Fig 5_qPCR-RNA-PCR gels/T4-ARSB-NIP_data.xls]

## Sheet: Sample Setup
Block Type	96alum
Chemistry	SYBR_GREEN
Experiment File Name	D:\Applied Biosystems\7500\experiments\SURYA\SURYA-T4-ARS-NIP.eds																Sample names	Treatements		Biological Reps (3)	Technical reps		House keeping genes	Target genes
Experiment Run End Time	2024-10-31 13:59:10 PM EDT																C	0 mL		C1	3		gapdh2	NIP2
Instrument Type	sds7500																CO	0 mL+ Botrytis		C2	3			ARSB
Passive Reference	ROX																T1	1 mL+Botrytis		C3	3
																	T2	2 mL+Botrytis		CO-1	3
Well	Sample Name	Sample Color	Biogroup Name	Biogroup Color	Target Name	Target Color	Task	Reporter	Quencher	Comments							T3	3 mL+Botrytis		CO-2	3
A1	T4-1	RGB(132,193,241)			GAPDH2	RGB(139,189,249)	UNKNOWN	SYBR	None								T4	4 mL+Botrytis		CO-3	3
A2	T4-1	RGB(132,193,241)			GAPDH2	RGB(139,189,249)	UNKNOWN	SYBR	None											T1-1	3
A3	T4-1	RGB(132,193,241)			GAPDH2	RGB(139,189,249)	UNKNOWN	SYBR	None											T1-2	3
A4	T4-1	RGB(132,193,241)			ARSB	RGB(208,243,98)	UNKNOWN	SYBR	None											T1-3	3
A5	T4-1	RGB(132,193,241)			ARSB	RGB(208,243,98)	UNKNOWN	SYBR	None											T2-1	3
A6	T4-1	RGB(132,193,241)			ARSB	RGB(208,243,98)	UNKNOWN	SYBR	None											T2-2	3
A7	T4-1	RGB(132,193,241)			NIP2	RGB(244,165,230)	UNKNOWN	SYBR	None											T2-3	3
A8	T4-1	RGB(132,193,241)			NIP2	RGB(244,165,230)	UNKNOWN	SYBR	None											T3-1	3
A9	T4-1	RGB(132,193,241)			NIP2	RGB(244,165,230)	UNKNOWN	SYBR	None											T3-2	3
A10																				T3-4	3
A11
A12
B1	T4-2	RGB(168,255,222)			GAPDH2	RGB(139,189,249)	UNKNOWN	SYBR	None
B2	T4-2	RGB(168,255,222)			GAPDH2	RGB(139,189,249)	UNKNOWN	SYBR	None
B3	T4-2	RGB(168,255,222)			GAPDH2	RGB(139,189,249)	UNKNOWN	SYBR	None
B4	T4-2	RGB(168,255,222)			ARSB	RGB(208,243,98)	UNKNOWN	SYBR	None
B5	T4-2	RGB(168,255,222)			ARSB	RGB(208,243,98)	UNKNOWN	SYBR	None
B6	T4-2	RGB(168,255,222)			ARSB	RGB(208,243,98)	UNKNOWN	SYBR	None
B7	T4-2	RGB(168,255,222)			NIP2	RGB(244,165,230)	UNKNOWN	SYBR	None
B8	T4-2	RGB(168,255,222)			NIP2	RGB(244,165,230)	UNKNOWN	SYBR	None
B9	T4-2	RGB(168,255,222)			NIP2	RGB(244,165,230)	UNKNOWN	SYBR	None
B10
B11
B12
C1	T4-3	RGB(223,221,142)			GAPDH2	RGB(139,189,249)	UNKNOWN	SYBR	None
C2	T4-3	RGB(223,221,142)			GAPDH2	RGB(139,189,249)	UNKNOWN	SYBR	None
C3	T4-3	RGB(223,221,142)			GAPDH2	RGB(139,189,249)	UNKNOWN	SYBR	None
C4	T4-3	RGB(223,221,142)			ARSB	RGB(208,243,98)	UNKNOWN	SYBR	None
C5	T4-3	RGB(223,221,142)			ARSB	RGB(208,243,98)	UNKNOWN	SYBR	None
C6	T4-3	RGB(223,221,142)			ARSB	RGB(208,243,98)	UNKNOWN	SYBR	None
C7	T4-3	RGB(223,221,142)			NIP2	RGB(244,165,230)	UNKNOWN	SYBR	None
C8	T4-3	RGB(223,221,142)			NIP2	RGB(244,165,230)	UNKNOWN	SYBR	None
C9	T4-3	RGB(223,221,142)			NIP2	RGB(244,165,230)	UNKNOWN	SYBR	None
C10
C11
C12
D1
D2
D3
D4
D5
D6
D7
D8
D9
D10
D11
D12
E1
E2
E3
E4
E5
E6
E7
E8
E9
E10
E11
E12
F1
F2
F3
F4
F5
F6
F7
F8
F9
F10
F11
F12
G1
G2
G3
G4
G5
G6
G7
G8
G9
G10
G11
G12
H1
H2
H3
H4
H5
H6
H7
H8
H9
H10
H11
H12

## Sheet: Results
Block Type	96alum
Chemistry	SYBR_GREEN
Experiment File Name	D:\Applied Biosystems\7500\experiments\SURYA\SURYA-T4-ARS-NIP.eds
Experiment Run End Time	2024-10-31 13:59:10 PM EDT
Instrument Type	sds7500
Passive Reference	ROX
Well	Sample Name	Target Name	Task	Reporter	Quencher	RQ	RQ Min	RQ Max	Cт	Cт Mean	Cт SD	ΔCт	ΔCт Mean	ΔCт SE	HK Control ΔCт Mean	HK Control ΔCт SE	ΔΔCт	Automatic Ct Threshold	Ct Threshold	Automatic Baseline	Baseline Start	Baseline End	Efficiency	Tm1	Tm2	Tm3	Comments
A1	T4-1	GAPDH2	UNKNOWN	SYBR	None				16.9211	16.9381	0.0263289							TRUE	0.351743	TRUE	3	12	1	79.0961
A2	T4-1	GAPDH2	UNKNOWN	SYBR	None				16.9684	16.9381	0.0263289							TRUE	0.351743	TRUE	3	12	1	79.2799
A3	T4-1	GAPDH2	UNKNOWN	SYBR	None				16.9248	16.9381	0.0263289							TRUE	0.351743	TRUE	3	12	1	79.2799
A4	T4-1	ARSB	UNKNOWN	SYBR	None	1	0.890093	1.12348	24.8958	24.7916	0.101426		7.85349	0.0604992			0	TRUE	0.226093	TRUE	3	20	1	79.4637
A5	T4-1	ARSB	UNKNOWN	SYBR	None	1	0.890093	1.12348	24.7859	24.7916	0.101426		7.85349	0.0604992			0	TRUE	0.226093	TRUE	3	20	1	79.6475
A6	T4-1	ARSB	UNKNOWN	SYBR	None	1	0.890093	1.12348	24.6932	24.7916	0.101426		7.85349	0.0604992			0	TRUE	0.226093	TRUE	3	20	1	79.6475
A7	T4-1	NIP2	UNKNOWN	SYBR	None	1	0.907387	1.10207	26.8643	26.8567	0.083412		9.91855	0.0505001			0	TRUE	0.190313	TRUE	3	22	1	78.5447
A8	T4-1	NIP2	UNKNOWN	SYBR	None	1	0.907387	1.10207	26.936	26.8567	0.083412		9.91855	0.0505001			0	TRUE	0.190313	TRUE	3	22	1	78.7285
A9	T4-1	NIP2	UNKNOWN	SYBR	None	1	0.907387	1.10207	26.7697	26.8567	0.083412		9.91855	0.0505001			0	TRUE	0.190313	TRUE	3	22	1	78.3609
B1	T4-2	GAPDH2	UNKNOWN	SYBR	None				15.8517	15.8496	0.00225249							TRUE	0.351743	TRUE	3	10	1	79.2799
B2	T4-2	GAPDH2	UNKNOWN	SYBR	None				15.8472	15.8496	0.00225249							TRUE	0.351743	TRUE	3	10	1	79.2799
B3	T4-2	GAPDH2	UNKNOWN	SYBR	None				15.85	15.8496	0.00225249							TRUE	0.351743	TRUE	3	10	1	79.4637
B4	T4-2	ARSB	UNKNOWN	SYBR	None	0.510104	0.503583	0.516709	24.6634	24.6743	0.0113574		8.82462	0.00668492			0.971137	TRUE	0.226093	TRUE	3	20	1	79.8313
B5	T4-2	ARSB	UNKNOWN	SYBR	None	0.510104	0.503583	0.516709	24.6733	24.6743	0.0113574		8.82462	0.00668492			0.971137	TRUE	0.226093	TRUE	3	20	1	79.8313
B6	T4-2	ARSB	UNKNOWN	SYBR	None	0.510104	0.503583	0.516709	24.6861	24.6743	0.0113574		8.82462	0.00668492			0.971137	TRUE	0.226093	TRUE	3	20	1	79.8313
B7	T4-2	NIP2	UNKNOWN	SYBR	None	0.292472	0.269402	0.317518	27.6076	27.5418	0.073914		11.6922	0.0426941			1.77363	TRUE	0.190313	TRUE	3	23	1	78.9123
B8	T4-2	NIP2	UNKNOWN	SYBR	None	0.292472	0.269402	0.317518	27.556	27.5418	0.073914		11.6922	0.0426941			1.77363	TRUE	0.190313	TRUE	3	23	1	78.9123
B9	T4-2	NIP2	UNKNOWN	SYBR	None	0.292472	0.269402	0.317518	27.4618	27.5418	0.073914		11.6922	0.0426941			1.77363	TRUE	0.190313	TRUE	3	23	1	78.9123
C1	T4-3	GAPDH2	UNKNOWN	SYBR	None				16.8103	16.8073	0.00743797							TRUE	0.351743	TRUE	3	12	1	79.4637
C2	T4-3	GAPDH2	UNKNOWN	SYBR	None				16.8128	16.8073	0.00743797							TRUE	0.351743	TRUE	3	12	1	79.4637
C3	T4-3	GAPDH2	UNKNOWN	SYBR	None				16.7989	16.8073	0.00743797							TRUE	0.351743	TRUE	3	12	1	79.4637
C4	T4-3	ARSB	UNKNOWN	SYBR	None	0.852103	0.821321	0.884038	24.8589	24.8917	0.0322681		8.08439	0.0191185			0.2309	TRUE	0.226093	TRUE	3	20	1	79.8313
C5	T4-3	ARSB	UNKNOWN	SYBR	None	0.852103	0.821321	0.884038	24.9234	24.8917	0.0322681		8.08439	0.0191185			0.2309	TRUE	0.226093	TRUE	3	20	1	79.8313
C6	T4-3	ARSB	UNKNOWN	SYBR	None	0.852103	0.821321	0.884038	24.8928	24.8917	0.0322681		8.08439	0.0191185			0.2309	TRUE	0.226093	TRUE	3	20	1	79.8313
C7	T4-3	NIP2	UNKNOWN	SYBR	None	0.437733	0.431254	0.444309	27.9245	27.9178	0.0111706		11.1104	0.00774826			1.19188	TRUE	0.190313	TRUE	3	23	1	79.0961
C8	T4-3	NIP2	UNKNOWN	SYBR	None	0.437733	0.431254	0.444309	27.9049	27.9178	0.0111706		11.1104	0.00774826			1.19188	TRUE	0.190313	TRUE	3	23	1	79.0961
C9	T4-3	NIP2	UNKNOWN	SYBR	None	0.437733	0.431254	0.444309	27.9239	27.9178	0.0111706		11.1104	0.00774826			1.19188	TRUE	0.190313	TRUE	3	23	1	78.9123
Analysis Type	Singleplex
Endogenous Control	GAPDH2
RQ Min/Max Confidence Level	95.0
Reference Sample	T4-1

## Sheet: Raw Data
Block Type	96alum
Chemistry	SYBR_GREEN
Experiment File Name	D:\Applied Biosystems\7500\experiments\SURYA\SURYA-T4-ARS-NIP.eds
Experiment Run End Time	2024-10-31 13:59:10 PM EDT
Instrument Type	sds7500
Passive Reference	ROX
Well	Cycle	1	2	3	4	5
A1	1	49242.4	12539.7	39501.4	429203	1333.2
A2	1	56250.7	12105.5	45701	446462	682.257
A3	1	50731.2	11185	47024	437320	480.26
A4	1	74954.3	23568.3	51460.8	441335	662.874
A5	1	42867.1	8044.91	46522.8	396220	451.572
A6	1	45116.1	8506.56	52626.8	429187	1301.5
A7	1	48468.1	7253.63	56081.3	457932	847.741
A8	1	45198.2	9668.8	52973.7	442683	323.701
A9	1	45782.4	9835.71	53405.9	461469	810.971
A10	1	0	4514.41	1253.51	1776.28	669.825
A11	1	0	0	598.751	374.691	0
A12	1	1693.29	1899.11	1583.4	1710.57	855.343
B1	1	55746.9	13139.8	41821.7	434586	553.851
B2	1	56444.7	12555.1	47809.1	454899	389.852
B3	1	55556.5	11958.5	51081.2	450809	451.954
B4	1	38377.4	7993.43	40040.9	337306	264.561
B5	1	47263.7	8098.21	52436.3	418153	968.363
B6	1	51888.7	8816.01	54071.7	422655	727.175
B7	1	46357.6	6765.94	59586.6	465498	814.888
B8	1	48728.7	10160.7	59699.3	479216	194.079
B9	1	48024.2	10008.3	56163	459845	506.443
B10	1	0	11024.4	1866.96	1903.91	270.999
B11	1	0	3047.7	1080.16	1175.16	857.118
B12	1	0	1816.69	784.459	1279.96	385.107
C1	1	54756.4	15117.1	45711.2	463641	927.707
C2	1	44758.1	13298.5	44269	406714	646.79
C3	1	53179.9	15575.2	52232.9	439768	645.931
C4	1	38950.8	6310.74	47389.7	381893	599.207
C5	1	44644.4	5243.27	57663.7	450449	2335.2
C6	1	44840.1	5903.57	54547.9	411197	941.589
C7	1	45035.6	4160.34	61647	465751	552.099
C8	1	47211.2	8040.21	63616.5	488682	445.902
C9	1	45680.2	7865.68	61856.1	482969	715.735
C10	1	0	8324.66	418.534	834.58	268.825
C11	1	0	5321.31	1051.53	1111.62	0
C12	1	0	5457.88	1142.79	1434.24	523.48
D1	1	0	2234.66	536.382	969.596	0
D2	1	0	4733.06	652.714	1784.2	229.794
D3	1	0	0	907.166	783.873	489.418
D4	1	3340.98	0	1644.47	1163.17	809.746
D5	1	1404.14	0	1199.08	276.8	684.043
D6	1	0	0	846.682	0	696.233
D7	1	249.628	0	700.149	0	0
D8	1	0	5296.77	581.099	2086.51	1160.64
D9	1	0	0	2403.67	583.971	108.894
D10	1	0	1530.08	1331.51	1277.13	217.305
D11	1	0	7020.57	720.787	1495.83	129.223
D12	1	0	5943.46	883.192	1189.41	246.418
E1	1	0	3575.97	1495.68	1862.57	620.027
E2	1	0	6031.95	1390.63	1698.51	7.09418
E3	1	0	6686.52	1542.21	2040.2	280.068
E4	1	0	0	1424.23	328.352	477.385
E5	1	1298.74	16992.3	1340.47	3674.03	379.008
E6	1	1346.97	0	1421.94	0	1045.98
E7	1	0	0	762.899	0	171.242
E8	1	0	0	843.663	0	43.7198
E9	1	0	19611.2	1226.08	4950.54	2096.83
E10	1	0	9827.48	842.795	2016.66	394.063
E11	1	0	9729.39	1018.07	2425.26	0
E12	1	0	3427.74	646.335	736.639	0
F1	1	0	2117.94	1367.17	1282.38	1396.68
F2	1	0	4674.63	1476.99	2017.06	451.519
F3	1	0	2595.63	1512.1	1591.91	229.01
F4	1	0	0	1370.69	1453.52	536.393
F5	1	0	0	944.087	196.547	213.198
F6	1	1085.87	11441.8	1597.52	4621.01	907.608
F7	1	0	0	718.193	0	325.769
F8	1	239.081	11218.8	1461.8	3544.02	668.009
F9	1	0	30292.1	1041.17	5029.34	0
F10	1	0	9126.89	586.444	1530.26	170.954
F11	1	0	7707.23	859.343	1317.13	0
F12	1	0	3776.88	1007.34	960.505	0
G1	1	0	0	0	1583.05	618.816
G2	1	0	0	1116.2	893.28	105.366
G3	1	0	0	909.754	437.149	166.088
G4	1	0	0	1227.67	423.54	2656.11
G5	1	0	0	1207.8	355.3	181.827
G6	1	0	0	1198.25	808.6	277.424
G7	1	0	0	869.595	0	67.5829
G8	1	0	0	740.922	0	270.261
G9	1	2084.35	40388.8	2076.74	7452.32	834.094
G10	1	0	7151.23	974.592	1536.27	187.149
G11	1	0	5471.43	970.715	1654.59	522.8
G12	1	0	4277.07	1432.23	1036.91	0
H1	1	7024.89	0	2470.18	2280.46	390.003
H2	1	465.555	0	1315.31	1575.11	496.094
H3	1	0	0	1361.89	925.867	387.729
H4	1	0	0	1040.72	409.336	113.283
H5	1	0	24747.6	970.766	3728.05	81.6345
H6	1	159717	52354.6	56809.5	78838	32449.1
H7	1	789.828	0	0	0	1029.43
H8	1	0	0	1224.63	1282.5	386.275
H9	1	0	482.7	1250.32	1300.29	536.991
H10	1	0	528.517	486.238	955.384	402.186
H11	1	1747.02	0	1518.71	1453.38	497.221
H12	1	197.164	0	0	0	0
A1	2	51026.7	12248.5	38553.3	418691	790.974
A2	2	58518.5	12487.1	44886.1	439804	875.871
A3	2	52485.4	10406.7	46096.5	428982	495.753
A4	2	79320.1	23374.5	51370.7	443170	620.668
A5	2	45168.5	7763.11	46503.6	396097	807.498
A6	2	48231.4	8522.46	52776.3	432743	1476.39
A7	2	51614.6	7389.73	55975.1	458728	1330.74
A8	2	47780.6	9513.08	53003.2	440918	629.506
A9	2	48768.6	9802.13	53845.8	463593	609.983
A10	2	69.6567	4659.26	1347.53	1381.14	446.55
A11	2	0	36.5638	446.09	626.468	0
A12	2	3059.44	1911.17	1739.49	2047.72	614.978
B1	2	56853.3	12489.5	40671.9	423579	754.575
B2	2	57058.8	11409.8	46194.3	443565	353.636
B3	2	57993	11570.9	51023.5	453143	302.168
B4	2	40431.3	7912.07	40583.5	341537	189.439
B5	2	50450.5	8280.73	52638.8	424360	692.888
B6	2	54380	8466.18	54051.6	423598	859.971
B7	2	48111.4	6521.23	59068.1	461073	784.091
B8	2	52288	10177.1	59797.2	481785	175.553
B9	2	50219.9	9937.76	56265	457890	368.404
B10	2	0	10316.1	1869.8	1576.59	290.925
B11	2	0	3419.39	1001.81	1097.73	555.641
B12	2	0	2222.6	1128.14	1487.69	251.043
C1	2	56640.7	14953.9	45707.3	461061	394.946
C2	2	47861.6	13378.2	44158	408585	641.65
C3	2	56351.4	16549.6	52738.2	445310	536.262
C4	2	42154.5	6611.49	48154.3	389795	369.209
C5	2	48171.3	5518.88	59229.5	459732	2638.95
C6	2	47315.1	5921.76	54896.1	415016	945.096
C7	2	46892.7	4023.89	61525.4	465677	292.622
C8	2	48757.7	7977.15	62988.7	484626	443.758
C9	2	47666.2	7633.12	61338	479042	92.4192
C10	2	0	8805.63	421.496	669.211	0
C11	2	0	6098.57	1011.4	997.82	0
C12	2	0	5549.88	1320.97	1179.56	701.188
D1	2	0	2441.24	565.176	1215.09	0
D2	2	0	5923.36	838.703	1899.34	255.614
D3	2	516.592	0	1025.53	599.817	176.367
D4	2	4105.42	0	1580.15	936.266	298.499
D5	2	1751.34	0	1170.95	306.887	1329.63
D6	2	451.971	0	632.772	0	879.867
D7	2	425.376	0	717.255	0	82.302
D8	2	0	5275.22	722.892	1972.22	1314.18
D9	2	0	0	2339.83	693.305	130.948
D10	2	0	1790.99	1432.6	1098.9	35.6036
D11	2	0	8396.59	679.806	1990.42	238.175
D12	2	0	6586.07	1071.94	1137.33	243.569
E1	2	0	3292.84	1449.02	1860.89	493.491
E2	2	0	6956.07	1577.48	1960.45	334.313
E3	2	0	7553.56	1536.35	1987.53	559.193
E4	2	0	0	1486.5	514.651	452.093
E5	2	2275.41	21536.4	1390.24	4419.22	771.12
E6	2	1751.76	0	1562.65	0	728.787
E7	2	0	0	704.893	0	533.942
E8	2	0	0	835.778	0	349.759
E9	2	0	17148.4	1021.46	4524.62	2229.15
E10	2	0	11446.3	712.315	1993.25	249.305
E11	2	0	11597.3	951.027	2746.74	0
E12	2	0	4054.2	623.002	874.688	0
F1	2	0	1416.54	1301.68	1308.98	1095.26
F2	2	0	4849.83	1385.62	1628.03	465.233
F3	2	149.671	3355.29	1336.32	1434.7	306.874
F4	2	463.773	0	1491.49	1534.27	955.51
F5	2	0	0	1011.31	12.2206	477.338
F6	2	2587.42	8957.57	1368.58	3880.57	779.015
F7	2	0	0	525.246	0	555.491
F8	2	1213.63	12936.3	1658.49	4194.6	474.98
F9	2	0	27342.2	1197.5	4665.56	219.015
F10	2	0	11082.1	736.899	2273.91	216.897
F11	2	0	8726.32	920.816	1790.69	156.042
F12	2	0	4116.67	1018.73	1146.76	202.072
G1	2	0	0	0	1393.04	945.449
G2	2	0	0	1044.21	1018.68	215.236
G3	2	0	0	891.101	404.768	0
G4	2	102.838	0	1270.1	567.054	2647.63
G5	2	0	0	1202.7	505.487	393.274
G6	2	0	0	1346.82	788.856	730.693
G7	2	0	0	884.621	68.3819	878.578
G8	2	0	0	971.152	227.328	306.838
G9	2	2436.51	31353.5	1890.28	6450.67	669.894
G10	2	0	5868.55	710.502	1577.91	155.035
G11	2	0	6113.88	1278.41	1509.98	794.253
G12	2	0	4928.26	1321.69	1535.24	679.583
H1	2	8365.09	0	2388.25	2155.75	0
H2	2	512.597	0	1278.67	1253.44	919.023
H3	2	0	0	1304.52	713.786	0
H4	2	0	0	820.986	469.558	215.493
H5	2	0	21497.6	942.763	3496.62	148.907
H6	2	168778	52098.3	57241.3	79634.5	32324.5
H7	2	1478.46	0	0	0	1240.57
H8	2	20.4881	0	1339.79	1401.62	642.097
H9	2	687.723	943.822	1197.73	1368.02	891.578
H10	2	0	741.815	536.931	847.402	170.435
H11	2	3067.39	0	1656.11	2027.94	918.885
H12	2	1307.22	0	0	0	0
A1	3	51177.3	12168.6	38605.9	420331	1060.69
A2	3	58365.1	12162.4	44935.7	441298	963.97
A3	3	51773.1	10033.4	46277.3	431017	477.526
A4	3	80028.4	23802.7	51848.1	445768	504.81
A5	3	44872.5	7557.39	46917.8	397343	793.387
A6	3	48222.5	8288	53162.9	433850	1273.84
A7	3	51840.8	7191.43	56414.2	461121	1053.53
A8	3	48152.9	9472.1	52997.9	442441	845.825
A9	3	48624.1	9843.26	54061.1	465912	828.524
A10	3	0	4886.23	1211.12	1522.13	288.833
A11	3	0	0	720.682	678.013	0
A12	3	4244.54	2059.93	1859.37	2259.68	859.179
B1	3	55466.6	12585	40892.6	425255	299.848
B2	3	56318	11426.3	46472.7	445420	419.677
B3	3	57534.2	11300.6	51335.5	454659	702.174
B4	3	40724.6	8033.47	40968.2	343111	472.944
B5	3	50148.6	8154.74	53069	427345	520.716
B6	3	54074.6	8420.35	54441.1	425057	591.18
B7	3	47631	6423.66	59437.6	463027	407.028
B8	3	52436.2	10276.6	60416.6	485279	471.965
B9	3	49887.3	9778.39	56652.5	461518	506.443
B10	3	0	8883.04	1723.13	1843.89	305.87
B11	3	0	3669.98	1139.7	1240.91	377.396
B12	3	0	2275.49	1227.79	1078.67	207.669
C1	3	56426.9	14487.5	45778.7	462248	730.696
C2	3	47752.1	13463.4	44225.8	409201	467.745
C3	3	56723.4	16949.3	53069.7	446518	969.361
C4	3	42057.2	6494.06	48816.5	393470	369.209
C5	3	48454.2	5504.43	59521.6	463941	2297.86
C6	3	47615.4	5790.29	55426.4	418998	1228.27
C7	3	46710.5	4013.46	62206.3	468591	201.71
C8	3	49582.3	7725.87	63618.5	488173	957.189
C9	3	47515.3	7686.64	61991	483651	398.429
C10	3	0	9566.04	546.858	516.414	58.5766
C11	3	0	6415.9	922.914	1019.16	0
C12	3	0	6461.78	1221.83	1272.05	767.312
D1	3	0	2114.22	526.51	1302.71	98.9355
D2	3	0	6265.65	805.365	1724.4	43.0326
D3	3	162.751	0	1058.06	865.156	312.17
D4	3	4349.45	0	1595.68	1223.91	484.111
D5	3	1709.47	0	1158.05	241.899	713.176
D6	3	433.139	0	771.646	0	702.992
D7	3	860.826	0	678.154	0	185.803
D8	3	0	4588.14	777.33	2285.89	651.886
D9	3	0	0	2295.53	537.665	159.894
D10	3	0	1312.29	1337.25	1136.37	0
D11	3	0	8834.63	976.317	1606.54	260.979
D12	3	0	6801.71	857.837	1363.95	0
E1	3	354.022	3418.48	1474.01	1935.02	672.328
E2	3	0	7511.47	1532.56	1946.76	350.275
E3	3	0	8236.39	1706.51	2357.21	662.922
E4	3	0	0	1755.95	275.956	155.967
E5	3	2308.86	26255.6	1447.75	5157.64	435.456
E6	3	1486.51	0	1665.47	391.989	1349.33
E7	3	0	0	886.476	0	91.5669
E8	3	0	0	812.124	0	452.274
E9	3	0	16177.3	1058.52	3915.94	2428.41
E10	3	0	12646.1	794.864	2063.47	117.951
E11	3	0	12341.3	1026.76	2745.5	359.221
E12	3	0	4196.58	620.668	714.008	0
F1	3	0	1361.62	1438.4	1241.37	1112.51
F2	3	0	5499.3	1099.68	1943.06	529.585
F3	3	112.253	4186.57	1424.21	1626.94	666.879
F4	3	592.646	0	1414.62	1210.26	1237.16
F5	3	106.557	0	1087.56	205.713	520.732
F6	3	2602.39	8215.25	1438.47	3746.79	1201.14
F7	3	0	0	853.256	0	801.056
F8	3	1190.04	14247.5	1687.58	4314.82	548.722
F9	3	0	25587.3	884.832	4403.24	505.035
F10	3	0	11591.8	630.372	1770.43	414.562
F11	3	0	9381.82	796.589	1332.29	452.777
F12	3	0	4170.25	1231.33	1391.45	23.0552
G1	3	0	0	0	1551.59	635.403
G2	3	0	0	989.543	823.308	284.579
G3	3	0	0	803.771	315.293	266.748
G4	3	61.2494	0	1303	671.189	2922.4
G5	3	0	0	1005.51	249.74	703.45
G6	3	0	0	1292.87	979.115	444.732
G7	3	0	0	849.875	401.861	200.009
G8	3	0	0	930.339	112.078	429.776
G9	3	3417.44	26960.1	1897.45	5736.67	921.734
G10	3	0	5556.1	801.11	1313.83	64.2286
G11	3	0	6391.48	1261.67	1851.32	642.189
G12	3	0	5249.66	1418.01	1529.05	681.157
H1	3	8570.39	0	2446.94	2198.51	0
H2	3	909.211	0	1268.84	1506.06	794.107
H3	3	0	0	1252.79	824.965	260.359
H4	3	0	0	892.789	260.09	231.677
H5	3	0	13737.4	885.979	2533.12	164.025
H6	3	169658	52660.7	57365.2	80183.8	32493.6
H7	3	1675.32	0	0	0	1157.59
H8	3	194.637	0	1283.93	1302.77	656.498
H9	3	747.269	1245.11	1235.98	1484.34	466.231
H10	3	0	1048.63	478.997	985.207	16.6278
H11	3	3847.34	0	1718.12	1863.09	756.8
H12	3	2787.3	0	0	0	0
A1	4	51245.2	11764.7	39020.4	421160	1108.2
A2	4	58325.9	11884.7	45491.4	444176	826.699
A3	4	51488	10217.3	46615.7	433926	360.879
A4	4	80636.1	24253.2	52405	449699	624.806
A5	4	44624.2	7484.41	46930.1	398394	873.353
A6	4	48368.5	8433.44	53368.1	434335	1642.33
A7	4	51872	7156.31	56695	463416	911.475
A8	4	48237.7	9306.69	53303	444029	440.42
A9	4	48375	9724.06	54378.1	467282	963.686
A10	4	4.97548	5109.5	1360.43	1522.13	564.364
A11	4	0	52.8143	634.438	440.114	0
A12	4	4014.1	2185.92	1899.33	2412.14	1010.05
B1	4	56301.3	12298.4	41221.9	427327	706.253
B2	4	56615.7	11384.5	46718.6	446882	189.6
B3	4	57623.1	11348.6	51559.6	456555	600.008
B4	4	40802.6	8210.79	41237.6	345731	528.47
B5	4	50202.5	8134.55	53460	428878	797.871
B6	4	53754.8	8571.59	54562.2	426897	692.777
B7	4	47745.1	6304.4	59601.8	463618	698.357
B8	4	52058.5	10069.3	60912	489243	662.515
B9	4	50124.6	10218.3	57262.8	464372	396.191
B10	4	0	6728.76	1989.03	1503.43	0
B11	4	0	3799.44	1135.52	1401.07	0
B12	4	0	2422.25	1061.7	1381.89	632.207
C1	4	56162.7	14693.6	45921.5	463082	431.943
C2	4	47380.2	13189.4	44349.2	410579	645.076
C3	4	57012	16827.1	53349.3	448096	776.047
C4	4	41812.4	6260.89	48961.1	396145	36.3156
C5	4	48560.5	5424.44	59843.2	466671	2844.82
C6	4	47470.9	5708.43	55870.3	420784	1307.18
C7	4	46782.3	4055.18	62645	471127	510.431
C8	4	48947.9	7603.57	64141.3	491688	726.735
C9	4	47737.2	7654.34	62356	486987	145.817
C10	4	0	9865.46	513.297	774.621	0
C11	4	0	6418.91	1063.87	987.659	18.3345
C12	4	0	5919.24	1201.74	1375.26	1246.71
D1	4	0	1940.16	430.257	1104.33	0
D2	4	0	6643.35	735.181	1895.77	0
D3	4	170.038	0	1068	491.439	151.676
D4	4	4069.16	0	1784.19	1079.51	428.753
D5	4	1825.89	0	1209.63	546.38	565.18
D6	4	478.732	0	965.397	0	782.98
D7	4	1230.23	0	786.904	0	150.887
D8	4	0	3757.41	826.705	2198.27	1376.64
D9	4	0	0	2432.33	326.715	268.788
D10	4	0	631.269	1253.38	1076.2	0
D11	4	0	9264.34	760.563	2001.25	245.777
D12	4	0	7527.15	1083.21	1332.99	0
E1	4	152.715	3105.31	1612.33	1679.77	194.866
E2	4	0	7697.23	1681.69	2517.19	0
E3	4	0	9268.35	1698.69	2276.72	806.256
E4	4	0	0	1729.91	619.445	217.089
E5	4	1872.13	31635	1389.14	5925.41	289.296
E6	4	2123.1	0	1504.47	0	730.046
E7	4	0	0	789.38	0	406.7
E8	4	0	0	845.24	0	0
E9	4	0	15411.3	1131.02	3671.19	1972.3
E10	4	0	12791.3	665.715	2967.12	1117.85
E11	4	0	12475.3	1056.56	3202.47	357.933
E12	4	0	3822.84	799.169	923.345	0
F1	4	0	1095.79	1383.25	1137.19	1204.55
F2	4	0	5850.82	1267.38	1925.09	361.848
F3	4	418.103	4553.2	1391.14	1792.67	348.096
F4	4	777.477	0	1418.61	1387.91	947.82
F5	4	0	0	1185.88	107.948	186.784
F6	4	2742.42	7416.49	1449.62	3548.72	700.741
F7	4	0	0	756.783	0	219.82
F8	4	1192.19	15123.9	1851.69	4344.28	699.457
F9	4	0	23847.7	1139.01	4429.15	530.037
F10	4	0	12315.1	657.828	2320.18	0
F11	4	0	9589.22	1139.81	1981.38	322.316
F12	4	0	3958.54	1070.61	1709.19	18.9867
G1	4	0	0	0	1688.76	928.862
G2	4	0	0	1059.7	1195.89	487.207
G3	4	0	0	1008.11	478.904	0
G4	4	91.496	0	1186.98	678.189	2956.32
G5	4	0	0	1195.91	665.115	404.792
G6	4	0	0	1407.84	942.319	775.934
G7	4	0	0	868.656	231.374	129.686
G8	4	0	0	864.409	212.525	295.662
G9	4	2885.63	24070.4	2117.72	5266.15	805.888
G10	4	0	4708.65	767.961	1037.69	139.531
G11	4	0	7031.29	1311.88	1942.52	809.334
G12	4	0	5428.78	1413.28	1239.64	958.024
H1	4	9119.02	0	2608.36	2139.12	204.171
H2	4	1162.26	0	1164.3	1355.71	745.033
H3	4	390.162	0	1233.03	669.875	0
H4	4	0	0	834.827	647.606	196.755
H5	4	0	7854.69	787.969	1855.36	0
H6	4	170412	52529.3	57852.5	80765.9	32451.5
H7	4	1739.36	0	0	0	1089.4
H8	4	551.471	0	1372.45	1145.63	355.779
H9	4	859.653	1257.9	1344.35	1554.46	673.008
H10	4	0	982.433	615.557	931.73	521.698
H11	4	3606.32	0	1799.59	2317.65	1022.47
H12	4	2244.42	0	0	0	0
A1	5	51434.1	11860.2	39078.6	420929	941.902
A2	5	59096.3	11838.8	45942.9	447131	821.577
A3	5	52208.6	10165	46881.6	436865	400.065
A4	5	81153.6	24807.2	52790.6	453149	948.381
A5	5	44589.8	7361.76	47083.6	399729	878.84
A6	5	47893.2	8338.86	53570.9	435988	1384.47
A7	5	51982.5	7241.92	57048.6	466018	1104.21
A8	5	47776	9247.09	53449.6	445440	515.121
A9	5	48270.3	9556.17	54619.7	468620	763.576
A10	5	388.087	5155.63	1420.34	1889.44	147.267
A11	5	0	97.5034	698.874	509.501	0
A12	5	4754.79	2260.97	1893.09	2392.31	1204.38
B1	5	56532.9	12478.2	41650.7	428476	743.424
B2	5	56386.8	11374.6	47049.3	448852	219.425
B3	5	57266.7	11084.6	51778.5	457554	770.573
B4	5	40606.7	7854.24	41431.6	347719	590.527
B5	5	49919.3	7750.11	53724.7	430665	477.043
B6	5	53650.9	8263.77	54755.4	427456	577.581
B7	5	47577.2	6221.54	59621.9	464533	201.433
B8	5	52066.7	10337	61447.9	491884	393.451
B9	5	50077	9868.87	57607.4	466358	314.622
B10	5	0	5395.39	1826.27	1252.08	266.017
B11	5	0	4306.87	1059.26	1304.55	738.288
B12	5	0	2509.52	1185.63	1750.91	19.7154
C1	5	56364.7	14453	46172.4	463826	551.259
C2	5	47190.7	13236.2	44598.5	412508	286.129
C3	5	56289.8	17069.7	53634.4	449861	856.904
C4	5	41886.6	6518.56	49386.6	397915	362.291
C5	5	47843.4	5389.75	60126.4	469137	2952.8
C6	5	46915.2	5982.12	56028.7	422481	1001.21
C7	5	46989.1	4202.05	62812.6	473164	478.233
C8	5	49054.5	7689.56	64515.2	494289	235.814
C9	5	47869.1	7577.74	62872.2	489037	867.714
C10	5	0	10853	389.908	835.547	0
C11	5	0	6681.01	1256.27	1283.35	0
C12	5	0	6294.02	1188.34	1595.09	756.291
D1	5	0	1905	589.033	1023.32	133.277
D2	5	0	7495.9	879.059	1864.53	245.286
D3	5	232.386	0	1007.46	852.076	86.4198
D4	5	4555.26	0	1849.61	888.135	246.397
D5	5	1958.64	0	1271.75	169.691	920.603
D6	5	766.17	0	823.163	0	324.458
D7	5	633.586	0	791.791	0	601.054
D8	5	0	2180.95	602.621	1737.28	1730.56
D9	5	0	0	2289.02	0	919.393
D10	5	142.696	493.075	1549.79	929.753	24.5542
D11	5	0	9678.57	867.838	1553.59	347.128
D12	5	0	7108.73	1055.04	1325.95	0
E1	5	546.073	3223.66	1507.34	1855.83	857.071
E2	5	0	7972.6	1427.46	2308.19	254.504
E3	5	0	9520.08	1835.6	2850.12	446.034
E4	5	0	0	1612.17	376.091	705.012
E5	5	2307.91	39181.3	1386.92	7026.27	622.944
E6	5	1923.59	0	1748	0	538.724
E7	5	0	0	818.383	0	630.265
E8	5	0	0	802.662	0	0
E9	5	0	12014.8	1132.63	3561.53	1539.55
E10	5	0	13657.3	967.95	2640.77	0
E11	5	0	12894.6	1155.88	2943.81	0
E12	5	0	4254.72	732.669	1059.13	407.546
F1	5	0	1013.42	1291.34	1249.13	1109.06
F2	5	0	6052.8	1446.9	1890.2	0
F3	5	248.91	4969.78	1478.08	1894.95	295.882
F4	5	913.132	0	1412.62	1220.35	897.834
F5	5	101.359	0	1072.51	97.7645	415.076
F6	5	2988.12	6904.71	1742.38	3959.38	1129.39
F7	5	0	0	719.265	0	725.802
F8	5	1207.2	16067.4	1822.59	4730.86	130.132
F9	5	0	18803.9	1151.77	3907.75	625.044
F10	5	0	13115.7	751.176	2235.35	408.152
F11	5	0	10052.7	996.377	1549.49	258.364
F12	5	0	4767.5	1103.52	1236.85	0
G1	5	0	0	0	1710.15	799.996
G2	5	0	0	1018.7	887.827	333.21
G3	5	0	0	866.513	175.541	35.2308
G4	5	0	0	1315.12	941.589	3011.45
G5	5	0	0	1405.85	709.742	251.761
G6	5	0	0	1369.81	1101.17	267.181
G7	5	0	0	810.433	276.338	700.488
G8	5	0	0	726.271	366.897	191.012
G9	5	3183.69	17890.9	1939.45	4610.7	1144.36
G10	5	0	3599.19	657.463	984.001	0
G11	5	0	7141.01	1147.09	2170.51	798.023
G12	5	0	4986.85	1376.96	1556.91	574.185
H1	5	9136.13	0	2599.8	2217.51	205.393
H2	5	964.363	0	1281.35	1475.46	632.609
H3	5	51.7988	0	1301.69	876.35	177.007
H4	5	0	0	937.775	1020.29	471.871
H5	5	0	3554.4	763.078	1150.06	0
H6	5	170924	52663.9	57808.5	80801.1	32625.3
H7	5	2212.15	0	0	0	1405.7
H8	5	480.616	0	1289.09	1104.23	704.782
H9	5	909.136	1422.53	1254.3	1432.55	537.777
H10	5	0	1092.76	385.887	1058.22	508.188
H11	5	4402.74	0	1901.73	2229.16	861.607
H12	5	2571.23	0	0	0	0
A1	6	51527.1	11882.1	39099.4	421938	849.668
A2	6	59037	11705.5	46086.6	449241	736.551
A3	6	51822.3	10068.9	47198.6	439076	485.728
A4	6	80797.7	25120.2	53038.2	455246	926.037
A5	6	44755	7361.76	47337.4	401398	822.394
A6	6	47986.6	8115.53	53686.2	437456	1541.46
A7	6	51898.2	7084.6	57602.9	467950	1154.89
A8	6	47199	9156.19	53650.5	447239	564.921
A9	6	48399.8	9507.49	54816.4	469969	1122.55
A10	6	170.41	5615.1	1387.16	1406.18	684.077
A11	6	0	477.36	672.108	762.269	0
A12	6	5516.05	2108.18	1864.37	2273.32	791.416
B1	6	56056	11997.8	41408.2	430759	1009.82
B2	6	56347.5	11776.6	47251.3	450996	327.007
B3	6	57261.6	11164.6	51956	459184	735.94
B4	6	40703.4	7976.27	41675.6	349200	674.795
B5	6	49195.4	7922.14	53985.3	432179	702.966
B6	6	53757.2	8166.76	54899	428733	618.379
B7	6	47340.8	6156.49	59895.9	465493	549.363
B8	6	52198.4	10079.9	61634.4	493697	457.85
B9	6	49965.1	9795.83	57645.1	468556	471.485
B10	6	0	4592.96	1833.84	936.012	657.571
B11	6	0	4150.26	1164.77	1722.43	248.663
B12	6	0	2419.61	1298.06	1175.45	138.008
C1	6	56445	14381.9	46176.3	464637	682.6
C2	6	47035.6	13388.3	44854.9	413546	385.504
C3	6	56808.7	16998.3	53923.3	452154	751.882
C4	6	41705.1	6632.61	49528.6	399754	149.586
C5	6	48323.6	5456.24	60484.5	470673	2272.63
C6	6	46847.7	5932.51	56220.2	424311	1227.4
C7	6	47043.4	3938.72	63232.3	474893	514.219
C8	6	49104.3	7665.67	64713.1	496611	443.758
C9	6	47543.3	7419.01	62951.2	491834	876.956
C10	6	0	11426.2	434.328	1117.93	179.914
C11	6	0	7141.94	1104	1137.03	0
C12	6	0	6602.49	1319.63	1327.01	1081.4
D1	6	0	1673.8	567.644	1270.48	0
D2	6	0	7474.11	960.648	1926.11	310.695
D3	6	567.604	0	856.567	730.618	434.745
D4	6	4313.19	0	1752.03	1205.57	549.238
D5	6	2254.79	0	1213.14	794.297	517.402
D6	6	889.074	0	792.925	0	476.548
D7	6	659.333	0	741.693	0	438.944
D8	6	0	610.475	784.926	888.958	1281.65
D9	6	0	0	2208.25	455.343	694.714
D10	6	609.588	0	1485.45	1223.78	104.355
D11	6	0	10127.3	998.013	2120.39	158.361
D12	6	0	7510.01	1001.51	1307.65	0
E1	6	104.124	3223.66	1597.33	1995.67	574.474
E2	6	0	8325.44	1671.81	2049.9	151.638
E3	6	0	10231.8	1732.91	2681.18	236.69
E4	6	0	0	1640.47	447.118	996.923
E5	6	2290.71	48479.7	1623.61	7934.05	187.488
E6	6	1669.88	0	1605.94	140.291	679.698
E7	6	0	0	987.355	0	1036.96
E8	6	0	0	738.008	0	0
E9	6	0	8889.16	1035.96	2350.52	1822.86
E10	6	0	15169.2	865.429	2812.4	168.884
E11	6	0	13628.8	1184.44	2782.46	548.488
E12	6	0	4632.02	848.169	874.688	199.565
F1	6	0	990.952	1255.73	1263.54	1059.59
F2	6	0	6647.59	1353.37	2075.21	0
F3	6	397.767	5179.96	1476.19	1959.34	536.801
F4	6	835.13	0	1351.73	1423.24	459.491
F5	6	165.467	0	1051.44	0	593.37
F6	6	3158.97	6790.88	1530.66	3594.35	531.147
F7	6	0	0	725.697	0	279.231
F8	6	1547.05	17204.7	1665.47	4832.22	471.727
F9	6	0	14285.5	931.626	2938.37	246.017
F10	6	0	14271.4	465.641	2376.37	0
F11	6	0	10471.3	829.887	1815.95	464.288
F12	6	0	4442.08	1006.07	2124.31	532.983
G1	6	0	0	0	1196.73	743.856
G2	6	0	0	1150.82	1088.66	155.798
G3	6	0	0	893.644	332.336	0
G4	6	362.203	0	1191.31	1014.22	3304.03
G5	6	0	0	1151.71	405.935	0
G6	6	0	0	1433.48	1288.73	369.614
G7	6	0	0	931.575	0	608.246
G8	6	0	0	955.454	397.56	179.836
G9	6	3399.06	12792.1	1967.12	3811.43	576.21
G10	6	0	1903.19	895.034	1344.51	208.189
G11	6	0	8046.53	1372.39	1761.43	1058.17
G12	6	0	5721.73	1639.09	1442.38	674.864
H1	6	9688.17	0	2701.3	2112.99	0
H2	6	1314.75	0	1340.33	1469.34	549.629
H3	6	0	0	1336.49	694.166	182.626
H4	6	0	0	904.036	519.307	80.9164
H5	6	0	0	779.413	628.95	0
H6	6	171095	52671.9	58023.6	81248	32572.1
H7	6	1993.15	0	0	0	959.593
H8	6	711.961	21.9005	1501.36	1562.99	603.131
H9	6	1386.35	1460.89	1383.4	1747.27	743.768
H10	6	0	1236.71	639.352	791.868	189.142
H11	6	4398.24	0	2041.56	2209.77	1026.13
H12	6	2995.26	0	0	0	0
A1	7	51386.8	12004.2	38944.2	422466	1155.72
A2	7	58923.8	12084.8	46213.2	451057	1390.12
A3	7	52227.2	10181.8	47429.6	440678	459.3
A4	7	81759.6	25332.2	53337	456263	946.726
A5	7	44742.5	7324.49	47342	402801	1023.88
A6	7	48006.2	8168.78	53989.3	439003	1569.94
A7	7	52126.8	6883.37	57665.3	469356	902.26
A8	7	47864.4	9089.13	53857.5	448639	505.783
A9	7	47978.1	9741.69	54966.4	471705	535.381
A10	7	176.63	5378.91	1377.02	1377.43	304.034
A11	7	0	735.338	682.021	1013.05	0
A12	7	4942.02	2776.96	1702.03	2249.77	972.969
B1	7	56552.9	12055.4	41740	432141	163.553
B2	7	56820.1	11588.8	47255.5	452048	115.038
B3	7	57320.4	11106.8	52120.6	459631	520.353
B4	7	41007.6	8014.4	41879.1	350484	685.247
B5	7	49603.4	7963.33	54145.9	433703	495.52
B6	7	53619.7	8176.69	55120.9	429694	764.774
B7	7	47361.4	5969.86	59988.9	466447	619.282
B8	7	51911.2	10056.3	61816.7	495058	208.194
B9	7	49818.3	9724.44	57988.8	469800	657.032
B10	7	0	3701.88	1898.19	865.671	167.382
B11	7	0	4477.06	1102.1	1252.58	773.497
B12	7	0	2562.4	1414.33	1961.23	0
C1	7	56420.6	14262.7	46204.3	465219	550.335
C2	7	47207.5	13191.3	45031.2	415088	502.868
C3	7	57128.4	17088.5	54191.7	453138	994.455
C4	7	41726.7	6474.63	49839.9	400919	504.96
C5	7	47993.9	5264.47	60705.7	472247	3003.26
C6	7	46764.2	5751.43	56346.4	425119	1069.59
C7	7	46489.7	4054.31	63221.5	476256	703.618
C8	7	48800.5	7856.76	64947	497868	763.179
C9	7	47404.3	7494.68	63451.1	493190	489.822
C10	7	0	11979.4	343.514	1045.4	66.9446
C11	7	0	7379.94	973.33	1123.82	66.867
C12	7	0	6800.03	1278.1	1305.56	1095.18
D1	7	0	1856.65	640.039	1153.93	0
D2	7	0	8107.85	923.801	1615.51	364.916
D3	7	864.766	0	1020.11	971.666	388.889
D4	7	4488.62	0	1745.38	1112.75	337.575
D5	7	2528.47	0	1351.45	368.265	772.607
D6	7	563.972	0	791.805	0	779.6
D7	7	1091.42	0	598.731	0	182.062
D8	7	0	0	753.276	896.578	1243.92
D9	7	0	0	2470.11	524.802	118.542
D10	7	0	0	1569.32	820.771	348.67
D11	7	0	10428.5	910.024	2256.38	21.5371
D12	7	0	7597.12	1115.61	1142.96	421.616
E1	7	631.687	3101.66	1513.18	1962.82	521.329
E2	7	0	8913.51	1610.72	2368.42	438.066
E3	7	0	10770	1739.76	2789.5	393.227
E4	7	0	0	1753.68	422.666	449.985
E5	7	2893.72	64577.4	1812.73	9427.82	383.04
E6	7	2126.56	0	1666.82	0	1344.29
E7	7	0	0	868.822	0	689.724
E8	7	0	0	534.583	0	0
E9	7	0	6888.69	1060.13	1954.79	2498.46
E10	7	0	16656.8	973.275	3013.93	453.038
E11	7	0	15013.4	1543.25	3298.55	64.3765
E12	7	0	5264.41	648.669	1244.7	161.095
F1	7	0	1156.94	1476.31	1173.76	1449.6
F2	7	0	6888.64	1323.28	1931.43	306.99
F3	7	359.536	5396.73	1474.3	2159.16	943.523
F4	7	1103.9	0	1482.51	1484.81	1037.22
F5	7	0	0	1046.42	38.6984	403.756
F6	7	2893.89	6309.71	1470.89	3381.75	1224.43
F7	7	0	0	836.105	0	777.291
F8	7	1577.07	20008.8	1916.86	5228.23	735.244
F9	7	0	10907.6	972.039	2558.39	0
F10	7	0	16591.5	867.586	2761.96	404.946
F11	7	0	11194.7	873.431	1730.08	102.322
F12	7	0	5124.28	1099.72	1709.19	207.497
G1	7	0	0	0	1721.48	811.479
G2	7	0	0	1104.35	831.486	0
G3	7	0	0	880.927	570.936	214.74
G4	7	542.927	0	1148.89	976.593	3066.57
G5	7	0	0	1255.4	763.81	428.652
G6	7	0	0	1299.95	1198.99	149.382
G7	7	0	0	890.255	386.873	490.433
G8	7	0	0	906.269	454.656	455.177
G9	7	3384.77	8981.38	1856.47	2912.51	844.168
G10	7	0	1203.75	614.369	797.721	48.7252
G11	7	0	8148.31	1326.04	1947.73	1257.99
G12	7	0	6334.42	1790.68	1098.81	877.795
H1	7	9428.12	0	2465.29	2458.62	253.074
H2	7	952.197	0	1225.95	1269.18	926.161
H3	7	171.27	0	1265.95	706.312	224.77
H4	7	0	0	987.086	543.745	168.647
H5	7	0	0	700.071	0	52.1554
H6	7	171767	52765.6	58171.1	81251.3	33115
H7	7	2403.48	0	0	0	1469.79
H8	7	604.398	290.603	1427.45	1523.28	775.091
H9	7	1188.42	1720.62	1408.9	1767.19	512.618
H10	7	0	1892.36	518.31	1048.97	614.191
H11	7	5206.64	0	1855.52	2008.55	1262.55
H12	7	1906.81	0	0	0	0
A1	8	51096.1	11852.3	40439.9	437651	1376.52
A2	8	58010.6	12208.3	47493.7	461232	1278.46
A3	8	50214.8	10524.3	48640	450586	602.376
A4	8	78208.7	25948.3	54200.8	458859	403.848
A5	8	42430.9	7510.03	47987.6	404446	758.108
A6	8	44589.2	8357.14	54052.9	438166	1482.08
A7	8	48641.9	7275.58	58036	471852	828.544
A8	8	44853.8	9254.54	54366.6	452097	931.419
A9	8	44671.6	9716.51	55165.6	472577	1208.56
A10	8	0	5555.13	1318.96	1530.48	1100.22
A11	8	0	606.349	525.394	863.376	0
A12	8	3748.69	2602.73	1839.39	2051.44	1300.28
B1	8	56091.1	13172.2	43383.7	446836	1235.32
B2	8	56341.6	12192.8	49625.9	467984	0
B3	8	54528.2	11247.3	52536.9	459665	549.791
B4	8	38145.2	7968.64	41902.5	349204	532.389
B5	8	46556.9	7684.69	54313.9	431474	692.888
B6	8	50347.2	8270.64	55300.9	429179	775.974
B7	8	45152.9	6252.51	60498.6	470048	878.981
B8	8	48754.3	9897.17	62195.6	497742	657.222
B9	8	47281.3	9916.18	58815.2	476177	385.435
B10	8	0	3072.13	1821.54	1117.02	99.6319
B11	8	0	4318.36	1064.49	1698.04	572.146
B12	8	0	2588.85	1295.51	1669.62	449.511
C1	8	54825	14613	46903.9	471738	870.361
C2	8	44781.3	13861	45517.6	415114	533.709
C3	8	53687.8	16883.5	54093.2	450985	742.588
C4	8	38801.7	6115.59	49296.1	396784	445.298
C5	8	44638.1	5123.78	60271	466141	2293.82
C6	8	44157.4	5648.9	56177.8	422867	1371.18
C7	8	44428.5	3807.49	63809.7	479122	207.392
C8	8	46548.9	7807.08	66156.6	506500	281.904
C9	8	45925.1	7764.16	64685.8	502734	652.069
C10	8	0	11865.4	518.232	1350.03	117.153
C11	8	0	7540.61	1112.23	1312.81	286.881
C12	8	0	6706.67	1449.59	1396.71	1523.6
D1	8	0	1869.83	640.862	910.908	103.841
D2	8	0	8896.85	752.727	2072.49	514.67
D3	8	0	0	1148.41	986.614	275.133
D4	8	3969.19	0	1692.15	998.149	391.847
D5	8	1841.21	0	1362	329.754	573.337
D6	8	174.445	0	844.442	0	272.635
D7	8	167.911	0	946.972	0	749.447
D8	8	0	0	772.266	1090.88	1609.55
D9	8	0	0	2365.89	506.794	719.525
D10	8	0	0	1463.62	666.38	0
D11	8	0	11193.9	794.312	1769	0
D12	8	0	7728.5	1056.45	1188.01	15.6682
E1	8	359.421	3253.7	1629.83	2042.01	612.435
E2	8	0	9738.68	1621.5	2536.36	178.241
E3	8	0	11508.8	1918.72	2903.78	62.2373
E4	8	0	0	1826.14	532.117	416.263
E5	8	1730.69	74515.7	1819.37	11048	660.24
E6	8	1616.83	0	1657.35	0	322.227
E7	8	0	0	726.33	0	626.698
E8	8	0	0	950.895	0	126.637
E9	8	0	4892.71	919.961	1881.68	1290.48
E10	8	0	17407	953.304	3224.57	142.077
E11	8	0	15617.2	1216.72	3496.85	224.03
E12	8	0	5313.06	922.836	893.924	0
F1	8	0	1397.82	1472.86	1305.66	1225.26
F2	8	0	7371.83	1451.2	1932.49	0
F3	8	114.694	5802.01	1433.66	2100.44	685.199
F4	8	887.697	0	1557.38	1410.12	920.904
F5	8	0	0	1254.1	111.003	200.935
F6	8	2494.07	5062.31	1445.57	3670.05	972.837
F7	8	0	0	768.574	0	375.278
F8	8	1243.65	22809.7	1819.1	5432.12	198.451
F9	8	0	8337.62	990.119	2255.05	487.034
F10	8	0	17568	855.506	2806.03	0
F11	8	0	12014.1	969.482	2240.26	629.283
F12	8	0	5052.4	1109.84	1983.1	123.413
G1	8	0	0	0	1789.43	532.055
G2	8	0	0	1202.76	1230.42	99.9631
G3	8	0	0	948.755	444.819	0
G4	8	0	0	1448.45	872.458	3435.47
G5	8	0	0	1121.96	278.919	617.061
G6	8	0	0	1360.08	1134.37	606.065
G7	8	0	0	785.078	624.804	745.239
G8	8	0	0	931.385	225.213	0
G9	8	2731.5	6070.74	1759.14	2693.69	576.21
G10	8	0	0	728.182	898.531	0
G11	8	0	8859.51	1216.61	2118.4	967.682
G12	8	0	6475.03	1688.04	1337.14	1200.28
H1	8	9578.67	0	2846.82	2678.35	377.777
H2	8	1176.05	0	1434.15	1808.49	850.319
H3	8	16.7093	0	1248.08	1212.69	511.352
H4	8	0	0	1001.79	487.014	210.383
H5	8	0	0	633.953	0	0
H6	8	163511	53140.6	58214.3	81429	32953.1
H7	8	1752.01	0	0	0	1053.25
H8	8	404.64	357.989	1482.45	1334.03	968.228
H9	8	603.854	1727.81	1247.13	1587.12	752.416
H10	8	0	1526.71	691.079	753.817	322.164
H11	8	4012.01	0	1979.55	1792.78	1474.6
H12	8	0	0	0	0	0
A1	9	51631.8	12082.5	40541.1	438060	1922.93
A2	9	58667.7	12419.3	47578.7	461952	1045.92
A3	9	50652.2	10405.8	48898.8	451142	851.164
A4	9	78274	26264.7	54106.6	459765	370.746
A5	9	41963.8	7284.13	48040.8	404986	878.056
A6	9	45135.7	8065.46	54240.6	439298	1359.25
A7	9	48816.6	7196.55	58113.3	472677	1224
A8	9	44848.4	9236.66	54587.2	452836	529.127
A9	9	45284.1	9527.63	55178.3	473167	950.521
A10	9	0	5883.59	1402.83	1863.47	409.496
A11	9	0	857.217	666.16	1074.51	0
A12	9	3666.39	2747.47	1771.96	2207.62	1336.07
B1	9	57323.8	13360.4	43442.4	447638	961.495
B2	9	57016.6	11996.2	49620.6	468336	419.677
B3	9	55008.8	11266.8	52495.6	459754	589.618
B4	9	38069	7794.5	42156.1	349868	727.054
B5	9	46179.9	7863.18	54523.8	431615	762.596
B6	9	50075.4	8150.72	55370	429926	1038.36
B7	9	44987.5	6113.9	60759	470652	933.085
B8	9	48443.4	10036.7	62566.1	498841	397.862
B9	9	46755.3	9763.45	58798.9	476422	471.485
B10	9	0	2697.23	1731.65	934.136	22.9153
B11	9	0	4426.94	1153.28	1664.1	4.40112
B12	9	0	2791.14	1004.21	1358.66	56.5175
C1	9	54934.1	14279.4	47111.3	471158	1049.8
C2	9	45233.9	13555.9	45547.5	415743	528.568
C3	9	54191.5	16820.5	54177.8	452306	648.719
C4	9	38550.8	6354.67	49544.7	397072	332.893
C5	9	44255.2	4778.79	60115.6	467046	3003.26
C6	9	43760.7	5394.24	56375.2	423785	929.315
C7	9	43662.9	3911.78	63823.2	479512	598.501
C8	9	46551.9	7884.47	66370.5	507036	495.209
C9	9	45702.2	7682.95	64985.4	503252	662.338
C10	9	0	12269.3	436.302	1113.1	0
C11	9	0	8038.7	1171.91	1543.47	71.181
C12	9	0	7209.98	1312.94	1562.92	1246.71
D1	9	0	1911.15	541.318	972.076	0
D2	9	0	9943.69	886.077	2348.29	356.31
D3	9	0	0	1099.62	849.273	597.884
D4	9	4002.51	0	1801.93	1074.93	340.831
D5	9	1765.64	0	1306.91	350.213	927.595
D6	9	397.457	0	892.6	0	824.664
D7	9	854.11	0	777.128	0	54.868
D8	9	0	0	801.384	957.535	705.234
D9	9	0	0	2501.38	474.637	413.52
D10	9	0	0	1467.07	1125.01	197.661
D11	9	0	11996.1	922.077	2380.33	10.1351
D12	9	0	8618.16	1046.59	1456.86	0
E1	9	111.066	3500.41	1707.32	1889.53	509.519
E2	9	0	10492	1529.87	2798.3	304.163
E3	9	0	12752.9	1991.09	2955.46	134.848
E4	9	0	0	1851.05	242.189	278.211
E5	9	2264.9	75295.7	1949.88	11625	590.688
E6	9	1936.27	0	1403	0	991.856
E7	9	0	0	749.028	0	420.97
E8	9	0	0	903.587	0	820.124
E9	9	0	3478.76	1081.07	1395.37	988.485
E10	9	0	19246.1	1062.48	3149.16	256.007
E11	9	0	16434.9	1296.18	2993.08	375.959
E12	9	0	5962.06	901.836	1611.33	0
F1	9	0	1405.3	1485.5	1451.96	1657.84
F2	9	0	7885.16	1423.25	2228.49	505.321
F3	9	216.372	6234.61	1526.28	2108.02	736.498
F4	9	736.78	0	1379.68	1416.17	1089.13
F5	9	0	0	1071.5	141.555	654.688
F6	9	2253.64	2673.69	1521.54	2879.83	544.192
F7	9	0	0	852.184	0	341.612
F8	9	825.525	27290.6	2014.62	6184.06	420.759
F9	9	0	6645.11	766.784	1314.82	330.023
F10	9	0	19827	879.666	3328.24	731.895
F11	9	0	13047.2	1156.46	2129.13	437.428
F12	9	0	5806.47	1070.61	1716.49	131.55
G1	9	0	0	0	1858.64	1274.63
G2	9	0	0	1215.52	1434.88	258.463
G3	9	0	0	891.101	399.655	0
G4	9	60.4932	0	1364.47	1081.6	3571.16
G5	9	0	0	1201.85	484.89	705.095
G6	9	0	0	1306.14	1245.66	415.71
G7	9	0	0	943.783	74.0023	680.396
G8	9	0	0	880.106	420.821	212.348
G9	9	2923.4	4617.91	1717.13	2198.51	704.145
G10	9	0	0	881.774	571.992	16.6109
G11	9	0	9846.98	1372.39	1920.37	1026.75
G12	9	0	7283.57	1588.55	1867.98	567.893
H1	9	10109	0	2742.88	2151	688.312
H2	9	1252.29	0	1491.34	1598.71	687.929
H3	9	219.727	0	1181.31	982.857	89.9081
H4	9	0	0	969.784	377.916	494.016
H5	9	0	0	591.949	0	0
H6	9	163667	53367.3	58303.1	81412.6	33073.8
H7	9	1748.85	0	0	0	1322.73
H8	9	437.079	730.297	1463.54	1719.29	584.495
H9	9	778.301	2064.26	1374.64	1380.77	1021.3
H10	9	0	1736.86	809.018	1191.92	78.9822
H11	9	4450.64	0	1991.71	2095.82	1388.08
H12	9	866.979	0	0	0	0
A1	10	52028.8	12726	40457.9	437800	1548.41
A2	10	58993.6	12492.5	47518	462324	986.507
A3	10	51527	10707.2	48820.9	452098	363.613
A4	10	78301.5	26078.3	54223.5	459779	676.942
A5	10	41957.9	7235.22	48111	405976	591.12
A6	10	44844.6	8141.76	54347.2	439284	1591.08
A7	10	49016.6	7127.04	58222.5	473086	887.67
A8	10	44235.2	9124.15	54559.2	453493	603.049
A9	10	45029.6	9404.23	55321.6	473337	1039.17
A10	10	0	5848.53	1344.76	1700.22	353.44
A11	10	0	894.797	638.404	596.731	0
A12	10	3763.09	2600.05	1662.07	2482.8	714.704
B1	10	58552.8	13595	43438.5	448449	773.161
B2	10	57997.1	12749.5	49789.1	468928	233.272
B3	10	56641	11575.3	52655	459675	856.288
B4	10	38329.6	7732.85	42159.9	350244	823.08
B5	10	46164.4	7572.43	54482	432484	950.726
B6	10	50056.2	8255.37	55411.1	429650	533.582
B7	10	44904.8	6257.16	60833.6	470971	953.061
B8	10	48917.1	9982.03	62661.5	499363	314.055
B9	10	47218.1	9893.77	58916.3	476788	658.825
B10	10	0	2209.68	1759.09	966.963	38.8564
B11	10	0	4822.65	1429.07	1578.19	474.221
B12	10	0	2830.81	1112.81	1708.33	400.88
C1	10	55856	14280.5	47037	472217	565.133
C2	10	46019.2	13548.6	45725.5	416868	822.408
C3	10	54688.4	17074.4	54335.7	453314	502.804
C4	10	38740	6239.77	49521	397847	478.155
C5	10	44408.4	4913.7	60334	467106	2627.85
C6	10	43796.1	5243.76	56572.6	424029	1162.52
C7	10	44107.9	3930.9	63894.4	479828	635.434
C8	10	46614.6	7621.72	66520.4	507714	495.209
C9	10	45392.4	7520.52	64974.8	503916	404.591
C10	10	0	12715.1	388.921	1437.06	0
C11	10	0	7773.59	1115.32	1361.59	0
C12	10	0	7602.34	1316.95	1453	708.076
D1	10	0	2233.78	720.661	1425.88	0
D2	10	0	11237.5	979.071	2001.98	172.991
D3	10	35.6271	0	1125.83	1100.6	121.693
D4	10	3938.81	0	1638.92	971.791	970.392
D5	10	1923.92	0	1351.45	140.807	560.519
D6	10	412.324	0	810.844	0	0
D7	10	539.556	0	773.463	0	31.175
D8	10	0	0	795.054	957.535	1150.23
D9	10	0	0	2428.42	685.587	286.707
D10	10	0	0	1467.07	912.725	720.666
D11	10	0	12461.6	1031.76	2107.15	0
D12	10	0	8738.12	1107.16	1376.62	0
E1	10	335.511	3882.77	1647.33	1850.78	264.882
E2	10	0	11770.8	1715.82	2691.51	645.571
E3	10	0	14519.8	1924.59	3191.98	587.483
E4	10	0	0	1913.32	41.9173	617.544
E5	10	2373.85	65554.8	1812.73	11166.6	545.328
E6	10	1820.95	0	1513.94	0	123.353
E7	10	0	0	783.075	0	524.428
E8	10	0	0	889.394	0	233.675
E9	10	0	2331.14	1102.02	1258.69	2034.57
E10	10	0	20945.2	1165	2977.53	420.87
E11	10	0	17454.4	1312.32	3214.79	538.188
E12	10	0	6296.65	749.002	1315.99	0
F1	10	0	1989.39	1617.62	1476.35	1641.73
F2	10	0	8773.44	1371.65	2232.72	559.123
F3	10	371.738	6563.54	1485.64	1998.17	460.769
F4	10	961.46	0	1518.45	896.338	1430.38
F5	10	144.675	0	1207.95	127.298	720.723
F6	10	2372.53	1330.62	1524.58	2388.28	595.443
F7	10	0	0	604.569	0	529.746
F8	10	2045.59	31816.6	1911.04	6796.93	788.381
F9	10	0	4945.44	693.402	1454.07	283.02
F10	10	0	21843.4	719.328	3460.44	496.834
F11	10	0	14381.3	1093.71	2437.26	317.199
F12	10	0	6103.13	1175.65	1850.4	440.762
G1	10	0	0	0	1791.95	690.267
G2	10	0	0	1186.36	979.609	222.44
G3	10	0	0	1003.02	276.094	171.121
G4	10	3.02466	0	1480.48	1060.6	3351.52
G5	10	0	0	1280.9	589.592	335.681
G6	10	0	0	1405.18	1264.5	787.885
G7	10	0	0	827.336	314.744	163.478
G8	10	0	0	921.966	286.539	310.902
G9	10	3125.51	3016.41	1672.05	2415.28	580.239
G10	10	0	0	885.089	120.535	31.0069
G11	10	0	11135.9	1304.16	2149.67	933.75
G12	10	0	7988.33	1429.07	1872.62	972.182
H1	10	10109	0	2610.81	2455.06	0
H2	10	1793.28	0	1423.43	1336.48	1068.92
H3	10	477.05	0	1502.03	1145.42	198.547
H4	10	0	0	1065.81	709.574	186.534
H5	10	0	0	514.941	0	70.2964
H6	10	164157	53502.7	58413.9	81247.2	33279.3
H7	10	2019.24	0	0	0	1296.44
H8	10	617.203	704.185	1400.81	1719.29	613.296
H9	10	1044.16	1900.43	1347.54	1712.21	627.407
H10	10	0	1931.24	584.521	809.351	232.79
H11	10	4428.19	0	1973.47	2261.89	775.081
H12	10	1174.88	0	0	0	0
A1	11	53433.9	12921.7	40527.2	437595	1323.41
A2	11	60457.2	13207.4	47816.6	462975	1424.95
A3	11	53120.5	11027.3	49112.7	452223	770.057
A4	11	78142.5	26369	54402.1	460322	739.837
A5	11	41954.6	7117.22	48385.6	406553	972.134
A6	11	44628.4	7892.99	54432.3	440046	1729.37
A7	11	48571	6906.79	58362.2	473432	1335.34
A8	11	44557.1	9083.92	54883.3	453880	819.369
A9	11	44955.2	9359.74	55581.8	473392	919.802
A10	11	32.3406	5783.94	1431.4	1761.44	350.589
A11	11	0	1057.3	587.847	556.09	0
A12	11	4261	2574.58	1663.32	2548.49	1430.69
B1	11	61565.3	14024.8	43701.4	448516	809.093
B2	11	61779.8	13285.4	49814.3	469942	622.059
B3	11	59633.6	11959.4	52537.8	460907	800.01
B4	11	38035.2	7690.9	42085.7	350524	539.575
B5	11	46342.3	7614.43	54595.1	432873	489.641
B6	11	49686.8	8152.25	55503.5	429889	359.988
B7	11	44898.2	5997.74	60873.6	471120	422.843
B8	11	48649.1	9872.69	62690.2	500027	491.373
B9	11	46732.9	9604.92	59010.6	477565	510.925
B10	11	0	1952.05	1864.12	555.23	0
B11	11	0	4920.8	1191.93	1698.04	654.667
B12	11	0	3269.78	1232.9	1548.34	642.722
C1	11	57837.7	14439.4	47233.9	472159	887.01
C2	11	47574.5	13943.5	45840.1	417373	430.908
C3	11	56595.2	17618.1	54504.7	453967	685.895
C4	11	38228	6200.07	49888.1	397952	169.473
C5	11	44330	4958.03	60433.3	467283	2645.01
C6	11	43679.6	5372.74	56699.7	424182	1066.08
C7	11	44222.6	3751	64080.8	480272	659.109
C8	11	46720.2	7615.03	66676.4	508339	343.002
C9	11	44637.8	7693.1	65022.9	504666	499.064
C10	11	0	12872.9	553.768	1447.7	0
C11	11	0	8382.14	1145.15	1338.22	106.771
C12	11	0	7913.52	1308.92	1448.98	1026.3
D1	11	0	2436.85	574.225	1327.51	0
D2	11	0	12437.8	932.574	2383.99	482.826
D3	11	15.3844	0	1146.61	1013.71	100.529
D4	11	3967.23	0	1726.53	1041.7	380.993
D5	11	1919.84	0	1240.1	393.538	386.886
D6	11	660.115	0	742.527	0	526.118
D7	11	1035.45	0	907.872	0	276.834
D8	11	0	0	497.542	689.577	1104.69
D9	11	0	0	2509.19	299.703	308.762
D10	11	0	0	1325.76	879.803	159.602
D11	11	0	13117.4	881.096	2139.65	0
D12	11	0	9160.81	1064.9	1751.04	0
E1	11	375.618	3910.99	1791.48	2243.34	524.703
E2	11	145.668	12722.9	1632.28	3157.9	651.778
E3	11	0	16176.7	2112.35	3385.76	864.722
E4	11	0	0	1715.19	310.887	473.17
E5	11	2705.46	50532.1	1859.19	9987.84	192.528
E6	11	1682.56	0	1679	149.919	550.052
E7	11	0	0	863.778	0	304.43
E8	11	0	0	996.626	0	731.176
E9	11	0	1490.26	944.128	975.806	1467.94
E10	11	0	22123.3	1165	3665.35	38.8702
E11	11	0	18193.4	1366.95	3415.56	540.763
E12	11	0	6484.11	933.336	1610.2	206.778
F1	11	0	2385.02	1526.86	1379.92	1352.96
F2	11	0	9634.94	1451.2	2667.21	374.507
F3	11	209.865	7447.6	1570.7	2345.72	649.474
F4	11	1180.2	0	1471.53	1104.27	1051.64
F5	11	112.621	0	1160.8	0	679.216
F6	11	2366.37	0	1565.1	2525.17	685.831
F7	11	0	0	723.553	16.1462	423.797
F8	11	1705.73	36325.1	2125.19	7705.62	691.866
F9	11	0	3688.09	681.704	1306.18	246.017
F10	11	0	23832.9	949.952	3311.71	588.721
F11	11	0	15358.1	1059.13	2668.36	553.82
F12	11	0	6525.25	1252.84	1966.05	541.12
G1	11	0	0	0	1830.96	770.65
G2	11	0	256.992	1266.54	1365.82	152.196
G3	11	0	0	925.863	134.639	14.2601
G4	11	220.044	0	1527.23	899.585	3517.74
G5	11	0	0	1362.5	268.621	374.35
G6	11	0	0	1356.55	1012.32	844.223
G7	11	0	0	973.834	360.644	652.997
G8	11	0	0	840.339	321.431	16.2563
G9	11	3112.24	2499.54	1737.62	2106.05	336.458
G10	11	0	0	898.349	505.15	0
G11	11	0	12722.2	1313.17	2316.43	1200.18
G12	11	0	8585.95	1348.53	2052.14	836.895
H1	11	10478.6	0	2795.46	2620.15	377.777
H2	11	1653.77	0	1384.11	1520.91	753.956
H3	11	530.52	0	1354.36	1012.75	598.451
H4	11	0	0	873.757	850.965	445.466
H5	11	0	0	605.951	0	278.162
H6	11	164457	53609.2	58650.2	81813.7	33740.5
H7	11	2174.99	0	0	0	1358.05
H8	11	1067.09	847.381	1461.82	1571.44	692.923
H9	11	885.652	2546.96	1398.54	1790.3	825.535
H10	11	0	2233.85	725.22	1192.94	378.283
H11	11	5050.95	0	1878.63	2282.5	906.698
H12	11	0	0	0	0	0
A1	12	56474.2	12675.9	39023.2	423376	1085.84
A2	12	65227.6	12919.9	46761.8	454123	1095.09
A3	12	57565	10915.3	47858.4	443386	655.232
A4	12	81976.2	26181.8	53923.9	458907	292.128
A5	12	44001	7107.13	48058.6	405616	762.812
A6	12	47617.2	8010.62	54510.2	442054	1219.34
A7	12	51660.2	6919.23	58044.9	472039	1194.05
A8	12	47114.2	8979.61	54430.8	452070	586.709
A9	12	47245.8	9121.34	55459.7	474620	536.259
A10	12	707.762	6213.89	1529.1	2151.01	377.192
A11	12	0	1514.35	696.891	792.998	0
A12	12	5415.23	3534.19	2027.95	2577	917.992
B1	12	68281	14093.7	42162.4	435540	1097.79
B2	12	68466.8	13667.6	47811.2	455686	9.58653
B3	12	69654.7	13229.8	52635.2	462652	581.826
B4	12	40283.2	7733.48	42230.9	353039	798.91
B5	12	49022.4	7307.53	54602.4	435663	671.051
B6	12	52629.9	7916.23	55467.8	431434	698.376
B7	12	46813.2	5959.79	60366.4	467927	1127.86
B8	12	51174.1	9819.65	62493.5	498394	142.913
B9	12	49021.9	9534.37	58478.3	473151	922.354
B10	12	0	2080.4	1898.19	577.739	0
B11	12	0	5506.53	1233.72	1560.16	472.02
B12	12	0	3755.02	1488.43	1838.65	138.008
C1	12	62711.1	15147.4	46794.8	467918	1022.97
C2	12	53002.7	14434.6	45574	417883	636.51
C3	12	63389.5	17931.3	54675.6	457511	974.937
C4	12	41294.3	6419.72	50333.8	403595	404.659
C5	12	47980.3	5279.89	61097.2	474438	3025.46
C6	12	46202.9	5480.23	56864	427568	1063.45
C7	12	46184.9	3731.88	63851.1	479187	303.986
C8	12	48518.7	7186.03	65594.8	501245	352.649
C9	12	46472.8	7123.69	63863.3	497002	44.1558
C10	12	0	13571.5	579.433	1409.99	239.536
C11	12	0	8888.26	1088.57	1732.47	0
C12	12	0	8684.71	1587.58	2025.36	1340.39
D1	12	0	2523.88	527.333	1020.02	0
D2	12	0	14132.9	979.071	2976.64	401.924
D3	12	1235.61	0	1181.85	1113.68	521.164
D4	12	5009.02	0	1826.33	960.331	350.6
D5	12	2965.54	0	1366.69	363.451	798.244
D6	12	1267.7	0	841.083	0	992.526
D7	12	1064.56	0	789.347	0	446.426
D8	12	38.6541	0	767.202	689.577	1454.71
D9	12	0	0	2444.05	531.234	162.651
D10	12	498.185	0	1436.05	888.885	0
D11	12	0	14267.3	988.371	2309.32	413.006
D12	12	0	10023.3	1286.05	2028.34	71.219
E1	12	1006.53	4535.51	1609.83	2004.1	771.87
E2	12	249.716	14259.4	1608.92	2913.3	374.218
E3	12	0	18271.5	1916.77	3664.02	786.454
E4	12	0	0	1817.08	282.942	695.528
E5	12	3159.4	36663	1771.81	7450.8	315.504
E6	12	2161.15	0	2015.88	0	675.922
E7	12	200.797	0	820.904	0	212.863
E8	12	0	0	963.51	0	0
E9	12	0	857.346	979.573	1145.86	1723.23
E10	12	0	24381.5	896.052	3500.22	317.663
E11	12	0	20234.7	1358.26	3565.83	669.516
E12	12	0	7108.2	719.835	1500.44	143.062
F1	12	0	2283.93	1387.85	1552.83	1342.61
F2	12	0	10351.4	1400.67	2596.39	399.826
F3	12	873.624	8587.08	1553.69	2538.9	646.726
F4	12	1406.58	0	1535.42	1330.38	1185.26
F5	12	691.322	0	1194.91	187.382	564.126
F6	12	3696.18	0	1649.18	2390.35	451.94
F7	12	0	0	772.862	0	340.622
F8	12	2555.91	42429.9	2262.52	8301.99	876.219
F9	12	0	3037.91	791.244	1017.96	346.024
F10	12	0	26837.7	935.675	4462.99	632.528
F11	12	0	17231.2	966.921	2851.47	575.563
F12	12	0	7125.11	1357.88	1694.58	264.457
G1	12	0	0	0	1825.92	662.197
G2	12	0	403.984	968.585	1156.81	191.821
G3	12	0	0	999.627	493.391	305.334
G4	12	596.614	0	1294.34	943.339	3246.36
G5	12	0	0	1183.16	465.151	705.095
G6	12	17.5051	0	1536.06	951.294	86.2149
G7	12	204.404	0	1007.64	225.754	543.403
G8	12	0	0	1093.59	336.234	0
G9	12	3640.98	1762.15	1839.05	1984.82	473.459
G10	12	0	0	802.215	484.33	450.708
G11	12	0	14206.7	1439.34	2900.1	1315.8
G12	12	0	9227.09	1353.27	1744.17	1145.22
H1	12	11009	0	2703.74	3051.3	385.113
H2	12	1920.62	0	1313.52	1442.25	1118.89
H3	12	942.403	0	1334.61	1063.2	107.702
H4	12	0	0	916.147	802.089	212.938
H5	12	0	0	663.512	0	12.8499
H6	12	172787	53413.7	58959.1	82348.3	33361.1
H7	12	2993.28	0	0	0	1271.79
H8	12	1882.34	1397.42	1426.59	1840.95	526.045
H9	12	1883.69	2858.64	1452.73	1771.17	838.115
H10	12	0	2395.66	666.25	893.68	70.6683
H11	12	6323.41	57.19	1968.61	2355.23	1290.58
H12	12	3038.48	694.228	0	0	0
A1	13	62055.9	15207.6	40566	437959	1461.76
A2	13	69510.2	14870.1	47802.4	463629	981.385
A3	13	61633.3	12336.5	49271.2	453759	787.372
A4	13	77938.8	26873.3	54576.6	461105	763.008
A5	13	41593.9	7349.34	48543	407094	665.598
A6	13	44540.2	7857.22	54551.6	440922	1536.58
A7	13	48169.4	6994.6	58594	473996	904.564
A8	13	44056.7	9089.13	54938.4	455138	687.087
A9	13	45087.8	9375.69	55486.8	474716	870.653
A10	13	0	6263.71	1424.95	1442.36	719.231
A11	13	0	1555.99	470.872	849.499	0
A12	13	3781.61	3175	1936.8	2776.57	1108.49
B1	13	80072.9	17993.2	43695	449465	786.79
B2	13	80816.1	16998.3	49947.2	470758	786.096
B3	13	77912	15659.6	52841.2	461572	827.716
B4	13	37839.3	7702.98	42310.7	351088	636.254
B5	13	45879.6	7459.36	54640.1	433134	980.121
B6	13	49401.4	7968.93	55559.4	430425	702.376
B7	13	44569.1	5941.98	61007.5	471779	714.172
B8	13	48564.1	9773.14	62997.4	500124	477.258
B9	13	46338.1	9783.38	59398.9	478559	650.757
B10	13	0	1506.98	1758.14	834.72	118.562
B11	13	0	5167.2	1208.65	1492.28	1319.24
B12	13	0	3682.3	1264.84	1633.49	523.115
C1	13	68029.3	16625	47423	473283	909.208
C2	13	56528.4	15761.3	46019.8	418271	848.108
C3	13	66510.3	19242.4	54852.1	454811	854.116
C4	13	38282.8	6253.29	49913.5	399267	892.326
C5	13	43781.4	4825.05	60630	468342	2725.74
C6	13	43188.9	5220.6	56636.1	425123	1251.94
C7	13	44117.5	3704.93	64180.8	481104	751.915
C8	13	45877.7	7617.9	66703.4	509281	517.718
C9	13	44910.6	7359.94	65286.9	505272	542.193
C10	13	0	12798.8	558.704	1413.85	0
C11	13	0	8478.54	1280.97	1552.62	0
C12	13	0	8560.24	1195.04	1782.75	840.324
D1	13	0	2780.57	678.704	1091.11	0
D2	13	0	16512.6	1000.13	2938.26	393.318
D3	13	332.789	0	1096.01	1203.37	223.104
D4	13	4135.8	0	1687.72	1212.45	484.111
D5	13	2153.69	0	1193.22	309.294	739.978
D6	13	553.07	0	988.916	0	549.776
D7	13	1263.81	0	651.273	0	700.814
D8	13	0	0	587.429	608.301	1398.76
D9	13	0	0	2513.1	329.288	0
D10	13	0	0	1339.55	1211.29	432.154
D11	13	0	14101.8	926.899	2562.04	2.53378
D12	13	0	10043.3	1078.99	1417.44	0
E1	13	876.957	4479.07	1596.5	2022.63	592.189
E2	13	0	15902.3	1667.31	3090.36	252.73
E3	13	449.293	21067.4	2107.47	3847.86	676.124
E4	13	0	0	1767.27	541.432	301.395
E5	13	2217.12	24687.2	1593.75	5672.5	572.544
E6	13	1578.77	0	1614.06	169.174	803.051
E7	13	0	0	851.168	0	269.944
E8	13	0	0	895.702	0	355.789
E9	13	0	0	961.851	745.363	1664.08
E10	13	0	25559.6	1055.82	3969.6	294.877
E11	13	0	20415.5	1554.42	3815.87	490.549
E12	13	0	7321.77	838.836	1562.67	349.84
F1	13	0	2941.65	1604.99	1648.15	1938.56
F2	13	0	11830	1665.11	3018.19	286.946
F3	13	529.543	9828.35	1633.07	2652.54	654.054
F4	13	1343.84	0	1557.38	1562.54	1020.88
F5	13	438.357	0	1335.37	211.823	698.083
F6	13	2953.78	0	1530.66	2437.02	870.335
F7	13	0	0	702.114	0	586.187
F8	13	1541.69	46045.4	2191.53	8781.67	551.975
F9	13	0	2037.56	657.243	1053.58	209.015
F10	13	0	28432.3	889.55	4199.68	519.272
F11	13	0	18222.1	1000.22	2548.39	163.716
F12	13	0	7850.43	1225	2145.01	478.735
G1	13	0	0	0	1567.95	974.795
G2	13	0	1039.65	1193.65	1340.37	222.44
G3	13	0	0	1034.39	452.488	187.059
G4	13	570.905	0	1478.75	1055.35	3196.32
G5	13	0	0	1306.4	409.368	728.955
G6	13	0	0	1512.19	1435.02	498.51
G7	13	0	0	977.591	295.072	585.414
G8	13	0	0	982.663	65.5551	304.806
G9	13	2675.36	1108.58	1731.47	1675.59	595.35
G10	13	0	0	860.779	313.39	0
G11	13	0	15457.2	1449.64	3176.3	980.249
G12	13	0	10034	1569.61	2210	800.713
H1	13	10941.7	0	2956.88	2502.57	66.0193
H2	13	1759.21	0	1490.44	1671.26	1203.65
H3	13	678.397	0	1376.94	1377.12	368.998
H4	13	0	0	1019.96	539.381	127.763
H5	13	0	0	859.532	0	284.965
H6	13	164665	53598	58943.6	82084.7	33557.1
H7	13	2145.74	0	0	0	1636.57
H8	13	1440.99	1542.3	1422.29	1845.17	1034.3
H9	13	1147.32	3004.09	1346.74	1827.74	628.979
H10	13	0	2847.48	504.86	1207.34	322.164
H11	13	5253.04	349.495	1945.5	2390.38	1127.28
H12	13	126.941	429.948	0	0	0
A1	14	73978	17302.6	40790.6	438907	1250.74
A2	14	81716.8	17307.8	47949.2	463405	1185.24
A3	14	73684.2	15065.1	49129.8	453742	697.152
A4	14	77697.2	26945.4	54678.1	460762	566.877
A5	14	41784.3	7107.13	48545.3	407681	778.491
A6	14	44510.9	7917.63	54687.6	441223	1464.19
A7	14	48629.3	7002.65	58504.8	474268	1072.73
A8	14	44281.2	8984.82	55020.8	455651	689.421
A9	14	44612.2	9494.05	55680.1	475027	897.86
A10	14	0	5932.49	1473.8	1574.07	460.802
A11	14	0	1856.63	674.091	904.017	0
A12	14	4522.3	2968.61	1818.17	2322.9	722.375
B1	14	103226	23454.8	43832.9	450627	1244
B2	14	105014	21833.4	49986.9	471610	606.082
B3	14	101729	19975.9	53074.8	461859	580.094
B4	14	37593.2	7504.68	42370.9	351093	461.839
B5	14	45531.1	7360.83	54606.5	433247	751.678
B6	14	49521.3	7654.24	55687.4	431103	777.574
B7	14	44243.4	5901.71	61081.2	472291	486.935
B8	14	48049.2	9775.58	62786.4	500463	18.5257
B9	14	45982.2	9452.2	59392.9	478260	549.469
B10	14	0	1423.87	1763.82	851.602	364.653
B11	14	0	5190.17	1305.8	1752.13	529.235
B12	14	0	3904.43	1107.7	1691.56	244.471
C1	14	81623.2	20043.5	47621.8	474224	887.01
C2	14	68446.6	18316.8	46029.5	418571	415.487
C3	14	79249.3	21691.5	54787.1	455410	584.591
C4	14	38241.9	6169.65	50026	398904	41.5035
C5	14	43629.1	4986.94	60467.7	468200	2804.46
C6	14	43301.4	5292.54	56822.5	425341	1524.6
C7	14	43498.2	3729.27	64282.6	481284	149.625
C8	14	46190.4	7519.49	66769.4	509513	509.143
C9	14	44911.6	7484.53	65191.5	505660	421.021
C10	14	0	12463.2	577.459	1339.39	0
C11	14	0	9186.51	1177.05	1287.41	0
C12	14	0	8972.9	1446.91	1936.89	794.864
D1	14	0	2982.77	697.626	1307.67	0
D2	14	0	18392.9	995.74	3081.07	657.538
D3	14	340.077	0	1225.22	882.908	62.6103
D4	14	4142.66	0	1820.78	987.835	253.995
D5	14	2355.89	0	1330.36	398.352	378.729
D6	14	1037.75	0	760.446	0	607.232
D7	14	611.198	0	1012.96	0	400.287
D8	14	167.904	0	805.182	482.577	1340.21
D9	14	0	0	2454.48	239.248	482.44
D10	14	560.771	0	1563.57	890.02	152.236
D11	14	0	14579.2	970.291	2702.84	86.1485
D12	14	0	10583.1	1132.51	1942.47	304.817
E1	14	708.044	4915.14	1692.32	2248.4	189.804
E2	14	151.271	18257.3	1805.66	3625.19	404.368
E3	14	61.6174	24563.6	2133.87	4748.21	915.643
E4	14	0	0	1839.73	604.308	690.259
E5	14	2634.74	16665.4	1567.2	4393.25	423.36
E6	14	1785.2	0	1670.88	204.935	1189.47
E7	14	0	0	965.918	0	165.296
E8	14	0	0	774.278	0	76.8866
E9	14	0	0	1105.24	1304.78	2417.51
E10	14	0	26857.5	1131.72	4414.28	246.624
E11	14	0	21078.3	1348.32	3861.44	97.8523
E12	14	0	8176.03	978.836	1777.67	0
F1	14	0	3135.1	1669.32	1354.43	1183.84
F2	14	137.15	13513.9	1346.92	3244.42	303.826
F3	14	436.812	11344.8	1669.93	2763.34	468.097
F4	14	1574.45	0	1526.43	1280.92	1063.17
F5	14	771.023	0	1284.2	145.628	435.83
F6	14	2971.39	0	1503.31	2158.06	1048.32
F7	14	0	0	899.349	0	377.259
F8	14	1692.86	51757.2	2285.8	9787.01	662.587
F9	14	0	1555.3	809.324	941.315	0
F10	14	0	30518.5	892.845	4451.97	887.89
F11	14	0	19561.2	1171.83	2769.39	163.716
F12	14	0	8007.25	1392.05	2211.96	482.804
G1	14	0	0	0	1898.91	653.266
G2	14	0	1105.84	1190.91	1375.81	549.346
G3	14	0	0	1027.61	372.386	57.8792
G4	14	560.318	0	1419.01	1319.63	3382.05
G5	14	0	0	1373.55	694.294	663.135
G6	14	0	0	1406.95	1060.78	667.525
G7	14	0	0	931.575	125.523	456.642
G8	14	0	0	1157.43	548.759	0
G9	14	3093.86	508.888	1846.22	2070.09	405.966
G10	14	0	0	869.619	239.974	569.198
G11	14	0	17475.8	1412.3	2738.55	1205.2
G12	14	0	10542.9	1508.02	1708.57	1389.06
H1	14	10645.1	0	2806.46	2465.75	656.525
H2	14	1549.15	0	1477.04	1963.2	1259.86
H3	14	638.294	0	1432.43	1374.32	202.293
H4	14	0	0	1124.64	845.729	0
H5	14	0	0	602.061	0	326.538
H6	14	164262	53882.4	59100.8	82292.6	33600.8
H7	14	2362.37	0	0	0	1810.74
H8	14	1330.87	1913.77	1489.32	1721.82	1108.85
H9	14	1278.16	3106.38	1325.23	1892.28	982.78
H10	14	0	2962.01	495.549	1089.08	535.209
H11	14	4440.16	322.806	2102.36	2489.78	1071.22
H12	14	688.722	745.507	0	0	0
A1	15	97094.5	22644.7	40621.5	439019	1540.02
A2	15	105187	22333.1	48005.9	463923	874.846
A3	15	96692.9	19848.5	49237.2	453994	539.496
A4	15	78187.2	26940.4	54815.3	461535	862.315
A5	15	41524.3	6860.26	48574.6	407599	779.275
A6	15	44450.3	7919.22	54910.3	441356	1626.88
A7	15	48496.8	6864.35	58561.3	474710	1250.88
A8	15	43981.9	8914.79	55113.7	456049	483.996
A9	15	44641.4	8923.24	55648.7	475785	853.099
A10	15	269.92	6280.32	1459.05	1749.38	623.27
A11	15	0	2106.48	640.386	820.753	0
A12	15	3925.63	3574.39	1868.11	2672.45	966.576
B1	15	146762	33140.4	44001.3	451044	780.595
B2	15	150566	31392.8	50135.5	471830	229.012
B3	15	146366	28750.7	53048	462310	933.345
B4	15	37707.5	7646.41	42362.1	351882	493.195
B5	15	45359.7	7217.88	54732.7	433725	617.3
B6	15	49418.2	7739.02	55556.3	430865	722.376
B7	15	43830.8	5933.46	61192.6	472565	842.356
B8	15	47508.7	9630.34	63177.1	501411	597.234
B9	15	46397.4	9701.2	59464.1	479299	292.213
B10	15	0	1535.6	1771.39	693.099	299.892
B11	15	0	5379.15	1143.88	1623.79	610.655
B12	15	0	4428.01	1278.9	1945.74	716.326
C1	15	107575	25187.5	47547.5	475186	1059.97
C2	15	91437	22710.2	46187.2	418886	602.243
C3	15	104553	26257.8	54978.4	455910	324.36
C4	15	37894.4	5918.75	50058.1	399604	297.442
C5	15	43744.4	4826.01	60570	468392	3030.51
C6	15	42879.8	5104.02	56817.4	426087	1042.41
C7	15	43276.5	3798.8	64312.3	481516	571.986
C8	15	45849.8	7557.7	67075.2	509990	379.446
C9	15	44662.8	7479.92	65410.1	505789	94.473
C10	15	0	12265.5	604.111	1194.33	107.739
C11	15	0	9027.85	1344.76	1585.13	476.697
C12	15	0	9083.84	1454.95	1761.3	987.725
D1	15	0	3620.11	597.26	1483.74	133.277
D2	15	0	21034.1	1086.1	3256.9	334.794
D3	15	389.469	0	1144.8	941.768	254.85
D4	15	4103.46	0	1677.74	1168.9	374.48
D5	15	2306.87	0	1231.9	572.857	709.68
D6	15	582.804	0	888.12	0	876.487
D7	15	771.273	0	750.247	0	93.525
D8	15	0	0	902.665	419.08	684.415
D9	15	0	0	2539.16	433.476	130.948
D10	15	192.765	0	1446.39	804.878	457.936
D11	15	0	14944.6	1077.57	2992.86	155.827
D12	15	0	10978.7	1212.8	1500.49	474.319
E1	15	701.103	5029.85	1752.32	2190.27	878.161
E2	15	247.315	20249.3	1857.76	3424.4	188.883
E3	15	0	28344.2	2263.94	4821.75	885.468
E4	15	0	0	1840.86	492.528	500.569
E5	15	2762.8	12135.1	1317.25	3161.42	559.44
E6	15	2090.81	0	1900.88	160.922	1163.04
E7	15	0	0	841.08	0	367.457
E8	15	0	0	793.201	0	85.9321
E9	15	0	0	1150.35	921.771	1042.97
E10	15	0	28545	1280.84	4628.82	131.354
E11	15	0	21889.9	1582.98	3850.36	471.236
E12	15	0	8655.37	934.503	1722.22	0
F1	15	0	3564.43	1376.36	1594.94	1487.57
F2	15	21.1708	14839.6	1757.56	3071.05	0
F3	15	543.371	13183.6	1728.52	2982.1	759.399
F4	15	1474.41	0	1528.43	1217.32	1094.9
F5	15	279.821	0	1157.79	423.646	609.407
F6	15	2633.21	0	1669.44	2117.62	887.108
F7	15	0	0	704.258	0	323.789
F8	15	1804.36	56480.4	2426.63	10206.6	1184.2
F9	15	0	851.885	819.959	607.753	0
F10	15	0	32958.7	981.8	4765.95	477.602
F11	15	0	20789	1170.55	3146.97	416.964
F12	15	0	8914.23	1288.28	2050.05	915.428
G1	15	0	0	0	1942.95	1215.94
G2	15	0	1748.33	1180.89	1620.26	362.929
G3	15	0	0	925.015	453.34	153.506
G4	15	524.779	0	1397.37	1373.01	3827.28
G5	15	0	0	1363.35	391.345	371.059
G6	15	0	0	1276.07	698.214	559.117
G7	15	1.68929	0	1066.8	124.586	495.913
G8	15	0	0	983.71	183.977	241.813
G9	15	3174.5	306.331	1763.23	1870.79	865.322
G10	15	0	0	840.89	166.557	287.921
G11	15	0	19037	1380.11	3305.28	1077.02
G12	15	0	11287.8	1495.39	1804.53	520.699
H1	15	11077.4	0	2808.91	2768.62	524.487
H2	15	1584.02	0	1437.72	1960.58	906.531
H3	15	577.306	0	1559.4	1155.7	283.773
H4	15	0	182.409	1085.71	839.619	146.501
H5	15	0	0	713.295	0	35.5261
H6	15	164677	53719	59189.7	82475.1	33684.9
H7	15	2717.36	0	0	0	1491.15
H8	15	1330.02	1837.12	1552.92	1835.03	1029.22
H9	15	1168.29	3600.27	1455.12	2040.47	706.029
H10	15	0	2913.67	673.492	1488.09	557.033
H11	15	6073.41	490.564	1990.49	2290.98	1155.31
H12	15	972.313	664.645	0	0	0
A1	16	139176	33091.1	40819.7	439033	1298.26
A2	16	148537	31795.4	48225.6	464414	1149.39
A3	16	138948	28287.2	49563.1	454658	370.903
A4	16	78261.1	27264.2	54830.7	461612	592.531
A5	16	41740.7	6917.71	48574.6	408184	1025.44
A6	16	44363.1	7905.71	54561.1	441932	1646.4
A7	16	48403.1	6884.11	58633.3	474903	1150.29
A8	16	43964.7	8627.93	55190.7	456137	666.856
A9	16	44290.9	9269.08	55725.9	476079	1039.17
A10	16	0	6296	1440.62	1621.38	567.214
A11	16	0	2212.11	618.577	992.238	0
A12	16	4067.6	3209.85	1879.35	2247.29	938.448
B1	16	225292	51577.5	44201.7	451102	877.24
B2	16	232763	48659	50210.9	472852	396.243
B3	16	226644	44136.5	53366.9	462990	731.611
B4	16	37563.6	7316.56	42350	351837	648.012
B5	16	45695.1	7399.6	54887.6	433820	618.98
B6	16	49295.1	7802.42	55713	431870	754.375
B7	16	44113.5	5853.7	61192.6	472850	1029.64
B8	16	48207.4	9434.5	62884.3	501370	471.965
B9	16	46047.4	9670.49	59427.2	479249	394.398
B10	16	0	1240.12	1805.45	831.907	188.304
B11	16	0	5624.51	1281.77	1527.28	532.536
B12	16	0	4631.63	1400.27	1701.88	541.516
C1	16	156726	36304.6	47758.8	475609	510.562
C2	16	135049	31205.7	46413.7	419541	621.089
C3	16	151876	34770.6	55078.7	456318	617.12
C4	16	37707.6	5879.88	50024.3	400016	159.962
C5	16	43651.7	4743.13	60803.1	469339	3106.19
C6	16	42946.4	5236.31	56997	425470	810.082
C7	16	43258.1	3594.56	64387.1	481426	591.872
C8	16	45399.7	7504.2	67000.3	510235	674.213
C9	16	44218	7273.19	65562.3	506249	841.015
C10	16	0	11802.6	597.201	1195.3	171.546
C11	16	0	9168.44	1335.5	1754.82	45.297
C12	16	0	9307.08	1434.85	1507.96	913.336
D1	16	0	3791.53	817.736	1347.35	177.43
D2	16	0	23427.4	1052.76	3481.82	375.244
D3	16	442.909	0	1199.01	682.969	0
D4	16	4328.87	0	1917.25	1065.76	729.422
D5	16	1992.34	0	1215.49	524.717	414.854
D6	16	1007.02	0	966.517	0	577.941
D7	16	1255.98	0	1064.27	0	369.112
D8	16	0	0	711.498	927.056	1614.75
D9	16	0	0	2640.78	536.379	445.223
D10	16	28.7896	0	1545.19	440.469	104.355
D11	16	0	15502.9	1071.54	2518.72	152.027
D12	16	0	11778.4	1242.39	1893.21	313.364
E1	16	924.777	5505.07	1663.16	2149.84	658.831
E2	16	264.923	22377.6	1804.76	3570.43	689.909
E3	16	280.701	31173.9	2207.22	5375.28	658.207
E4	16	0	0	1725.38	615.952	449.985
E5	16	2794.34	8818.74	1378.08	2205.09	0
E6	16	1799.04	0	1554.53	204.935	1232.27
E7	16	0	0	846.124	0	472.104
E8	16	0	0	873.625	0	624.138
E9	16	0	0	1048.85	875.682	1939.61
E10	16	0	30385.5	1312.79	4842.06	687.6
E11	16	0	22765.4	1390.54	4150.9	0
E12	16	0	9272.34	821.336	1689.4	632.357
F1	16	0	3645.55	1578.56	1903.07	1572.71
F2	16	88.365	16955.4	1600.62	3469.6	455.738
F3	16	870.37	15431.5	1777.67	3524.73	763.979
F4	16	1307.38	0	1681.17	1109.32	1225.63
F5	16	678.327	0	1341.39	142.573	538.656
F6	16	3139.6	0	1571.18	1943.39	887.108
F7	16	285.709	0	756.783	0	375.278
F8	16	2049.87	59891.1	2413.82	10350.4	895.739
F9	16	0	632.77	916.737	482.532	102.007
F10	16	0	34882.8	1110.29	5408.25	313.059
F11	16	0	22458.5	1042.48	3511.93	589.633
F12	16	0	9421.3	1365.47	2030.57	0
G1	16	0	0	0	1551.59	1025.83
G2	16	0	2184.43	1200.03	1301.3	307.094
G3	16	0	0	958.93	633.994	0
G4	16	474.115	0	1427.67	979.218	3682.26
G5	16	0	0	1413.5	549.256	134.931
G6	16	0	0	1492.73	1105.65	717.889
G7	16	0	0	897.768	0	459.381
G8	16	0	0	999.407	45.4656	159.515
G9	16	2933.61	99.782	1733.52	1748.53	694.071
G10	16	0	0	792.271	249.836	294.566
G11	16	0	20764.7	1372.39	3502.01	1176.3
G12	16	0	12128.1	1697.51	2131.07	204.504
H1	16	11092.2	0	2960.54	2915.9	111.255
H2	16	1693.52	0	1408.24	1876.67	1160.82
H3	16	1486.29	0	1537.77	1179.99	124.56
H4	16	95.0312	475.85	1008.71	869.294	171.202
H5	16	0	0	729.63	0	62.7376
H6	16	164930	53637.3	59044.6	82874.6	33919.9
H7	16	2552.91	0	0	281.847	1076.26
H8	16	1703.07	2407.37	1555.5	1977.81	1096.14
H9	16	1288.22	4128.52	1427.23	2260.38	853.839
H10	16	0	3533.6	626.937	1219.68	726.429
H11	16	5552.45	598.589	2044	2717.66	967.632
H12	16	0	917.092	0	0	0
A1	17	213501	50262.1	41083.1	439639	1517.66
A2	17	225291	49081.3	48293.4	465254	1126.85
A3	17	213574	43719.9	49513.8	454810	814.711
A4	17	78185.5	27505.2	54959.8	461610	696.804
A5	17	41734	6785.73	48761.3	408351	984.678
A6	17	44672	7858.02	54783.8	441658	1521.94
A7	17	48244.5	6733.37	58922.3	475755	1237.82
A8	17	43984.6	9024.31	55163.5	456741	745.447
A9	17	44448.3	8939.19	55953.9	476096	1119.91
A10	17	268.676	6019.21	1465.51	1761.44	189.071
A11	17	0	2594	798.996	1359	0
A12	17	4003.82	3547.59	1943.04	2546.02	1268.31
B1	17	346398	78907.9	44557.7	452076	1014.77
B2	17	361950	74786.2	50683.9	473156	0
B3	17	353538	67593.9	53721.2	463284	585.289
B4	17	37703.8	7616.54	42486.9	351878	580.075
B5	17	45784.9	7479.55	54868	434599	496.36
B6	17	48968.1	7710	55851.1	431345	798.373
B7	17	43609.2	5883.12	61074	472869	471.12
B8	17	47821.5	9483.46	63024.4	501357	320.23
B9	17	45850	9643.1	59555.8	479756	155.967
B10	17	0	1042.51	1842.36	820.652	0
B11	17	0	5232.98	1260.88	1719.25	857.118
B12	17	0	4535.11	1378.55	2156.06	291.788
C1	17	241245	54275.5	48026.1	476028	599.356
C2	17	208859	46079.2	46454.2	420233	641.65
C3	17	233997	49868.9	55440.9	456849	653.366
C4	17	37977.8	6007.45	50178.2	400320	479.02
C5	17	43443.6	4729.64	60752	469150	2688.4
C6	17	43387.3	5330.57	56881	425590	1195.84
C7	17	43025.1	3863.98	64457.3	481998	548.311
C8	17	46062	7394.32	66852.3	510332	747.1
C9	17	45047.6	7179.06	65363.9	506823	203.322
C10	17	0	11413.9	607.072	1347.13	354.597
C11	17	0	8746.67	1244.96	1600.37	48.5325
C12	17	0	9998.45	1521.93	2052.17	997.368
D1	17	0	4184.49	714.079	1453.15	0
D2	17	0	26358.2	1073.82	3372.93	443.236
D3	17	842.094	0	1129.44	1149.18	179.012
D4	17	3983.89	0	1874.01	982.105	258.337
D5	17	2550.93	0	1146.33	280.411	277.346
D6	17	637.318	0	836.603	0	545.27
D7	17	1025.38	0	772.241	0	251.894
D8	17	443.314	0	746.946	828.001	1198.38
D9	17	0	0	2566.52	442.48	0
D10	17	521.967	0	1438.35	542.64	321.66
D11	17	0	15350.5	1013.68	2700.43	476.351
D12	17	0	12018.3	1321.27	1613.1	0
E1	17	988.023	5903.81	1673.99	2048.75	704.384
E2	17	493.83	25103.3	1827.22	3988.44	716.513
E3	17	430.466	35167.7	2498.64	5880.11	944.876
E4	17	0	0	1902	704.444	505.838
E5	17	2505.73	6217.69	1346	2473.81	635.04
E6	17	2550.94	0	1804.82	0	492.152
E7	17	118.503	0	839.819	0	604.103
E8	17	0	0	794.778	0	0
E9	17	0	0	989.24	1263.46	2260.28
E10	17	0	31729.2	1247.55	4847.26	528.098
E11	17	0	23333.6	1175.75	4357.83	742.905
E12	17	0	9540.49	984.669	1657.72	121.422
F1	17	0	3941.34	1664.73	1791.13	1611.82
F2	17	0	18990.9	1595.24	3603.86	812.312
F3	17	990.758	18006.4	1916.59	3603.33	536.801
F4	17	1464.23	0	1563.37	1266.78	1460.18
F5	17	299.746	0	1215.98	190.437	651.858
F6	17	3568.49	0	1646.14	2059.54	698.877
F7	17	5.63899	0	974.384	0	182.193
F8	17	2108.84	63744.5	2509.26	11088.2	587.761
F9	17	0	139.25	919.928	478.214	0
F10	17	0	37000.1	1070.75	5624.18	610.091
F11	17	0	24008.9	1188.48	3650.84	483.473
F12	17	0	10229	1294.61	2394.57	623.847
G1	17	0	0	0	2325.5	798.72
G2	17	0	2820.1	1296.61	1782.02	0
G3	17	0	0	1032.69	327.223	161.055
G4	17	468.822	0	1352.35	758.697	3606.78
G5	17	0	0	1405.85	453.136	550.418
G6	17	0	0	1304.37	1031.17	480.584
G7	17	49.8339	0	828.276	394.367	332.435
G8	17	0	0	1109.29	668.239	132.083
G9	17	3251.06	0	1834.95	1721.82	712.203
G10	17	0	0	875.144	498.575	0
G11	17	0	23413.8	1328.62	3587.99	1108.44
G12	17	0	13000.3	1560.13	2007.26	936
H1	17	11608.9	0	2823.58	2596.4	55.0161
H2	17	2143.66	0	1560.14	1899.4	710.235
H3	17	878.908	0	1504.85	1492.97	267.851
H4	17	0	909.403	1206.82	990.611	103.062
H5	17	0	0	752.188	0	105.823
H6	17	164825	53926.5	59126.9	82830.4	33936.6
H7	17	2696.01	202.521	0	182.372	1664.5
H8	17	1354.77	2932.14	1515.97	1951.62	1058.02
H9	17	1552.41	4133.32	1450.34	1981.51	633.697
H10	17	0	3511.54	597.97	1176.49	546.64
H11	17	5521.01	909.957	2104.79	2459.47	984.693
H12	17	434.84	1136.01	0	0	0
A1	18	321774	75372.8	41242.5	440263	1440.8
A2	18	340911	73607.3	48592	465640	1042.85
A3	18	325117	65773.6	49902.4	455364	385.484
A4	18	77740.2	27553.2	54950.1	461552	1026.17
A5	18	42016.6	6951.86	48583.1	408500	795.739
A6	18	44874.9	7757.88	54958.8	442368	1622.81
A7	18	48181.2	6971.91	58913.4	475802	1162.57
A8	18	43623	8831.34	55296.5	456959	711.987
A9	18	44200.3	8901.41	55797.1	476579	1150.63
A10	18	343.308	5934.33	1608.37	1782.77	344.889
A11	18	0	2407.11	658.23	754.339	0
A12	18	4456.46	4391.93	1864.37	2572.05	933.334
B1	18	492173	111252	44700.6	451966	674.038
B2	18	519371	106530	50984.3	473958	639.102
B3	18	509378	97214.1	53910.8	464284	725.55
B4	18	38105.9	7438.58	42400.7	352361	567.664
B5	18	46302.3	7427.06	54911.4	434090	451.007
B6	18	49977.1	7687.08	55650.9	431568	821.572
B7	18	43848.1	5788.65	61443.4	473083	769.94
B8	18	47627.6	9232.95	63089.4	500998	358.164
B9	18	45871.4	9034.7	59471.8	479677	471.485
B10	18	0	1032.35	1762.87	594.621	384.579
B11	18	0	5423	1371.61	1790.31	305.878
B12	18	0	5123.49	1277.62	1998.64	579.633
C1	18	362774	79521.5	48271.2	475990	675.2
C2	18	314533	66529	46814.6	420462	576.542
C3	18	354303	71132.5	55472.5	457590	359.677
C4	18	38581.7	5906.92	50081.8	400017	409.847
C5	18	44624.6	4852.03	60776.6	469827	2614.73
C6	18	43434.7	5303.29	57022.4	426400	1177.42
C7	18	43489.4	3632.8	64335.7	481944	160.989
C8	18	45726.4	7299.73	66918.3	510986	838.21
C9	18	44289	7169.83	65600.8	506989	504.198
C10	18	0	11066.9	585.356	935.155	0
C11	18	0	8666.33	1250.1	1522.13	0
C12	18	0	10085	1306.24	2131.25	725.985
D1	18	0	4784.91	705.03	1255.6	161.895
D2	18	0	28541.8	1034.34	3685.32	302.95
D3	18	854.24	0	1209.86	944.571	0
D4	18	4386.69	0	1946.08	1085.24	595.912
D5	18	2254.79	0	1510.86	474.171	440.491
D6	18	726.523	0	984.436	59.3133	483.307
D7	18	1557.1	0	950.638	0	607.289
D8	18	0	0	798.852	593.062	860.073
D9	18	0	0	2601.69	816.788	545.846
D10	18	395.544	0	1569.32	779.903	288.512
D11	18	0	15565.9	1189.66	2602.95	216.638
D12	18	0	12615.2	1036.73	1948.1	378.885
E1	18	1001.91	6352.63	1758.98	2324.21	498.552
E2	18	136.063	27681.5	1895.49	4118.96	672.174
E3	18	824.133	38962.8	2328.48	6181.22	1025.03
E4	18	0	0	1875.96	659.033	659.698
E5	18	3261.65	4672.55	1558.35	2087.67	196.56
E6	18	2477.14	0	1633	264.077	600.4
E7	18	0	0	772.987	0	135.567
E8	18	0	0	867.317	0	122.114
E9	18	0	0	1135.85	664.311	1984.75
E10	18	0	33104.7	1141.04	5132.01	237.242
E11	18	0	23639.8	1407.92	4607.86	60.5139
E12	18	0	10174.1	807.336	1775.4	0
F1	18	0	4620.28	1486.65	1792.23	1378.28
F2	18	303.755	21409.1	1650.06	3580.6	246.858
F3	18	1076.98	20499.3	1760.66	3888.38	1092.84
F4	18	1905.96	0	1634.25	1183.01	1033.37
F5	18	749.365	0	1088.56	424.664	383.945
F6	18	3492.75	0	1611.7	2259.69	393.235
F7	18	0	0	761.07	0	168.331
F8	18	1581.36	65707.5	2463.87	11296.8	775.367
F9	18	0	0	797.625	346.516	27.0019
F10	18	0	38932.8	1104.8	5793.84	392.125
F11	18	0	25488.9	1075.78	3860.47	251.969
F12	18	0	10515.2	1271.83	2173.01	447.543
G1	18	0	0	0	1805.79	567.78
G2	18	0	3677.71	1251.05	1868.34	241.352
G3	18	0	0	1074.24	294.841	220.612
G4	18	400.767	0	1391.31	1166.49	3594.06
G5	18	0	0	1368.45	478.025	397.387
G6	18	0	0	1494.5	1022.19	338.031
G7	18	0	0	1040.51	375.632	470.341
G8	18	0	0	943.943	441.968	0
G9	18	3029.56	0	1757.09	1957.08	601.394
G10	18	0	0	730.392	232.303	0
G11	18	0	25651.9	1448.35	4019.23	1176.3
G12	18	0	14138.6	1571.18	2643.33	1121.63
H1	18	12009.3	0	2993.56	2744.87	220.064
H2	18	1890.61	0	1485.08	1782.27	644.208
H3	18	1162.13	153.612	1474.75	1228.57	89.9081
H4	18	0	1219.59	1036.4	868.421	702.695
H5	18	0	0	626.953	0	75.5875
H6	18	165449	53739	59245.9	82834.5	34116.7
H7	18	3271.58	392.841	0	104.449	1656.28
H8	18	1967.71	3124.19	1587.3	1995.56	1246.08
H9	18	1420.73	4546.49	1397.75	2132.1	901.013
H10	18	0	3888.75	684.872	1304.01	252.535
H11	18	4492.56	1303.93	1885.92	2498.26	831.14
H12	18	1220.79	1451.57	0	0	0
A1	19	443763	103962	41418.6	440008	1509.28
A2	19	472724	101527	48757	465889	1311.24
A3	19	454472	91156.7	50179.9	455651	551.343
A4	19	78629	27775.1	55002.8	461722	715.01
A5	19	42932.5	7374.18	48717.3	408285	849.833
A6	19	46232.3	8038.44	54849.9	442220	1826.98
A7	19	47968.6	6664.59	58828.7	475058	1023.59
A8	19	44209.1	8734.48	55345.6	456725	678.528
A9	19	44491.5	8824.18	55710.6	476964	788.151
A10	19	534.864	5727.66	1436.01	1792.05	618.52
A11	19	0	2691.5	794.039	875.271	0
A12	19	4374.16	4244.51	1850.63	2294.39	402.74
B1	19	625481	140845	45120.5	453052	794.225
B2	19	663936	136344	51324.4	474124	297.182
B3	19	654141	124686	54224.5	464196	862.349
B4	19	38710.5	7593.66	42339.2	352339	624.496
B5	19	46944.6	7460.17	54923.7	434512	697.927
B6	19	50716.6	7871.93	55792.2	431226	626.379
B7	19	44031.7	5619.83	61324.8	472916	934.749
B8	19	47626.7	9088.52	63140.8	501713	110.272
B9	19	46344.9	9186.59	59571.2	480176	593.39
B10	19	0	1002.8	1854.66	631.199	333.767
B11	19	0	5448.06	1366.39	1783.95	799.904
B12	19	0	5017.71	1157.52	1931.55	1211.84
C1	19	496965	107758	48510.5	476260	870.361
C2	19	431184	89173.2	46899.2	420917	717.894
C3	19	489395	95301.4	55808.7	457637	710.989
C4	19	39255	6312.43	50073.3	400593	702.102
C5	19	45409.3	5128.6	60661.5	469552	2627.85
C6	19	44490.7	5367.78	57099.5	426367	1095.01
C7	19	43297.6	3629.32	64570.8	482211	247.166
C8	19	45426.6	7735.42	66883.3	510503	416.961
C9	19	44461.9	7167.99	65712.6	506762	475.445
C10	19	0	11002.3	689.989	1470.91	215.478
C11	19	0	8338.96	1211	1586.15	0
C12	19	0	10240.6	1341.07	2263.95	374.702
D1	19	0	4712.82	677.882	1486.22	73.5884
D2	19	0	30457.6	1156.29	4277.97	358.892
D3	19	897.154	0	1217.99	885.711	358.907
D4	19	4726.77	0	1771.99	1237.66	464.573
D5	19	2064.85	0	1482.73	234.679	1038.3
D6	19	659.124	0	913.879	0	687.22
D7	19	935.827	0	911.537	0	603.548
D8	19	204.142	0	810.246	294.626	996.696
D9	19	0	0	2493.56	448.912	421.79
D10	19	88.8721	0	1471.66	1223.78	114.177
D11	19	0	15652.8	1070.33	2771.43	89.9492
D12	19	0	12579.5	1325.49	1722.89	0
E1	19	1325.85	6694.02	1672.33	2370.55	417.569
E2	19	606.683	29867.6	1806.56	4652.88	485.065
E3	19	662.387	41233.1	2341.19	6440.6	957.135
E4	19	0	0	2089.93	697.458	356.195
E5	19	3091.54	3126.35	1370.33	1780.56	237.888
E6	19	2215.35	0	1607.29	0	809.344
E7	19	287.479	0	1189.11	0	832.426
E8	19	0	0	976.126	0	898.518
E9	19	0	0	829.737	533.991	1444.59
E10	19	0	34149.1	1180.98	5499.97	470.463
E11	19	0	24327.2	1539.52	4425.57	284.544
E12	19	0	10391.2	968.336	1558.14	228.418
F1	19	0	5085.8	1685.41	1923.02	1807.4
F2	19	367.267	23551.7	1817.76	4022.49	832.356
F3	19	1412.11	23585	1860.83	4357.14	991.157
F4	19	1744.87	0	1745.07	1253.66	855.537
F5	19	888.842	0	1276.17	232.191	797.135
F6	19	3335.11	0	1606.63	1966.21	623.398
F7	19	0	0	759.998	0	481.227
F8	19	2073.46	67394.2	2491.8	11430	903.33
F9	19	0	0	812.514	614.23	195.014
F10	19	0	40656.2	1339.82	6329.27	855.836
F11	19	0	26566.9	1101.39	3903.41	360.686
F12	19	0	11599.9	1299.67	2610.04	465.173
G1	19	0	0	0	2234.9	1053.9
G2	19	0	4074.88	1209.14	1909.24	340.415
G3	19	0	0	1041.17	386.873	147.634
G4	19	734.236	0	1389.57	1058.85	3777.24
G5	19	61.3327	0	1339.55	265.188	393.274
G6	19	0	0	1468.85	1027.58	427.66
G7	19	0	0	840.484	538.624	566.235
G8	19	0	0	1108.24	401.789	178.82
G9	19	3545.03	0	1800.12	1589.3	268.965
G10	19	0	0	966.857	356.125	0
G11	19	0	27963.9	1732.87	3869.41	1149.91
G12	19	0	15183.2	1490.65	2688.22	1378.04
H1	19	11636.3	0	2845.6	2564.33	305.645
H2	19	1816.8	0	1560.14	1849.57	1242.02
H3	19	1218.11	421.449	1549.05	1491.1	153.593
H4	19	0	1242.5	1080.52	1036	608.151
H5	19	0	0	567.058	0	23.4321
H6	19	165503	54151.6	59244.3	82715.8	34012
H7	19	2630.39	953.23	0	395.415	1294.79
H8	19	1822.59	3464.49	1574.4	2196.63	881.825
H9	19	1383.83	5137.08	1460.7	2371.92	665.146
H10	19	0	3954.95	801.776	1459.3	137.18
H11	19	4645.25	1762.72	2149.78	2484.93	1267.43
H12	19	405.13	1846.02	0	0	0
A1	20	559659	131354	41695.8	440844	842.68
A2	20	595549	128474	48937.2	465925	897.383
A3	20	575386	116377	50399.3	455940	265.191
A4	20	80686	28378.8	54975.2	461968	763.836
A5	20	44840.6	7336.92	48666.4	409026	808.282
A6	20	47918.1	8341.25	54930.2	442353	1612.23
A7	20	48511.1	6827.03	58741.8	475348	1316.15
A8	20	44306.5	8741.18	55353.9	456626	168.076
A9	20	44383.6	9240.54	55771.6	476541	868.02
A10	20	0	5546.83	1587.17	1937.67	856.046
A11	20	0	2790.02	742.491	855.446	0
A12	20	4073.77	4142.65	1803.18	2405.95	1233.79
B1	20	738662	168119	45429.3	452658	822.723
B2	20	784226	162666	51737.8	475147	45.8023
B3	20	781910	149206	54448.6	464948	649.359
B4	20	40187.7	7937.5	42472.4	352223	614.697
B5	20	48806.9	7683.89	54836.8	434674	686.169
B6	20	52356.4	8050.66	55732.4	431547	789.573
B7	20	43940.7	5746.06	61459.4	473604	285.502
B8	20	47768.4	9179.09	63292.7	501849	564.593
B9	20	46362.4	9411.53	59446.9	479944	57.367
B10	20	0	848.598	1991.87	731.553	0
B11	20	0	4770.45	1328.78	1737.28	421.407
B12	20	0	5914.16	1180.52	1898	914.795
C1	20	620004	135342	48884.9	476772	678.9
C2	20	539011	111145	47309.8	421176	774.434
C3	20	613693	118262	56068.8	458704	745.376
C4	20	41408.6	6320.88	50320.3	400976	260.262
C5	20	46964.2	5389.75	60962.4	469747	3249.5
C6	20	45737.1	5662.13	56960.6	426053	1160.77
C7	20	43295.8	3658	64616.8	482666	303.986
C8	20	45902.6	7484.13	67073.2	510678	455.549
C9	20	44815.7	7247.35	65636.5	507148	462.096
C10	20	0	10857.8	531.065	1132.44	57.5306
C11	20	0	8109	1158.53	1553.63	141.284
C12	20	0	10653.3	1391.98	1841.72	646.085
D1	20	0	5615.65	723.129	1550.69	0
D2	20	33.9754	33112.4	1215.07	4244.06	602.456
D3	20	826.71	0	1183.65	1195.9	366.843
D4	20	4246.54	0	1896.18	1380.91	364.711
D5	20	2002.55	0	1453.43	284.021	626.942
D6	20	1087.31	0	1034.83	0	687.22
D7	20	1046.65	0	860.218	0	426.474
D8	20	137.705	0	839.365	276.847	1037.03
D9	20	0	0	2393.24	587.83	0
D10	20	340.468	0	1538.3	935.43	527.915
D11	20	0	15594.5	1055.87	2802.72	288.851
D12	20	0	12869.4	1342.4	1980.48	497.109
E1	20	1161.56	6923.44	1743.99	2197.85	914.434
E2	20	61.6287	31813.8	1872.13	4634.62	348.502
E3	20	739.409	44270.1	2358.8	6482.34	725.159
E4	20	0	0	1929.17	568.213	594.36
E5	20	2846.9	2124.56	1207.75	1449.74	335.664
E6	20	2040.06	0	1853.53	0	907.523
E7	20	272.118	0	960.874	0	506.591
E8	20	0	0	756.931	0	447.751
E9	20	0	0	926.406	621.401	2414.4
E10	20	0	35076.3	1178.32	5598.79	284.154
E11	20	0	24408.3	1416.61	4735.96	695.266
E12	20	0	11046.1	1142.17	1615.85	425.579
F1	20	0	5337.91	1564.77	1964.03	1714.22
F2	20	273.379	25773.5	1736.06	4210.67	579.168
F3	20	1019.23	26292.8	2006.37	4652.61	868.408
F4	20	2094.18	0	1650.22	1195.12	994.923
F5	20	850.724	0	1202.93	0	717.893
F6	20	3001.33	0	1617.78	1968.28	468.714
F7	20	9.39832	0	829.674	0	267.349
F8	20	2136.72	68294.8	2612.84	11514.8	892.486
F9	20	0	0	734.879	472.817	130.009
F10	20	0	41693.9	1222.31	6190.45	747.922
F11	20	0	27898.4	1137.25	3543.5	602.423
F12	20	0	12176.2	1275.62	2706.21	339.047
G1	20	0	0	0	2138	791.064
G2	20	0	5022.05	1175.42	1869.25	329.608
G3	20	0	0	1014.04	402.211	344.759
G4	20	769.776	0	1556.67	997.595	3602.54
G5	20	0	0	1328.5	577.577	449.22
G6	20	0	0	1329.13	1246.55	773.373
G7	20	77.7072	0	884.621	186.411	804.602
G8	20	0	0	1027.66	272.794	169.675
G9	20	2892.78	0	1928.18	1766	241.766
G10	20	0	0	908.294	222.441	0
G11	20	0	29693	1593.83	3855.07	1173.79
G12	20	0	16142.4	1699.09	1967.03	1489.74
H1	20	11829.1	0	2850.49	2721.11	498.813
H2	20	2035.79	0	1445.77	1665.14	796.784
H3	20	1132.89	528.78	1514.25	1174.38	395.221
H4	20	264.674	1522.72	1147.13	1451.44	316.852
H5	20	0	0	729.63	0	202.574
H6	20	165336	54121.1	59441.4	82903.3	33941.3
H7	20	2839.11	1533.14	0	358.112	1471.43
H8	20	1892.59	3758.46	1599.33	2137.49	1023.29
H9	20	981.263	5282.53	1470.26	2260.38	284.613
H10	20	0	4528.65	558.657	1468.56	550.797
H11	20	4541.96	1527.61	1949.15	2928.58	1110.22
H12	20	991.219	1544.26	0	0	0
A1	21	668032	158175	42284.9	441238	1277.3
A2	21	710930	154958	49289.4	466687	1023.39
A3	21	688493	140086	50825.5	456399	365.435
A4	21	83888.8	28937.8	55100.3	462238	804.386
A5	21	48334.7	7958.74	48876.2	409412	1012.9
A6	21	52182.4	9048.6	54931.8	442351	1521.13
A7	21	49387.8	6870.94	58981.8	475433	1098.07
A8	21	44798.8	8791.1	55368.2	456617	557.918
A9	21	45418.9	9143.17	56114.1	476720	1168.18
A10	21	623.179	5316.17	1306.97	1691.87	570.064
A11	21	0	2948.46	783.135	937.72	0
A12	21	5353.51	4034.09	2019.21	2472.88	1279.82
B1	21	838515	192212	45601.6	453845	965.212
B2	21	896275	186475	51969.1	475452	403.699
B3	21	890511	171064	54850.2	465751	584.423
B4	21	43570.6	8319.47	42417.8	352782	606.205
B5	21	53089.8	8583.6	55054	434565	915.452
B6	21	56552.3	8792.33	55981.5	431810	1161.56
B7	21	44488.1	5942.75	61465.8	473509	430.334
B8	21	48041	9792.72	63173.7	501948	378.454
B9	21	46392.6	9526.9	59675.8	480299	319.104
B10	21	0	864.296	1650.27	378.907	327.789
B11	21	0	5053.4	1307.89	1855.01	304.778
B12	21	0	5893	1289.12	1799.94	312.818
C1	21	734034	161781	49310.5	477401	748.27
C2	21	638106	132506	47461.4	422447	654.5
C3	21	728029	140631	56402.2	459532	980.514
C4	21	44269.5	7014.47	50273.8	400934	111.541
C5	21	51084.7	5797.38	60864.1	469162	2875.1
C6	21	49216	6090.43	57023.3	426693	1169.53
C7	21	43865.2	3695.37	64608.7	482679	589.979
C8	21	46416.5	7401.01	67246.2	510937	719.231
C9	21	44833.7	7406.09	65836.8	507333	606.886
C10	21	0	11007	572.523	1348.09	260.456
C11	21	0	7880.04	1230.55	1428.65	133.734
C12	21	0	10398.9	1350.45	2320.25	1056.6
D1	21	0	5951.47	756.858	1606.9	0
D2	21	124.84	34451.6	1113.3	4556.45	392.457
D3	21	851.811	0	1350.81	1192.16	0
D4	21	4576.82	0	1791.95	1398.1	49.9307
D5	21	2194.54	0	1346.77	211.812	801.74
D6	21	1120.02	0	806.364	0	663.562
D7	21	1456.35	0	852.886	0	177.074
D8	21	0	0	701.37	628.62	1445.6
D9	21	0	0	2419.3	388.457	198.49
D10	21	177.744	0	1544.04	707.248	0
D11	21	0	15517.1	1001.63	2634.24	230.574
D12	21	0	13369.2	1314.22	2304.22	0
E1	21	1041.24	7532.48	1698.16	2533.98	754.999
E2	21	468.218	33688.2	1807.45	4904.78	680.155
E3	21	1020.97	46544.3	2543.63	6632.39	843.033
E4	21	0	0	1834.07	567.048	1067.53
E5	21	2662.45	1786.03	1307.29	1314.25	522.144
E6	21	2234.96	0	1819.7	0	957.871
E7	21	0	0	791.902	0	1222.48
E8	21	0	0	857.855	0	532.176
E9	21	0	0	955.406	799.398	2666.58
E10	21	0	36329.6	1199.62	5769.12	1034.75
E11	21	0	24410.8	1432.75	4872.68	387.547
E12	21	0	11476.8	1174.84	2119.39	94.9738
F1	21	0	5874.57	1655.54	1635.95	1812.01
F2	21	431.7	27804.5	1726.39	4596.53	438.859
F3	21	1127.41	29205.1	1944	4770.03	1036.04
F4	21	1858.48	0	1620.28	1460.59	1343.87
F5	21	557.909	0	1181.86	469.473	503.752
F6	21	3574.65	0	1576.24	2194.36	618.739
F7	21	0	0	911.141	0	505.982
F8	21	1900.85	68562.3	2730.39	11847.2	1561.58
F9	21	0	0	811.451	544.063	0
F10	21	0	43027.8	1009.25	6494.52	550.257
F11	21	0	29194	1219.22	4164.81	484.752
F12	21	0	12500.3	1441.4	2975.25	409.569
G1	21	0	0	0	2183.31	577.987
[truncated: 10,487 more rows]

## Sheet: Multicomponent Data
Block Type	96alum
Chemistry	SYBR_GREEN
Experiment File Name	D:\Applied Biosystems\7500\experiments\SURYA\SURYA-T4-ARS-NIP.eds
Experiment Run End Time	2024-10-31 13:59:10 PM EDT
Instrument Type	sds7500
Passive Reference	ROX
Well	Cycle	SYBR	ROX
A1	1	49657.8	429261
A2	1	56429.6	446485
A3	1	50995.4	437222
A4	1	76597.3	441366
A5	1	42840.4	396048
A6	1	45090.5	429121
A7	1	48020.7	457865
A8	1	45227.3	442587
A9	1	45537.3	461271
A10	1
A11	1
A12	1
B1	1	55595.5	434557
B2	1	56893.5	454896
B3	1	55923	450602
B4	1	38611.5	337087
B5	1	47262.7	417954
B6	1	51911.3	422472
B7	1	46119.1	465348
B8	1	48906.6	478964
B9	1	48100.3	459756
B10	1
B11	1
B12	1
C1	1	55593.6	463519
C2	1	45640.3	406595
C3	1	54186.7	439612
C4	1	38978.6	381545
C5	1	44408.4	449940
C6	1	44703.7	410874
C7	1	44591.2	465448
C8	1	47185.8	488458
C9	1	45624.4	482972
C10	1
C11	1
C12	1
D1	1
D2	1
D3	1
D4	1
D5	1
D6	1
D7	1
D8	1
D9	1
D10	1
D11	1
D12	1
E1	1
E2	1
E3	1
E4	1
E5	1
E6	1
E7	1
E8	1
E9	1
E10	1
E11	1
E12	1
F1	1
F2	1
F3	1
F4	1
F5	1
F6	1
F7	1
F8	1
F9	1
F10	1
F11	1
F12	1
G1	1
G2	1
G3	1
G4	1
G5	1
G6	1
G7	1
G8	1
G9	1
G10	1
G11	1
G12	1
H1	1
H2	1
H3	1
H4	1
H5	1
H6	1
H7	1
H8	1
H9	1
H10	1
H11	1
H12	1
A1	2	51321.3	418746
A2	2	58691.6	439813
A3	2	52564.9	428880
A4	2	80797.4	443164
A5	2	45025.2	395923
A6	2	48113.6	432640
A7	2	51088.3	458636
A8	2	47689.6	440849
A9	2	48389.2	463415
A10	2
A11	2
A12	2
B1	2	56575.4	423538
B2	2	57313.5	443517
B3	2	58239.1	452895
B4	2	40605.4	341319
B5	2	50400.8	424083
B6	2	54292.8	423395
B7	2	47793.5	460929
B8	2	52368.6	481502
B9	2	50212.9	457841
B10	2
B11	2
B12	2
C1	2	57401.7	460962
C2	2	48685.7	408430
C3	2	57429.5	445134
C4	2	42161.1	389411
C5	2	47904.8	459262
C6	2	47134.7	414668
C7	2	46392.3	465358
C8	2	48689.5	484390
C9	2	47522.2	479042
C10	2
C11	2
C12	2
D1	2
D2	2
D3	2
D4	2
D5	2
D6	2
D7	2
D8	2
D9	2
D10	2
D11	2
D12	2
E1	2
E2	2
E3	2
E4	2
E5	2
E6	2
E7	2
E8	2
E9	2
E10	2
E11	2
E12	2
F1	2
F2	2
F3	2
F4	2
F5	2
F6	2
F7	2
F8	2
F9	2
F10	2
F11	2
F12	2
G1	2
G2	2
G3	2
G4	2
G5	2
G6	2
G7	2
G8	2
G9	2
G10	2
G11	2
G12	2
H1	2
H2	2
H3	2
H4	2
H5	2
H6	2
H7	2
H8	2
H9	2
H10	2
H11	2
H12	2
A1	3	51450.2	420378
A2	3	58484.3	441297
A3	3	51809.7	430911
A4	3	81557.1	445782
A5	3	44703	397200
A6	3	48064.9	433777
A7	3	51271.2	461045
A8	3	48040.3	442349
A9	3	48257.6	465728
A10	3
A11	3
A12	3
B1	3	55244.1	425221
B2	3	56593.8	445381
B3	3	57749.6	454428
B4	3	40910	342917
B5	3	50086	427073
B6	3	53987.4	424879
B7	3	47309.3	462897
B8	3	52528.1	485018
B9	3	49861.7	461462
B10	3
B11	3
B12	3
C1	3	57117.8	462144
C2	3	48591.1	409046
C3	3	57850	446365
C4	3	42049	393109
C5	3	48179.2	463433
C6	3	47410.9	418647
C7	3	46211.7	468310
C8	3	49457.4	487957
C9	3	47382.8	483659
C10	3
C11	3
C12	3
D1	3
D2	3
D3	3
D4	3
D5	3
D6	3
D7	3
D8	3
D9	3
D10	3
D11	3
D12	3
E1	3
E2	3
E3	3
E4	3
E5	3
E6	3
E7	3
E8	3
E9	3
E10	3
E11	3
E12	3
F1	3
F2	3
F3	3
F4	3
F5	3
F6	3
F7	3
F8	3
F9	3
F10	3
F11	3
F12	3
G1	3
G2	3
G3	3
G4	3
G5	3
G6	3
G7	3
G8	3
G9	3
G10	3
G11	3
G12	3
H1	3
H2	3
H3	3
H4	3
H5	3
H6	3
H7	3
H8	3
H9	3
H10	3
H11	3
H12	3
A1	4	51438.7	421237
A2	4	58396.3	444200
A3	4	51564.1	433822
A4	4	82222.5	449726
A5	4	44449.2	398238
A6	4	48231.4	434281
A7	4	51294.4	463340
A8	4	48090.9	443950
A9	4	47994.4	467116
A10	4
A11	4
A12	4
B1	4	56001.7	427304
B2	4	56877.2	446852
B3	4	57843.2	456324
B4	4	41012	345531
B5	4	50135.4	428631
B6	4	53696.9	426704
B7	4	47402.1	463499
B8	4	52125.7	488980
B9	4	50168.9	464347
B10	4
B11	4
B12	4
C1	4	56893.8	462984
C2	4	48186.8	410420
C3	4	58115.4	447953
C4	4	41776.4	395757
C5	4	48272	466157
C6	4	47257.8	420460
C7	4	46287.3	470858
C8	4	48818.1	491479
C9	4	47592.8	486987
C10	4
C11	4
C12	4
D1	4
D2	4
D3	4
D4	4
D5	4
D6	4
D7	4
D8	4
D9	4
D10	4
D11	4
D12	4
E1	4
E2	4
E3	4
E4	4
E5	4
E6	4
E7	4
E8	4
E9	4
E10	4
E11	4
E12	4
F1	4
F2	4
F3	4
F4	4
F5	4
F6	4
F7	4
F8	4
F9	4
F10	4
F11	4
F12	4
G1	4
G2	4
G3	4
G4	4
G5	4
G6	4
G7	4
G8	4
G9	4
G10	4
G11	4
G12	4
H1	4
H2	4
H3	4
H4	4
H5	4
H6	4
H7	4
H8	4
H9	4
H10	4
H11	4
H12	4
A1	5	51638.9	421012
A2	5	59132.1	447170
A3	5	52253	436754
A4	5	82818.1	453175
A5	5	44394.6	399571
A6	5	47753.8	435934
A7	5	51415.7	465946
A8	5	47634.2	445359
A9	5	47859.7	468464
A10	5
A11	5
A12	5
B1	5	56255.7	428484
B2	5	56652.3	448835
B3	5	57454.6	457334
B4	5	40766.8	347511
B5	5	49800.5	430421
B6	5	53549.4	427277
B7	5	47225.1	464401
B8	5	52177.2	491646
B9	5	50060.3	466345
B10	5
B11	5
B12	5
C1	5	57051.5	463746
C2	5	48008	412353
C3	5	57441.1	449728
C4	5	41883.7	397553
C5	5	47562.9	468616
C6	5	46748.4	422147
C7	5	46509.8	472880
C8	5	48934.2	494082
C9	5	47708.9	489070
C10	5
C11	5
C12	5
D1	5
D2	5
D3	5
D4	5
D5	5
D6	5
D7	5
D8	5
D9	5
D10	5
D11	5
D12	5
E1	5
E2	5
E3	5
E4	5
E5	5
E6	5
E7	5
E8	5
E9	5
E10	5
E11	5
E12	5
F1	5
F2	5
F3	5
F4	5
F5	5
F6	5
F7	5
F8	5
F9	5
F10	5
F11	5
F12	5
G1	5
G2	5
G3	5
G4	5
G5	5
G6	5
G7	5
G8	5
G9	5
G10	5
G11	5
G12	5
H1	5
H2	5
H3	5
H4	5
H5	5
H6	5
H7	5
H8	5
H9	5
H10	5
H11	5
H12	5
A1	6	51732.1	422015
A2	6	59050.2	449272
A3	6	51861.4	438974
A4	6	82525.9	455273
A5	6	44554.5	401246
A6	6	47805.8	437392
A7	6	51305.9	467917
A8	6	47060.2	447156
A9	6	47973.1	469816
A10	6
A11	6
A12	6
B1	6	55706.5	430723
B2	6	56676.8	450977
B3	6	57461.6	458962
B4	6	40879.2	349000
B5	6	49118.8	431945
B6	6	53638.4	428551
B7	6	46984.3	465380
B8	6	52262.4	493452
B9	6	49938.2	468515
B10	6
B11	6
B12	6
C1	6	57117.8	464548
C2	6	47878.7	413407
C3	6	57939.1	452021
C4	6	41720.4	399379
C5	6	48042.9	470171
C6	6	46675	423969
C7	6	46526	474633
C8	6	48978.5	496390
C9	6	47365.2	491831
C10	6
C11	6
C12	6
D1	6
D2	6
D3	6
D4	6
D5	6
D6	6
D7	6
D8	6
D9	6
D10	6
D11	6
D12	6
E1	6
E2	6
E3	6
E4	6
E5	6
E6	6
E7	6
E8	6
E9	6
E10	6
E11	6
E12	6
F1	6
F2	6
F3	6
F4	6
F5	6
F6	6
F7	6
F8	6
F9	6
F10	6
F11	6
F12	6
G1	6
G2	6
G3	6
G4	6
G5	6
G6	6
G7	6
G8	6
G9	6
G10	6
G11	6
G12	6
H1	6
H2	6
H3	6
H4	6
H5	6
H6	6
H7	6
H8	6
H9	6
H10	6
H11	6
H12	6
A1	7	51620.1	422525
A2	7	59008.4	451085
A3	7	52273.1	440582
A4	7	83495	456310
A5	7	44535.3	402630
A6	7	47833.6	438953
A7	7	51490.7	469308
A8	7	47689	448559
A9	7	47615.3	471546
A10	7
A11	7
A12	7
B1	7	56196.1	432123
B2	7	57107.4	452017
B3	7	57509.9	459423
B4	7	41181.9	350289
B5	7	49523.1	433464
B6	7	53505.4	429525
B7	7	46975.2	466330
B8	7	51978.9	494815
B9	7	49783.3	469781
B10	7
B11	7
B12	7
C1	7	57074.6	465127
C2	7	48017.5	414949
C3	7	58265.1	453023
C4	7	41720.2	400564
C5	7	47693	471746
C6	7	46568.5	424779
C7	7	45998.9	475971
C8	7	48709.5	497657
C9	7	47242.1	493229
C10	7
C11	7
C12	7
D1	7
D2	7
D3	7
D4	7
D5	7
D6	7
D7	7
D8	7
D9	7
D10	7
D11	7
D12	7
E1	7
E2	7
E3	7
E4	7
E5	7
E6	7
E7	7
E8	7
E9	7
E10	7
E11	7
E12	7
F1	7
F2	7
F3	7
F4	7
F5	7
F6	7
F7	7
F8	7
F9	7
F10	7
F11	7
F12	7
G1	7
G2	7
G3	7
G4	7
G5	7
G6	7
G7	7
G8	7
G9	7
G10	7
G11	7
G12	7
H1	7
H2	7
H3	7
H4	7
H5	7
H6	7
H7	7
H8	7
H9	7
H10	7
H11	7
H12	7
A1	8	51307.7	437722
A2	8	58145.6	461284
A3	8	50378.2	450505
A4	8	80156.5	458973
A5	8	42324.5	404329
A6	8	44551.8	438139
A7	8	48188.3	471814
A8	8	44815.5	452031
A9	8	44443.4	472432
A10	8
A11	8
A12	8
B1	8	55915.5	446844
B2	8	56733.9	468027
B3	8	54808.2	459505
B4	8	38378.5	349033
B5	8	46506.4	431294
B6	8	50322.3	429043
B7	8	44863.4	469938
B8	8	48883	497505
B9	8	47361.3	476165
B10	8
B11	8
B12	8
C1	8	55576.9	471652
C2	8	45744.6	415030
C3	8	54865.1	450891
C4	8	38802.1	396430
C5	8	44382.6	465694
C6	8	43996.5	422547
C7	8	43943.6	478863
C8	8	46498.5	506297
C9	8	45842.2	502775
C10	8
C11	8
C12	8
D1	8
D2	8
D3	8
D4	8
D5	8
D6	8
D7	8
D8	8
D9	8
D10	8
D11	8
D12	8
E1	8
E2	8
E3	8
E4	8
E5	8
E6	8
E7	8
E8	8
E9	8
E10	8
E11	8
E12	8
F1	8
F2	8
F3	8
F4	8
F5	8
F6	8
F7	8
F8	8
F9	8
F10	8
F11	8
F12	8
G1	8
G2	8
G3	8
G4	8
G5	8
G6	8
G7	8
G8	8
G9	8
G10	8
G11	8
G12	8
H1	8
H2	8
H3	8
H4	8
H5	8
H6	8
H7	8
H8	8
H9	8
H10	8
H11	8
H12	8
A1	9	51867.1	438138
A2	9	58818.5	462006
A3	9	50782.1	451082
A4	9	80273.4	459856
A5	9	41832.7	404868
A6	9	45031.9	439276
A7	9	48343	472637
A8	9	44806.9	452785
A9	9	44991.5	473015
A10	9
A11	9
A12	9
B1	9	57141.8	447643
B2	9	57360.7	468374
B3	9	55280	459588
B4	9	38278.1	349717
B5	9	46165.1	431460
B6	9	50038.6	429787
B7	9	44680.7	470566
B8	9	48603.5	498632
B9	9	46825.2	476404
B10	9
B11	9
B12	9
C1	9	55629.6	471099
C2	9	46141.9	415654
C3	9	55349.6	452202
C4	9	38588.3	396745
C5	9	43959.7	466562
C6	9	43572.8	423474
C7	9	43207.5	479248
C8	9	46512.9	506852
C9	9	45612.4	503322
C10	9
C11	9
C12	9
D1	9
D2	9
D3	9
D4	9
D5	9
D6	9
D7	9
D8	9
D9	9
D10	9
D11	9
D12	9
E1	9
E2	9
E3	9
E4	9
E5	9
E6	9
E7	9
E8	9
E9	9
E10	9
E11	9
E12	9
F1	9
F2	9
F3	9
F4	9
F5	9
F6	9
F7	9
F8	9
F9	9
F10	9
F11	9
F12	9
G1	9
G2	9
G3	9
G4	9
G5	9
G6	9
G7	9
G8	9
G9	9
G10	9
G11	9
G12	9
H1	9
H2	9
H3	9
H4	9
H5	9
H6	9
H7	9
H8	9
H9	9
H10	9
H11	9
H12	9
A1	10	52372	437873
A2	10	59146.5	462367
A3	10	51681.6	452018
A4	10	80268.4	459884
A5	10	41818.3	405852
A6	10	44762.8	439276
A7	10	48524	473052
A8	10	44194.4	453429
A9	10	44723	473198
A10	10
A11	10
A12	10
B1	10	58372.4	448445
B2	10	58434.9	468977
B3	10	56920.2	459529
B4	10	38523.4	350088
B5	10	46105.9	432310
B6	10	50035.6	429521
B7	10	44622.2	470889
B8	10	49055	499157
B9	10	47296.1	476779
B10	10
B11	10
B12	10
C1	10	56526.2	472138
C2	10	46908.5	416785
C3	10	55871.9	453215
C4	10	38758.1	397504
C5	10	44128.4	466649
C6	10	43587.4	423740
C7	10	43646.3	479568
C8	10	46535.1	507537
C9	10	45284.4	503974
C10	10
C11	10
C12	10
D1	10
D2	10
D3	10
D4	10
D5	10
D6	10
D7	10
D8	10
D9	10
D10	10
D11	10
D12	10
E1	10
E2	10
E3	10
E4	10
E5	10
E6	10
E7	10
E8	10
E9	10
E10	10
E11	10
E12	10
F1	10
F2	10
F3	10
F4	10
F5	10
F6	10
F7	10
F8	10
F9	10
F10	10
F11	10
F12	10
G1	10
G2	10
G3	10
G4	10
G5	10
G6	10
G7	10
G8	10
G9	10
G10	10
G11	10
G12	10
H1	10
H2	10
H3	10
H4	10
H5	10
H6	10
H7	10
H8	10
H9	10
H10	10
H11	10
H12	10
A1	11	53761.2	437675
A2	11	60689.8	463042
A3	11	53282	452173
A4	11	80163.9	460440
A5	11	41795.1	406453
A6	11	44510.3	440037
A7	11	48053.9	473410
A8	11	44497.6	453849
A9	11	44643.1	473283
A10	11
A11	11
A12	11
B1	11	61368	448531
B2	11	62205.5	469983
B3	11	59898.3	460731
B4	11	38229.2	350355
B5	11	46285.9	432705
B6	11	49659.3	429767
B7	11	44575.6	471039
B8	11	48776.2	499814
B9	11	46775.1	477555
B10	11
B11	11
B12	11
C1	11	58480.5	472100
C2	11	48487.5	417296
C3	11	57816.5	453879
C4	11	38250.7	397655
C5	11	44057.5	466837
C6	11	43490.4	423908
C7	11	43733.7	480028
C8	11	46637.2	508172
C9	11	44576.9	504719
C10	11
C11	11
C12	11
D1	11
D2	11
D3	11
D4	11
D5	11
D6	11
D7	11
D8	11
D9	11
D10	11
D11	11
D12	11
E1	11
E2	11
E3	11
E4	11
E5	11
E6	11
E7	11
E8	11
E9	11
E10	11
E11	11
E12	11
F1	11
F2	11
F3	11
F4	11
F5	11
F6	11
F7	11
F8	11
F9	11
F10	11
F11	11
F12	11
G1	11
G2	11
G3	11
G4	11
G5	11
G6	11
G7	11
G8	11
G9	11
G10	11
G11	11
G12	11
H1	11
H2	11
H3	11
H4	11
H5	11
H6	11
H7	11
H8	11
H9	11
H10	11
H11	11
H12	11
A1	12	56642.1	423432
A2	12	65251.1	454172
A3	12	57574.1	443303
A4	12	83850	458987
A5	12	43778.7	405490
A6	12	47428.6	442022
A7	12	51044.9	471997
A8	12	46944.4	452009
A9	12	46787.5	474478
A10	12
A11	12
A12	12
B1	12	67914.2	435517
B2	12	68784.9	455671
B3	12	69870.1	462461
B4	12	40431.5	352849
B5	12	48856.6	435449
B6	12	52499	431280
B7	12	46438.7	467835
B8	12	51222.7	498182
B9	12	48978.3	473143
B10	12
B11	12
B12	12
C1	12	63338.4	467857
C2	12	53866.9	417769
C3	12	64517.9	457389
C4	12	41287.8	403259
C5	12	47681.3	473950
C6	12	45980.7	427251
C7	12	45654.5	478931
C8	12	48333.8	501058
C9	12	46274.7	497030
C10	12
C11	12
C12	12
D1	12
D2	12
D3	12
D4	12
D5	12
D6	12
D7	12
D8	12
D9	12
D10	12
D11	12
D12	12
E1	12
E2	12
E3	12
E4	12
E5	12
E6	12
E7	12
E8	12
E9	12
E10	12
E11	12
E12	12
F1	12
F2	12
F3	12
F4	12
F5	12
F6	12
F7	12
F8	12
F9	12
F10	12
F11	12
F12	12
G1	12
G2	12
G3	12
G4	12
G5	12
G6	12
G7	12
G8	12
G9	12
G10	12
G11	12
G12	12
H1	12
H2	12
H3	12
H4	12
H5	12
H6	12
H7	12
H8	12
H9	12
H10	12
H11	12
H12	12
A1	13	62492.5	438036
A2	13	69738.7	463686
A3	13	61760.5	453706
A4	13	80052.4	461234
A5	13	41484.7	407005
A6	13	44418.5	440914
A7	13	47681	473993
A8	13	44015.4	455096
A9	13	44772.2	474578
A10	13
A11	13
A12	13
B1	13	79994.7	449448
B2	13	81342.3	470800
B3	13	78301.4	461420
B4	13	38039.7	350938
B5	13	45810.5	432969
B6	13	49352.8	430302
B7	13	44245.8	471705
B8	13	48677.4	499949
B9	13	46425	478582
B10	13
B11	13
B12	13
C1	13	68751.1	473230
C2	13	57510.2	418202
C3	13	67761	454751
C4	13	38311.2	398951
C5	13	43500.9	467903
C6	13	42987.9	424822
C7	13	43624	480859
C8	13	45813.6	509100
C9	13	44789.5	505347
C10	13
C11	13
C12	13
D1	13
D2	13
D3	13
D4	13
D5	13
D6	13
D7	13
D8	13
D9	13
D10	13
D11	13
D12	13
E1	13
E2	13
E3	13
E4	13
E5	13
E6	13
E7	13
E8	13
E9	13
E10	13
E11	13
E12	13
F1	13
F2	13
F3	13
F4	13
F5	13
F6	13
F7	13
F8	13
F9	13
F10	13
F11	13
F12	13
G1	13
G2	13
G3	13
G4	13
G5	13
G6	13
G7	13
G8	13
G9	13
G10	13
G11	13
G12	13
H1	13
H2	13
H3	13
H4	13
H5	13
H6	13
H7	13
H8	13
H9	13
H10	13
H11	13
H12	13
A1	14	74361.8	438991
A2	14	81975.7	463476
A3	14	73913.4	453671
A4	14	79830.8	460907
A5	14	41627.9	407584
A6	14	44400.3	441227
A7	14	48127	474251
A8	14	44212.4	455610
A9	14	44340.6	474908
A10	14
A11	14
A12	14
B1	14	103382	450587
B2	14	105685	471643
B3	14	102203	461727
B4	14	37769.6	350949
B5	14	45455.2	433075
B6	14	49422.8	430985
B7	14	43921.6	472218
B8	14	48176.9	500255
B9	14	46022	478287
B10	14
B11	14
B12	14
C1	14	82532.1	474180
C2	14	69540.1	418498
C3	14	80588	455332
C4	14	38260	398608
C5	14	43373.3	467742
C6	14	43108	425062
C7	14	43020.4	481049
C8	14	46104.7	509337
C9	14	44810.1	505717
C10	14
C11	14
C12	14
D1	14
D2	14
D3	14
D4	14
D5	14
D6	14
D7	14
D8	14
D9	14
D10	14
D11	14
D12	14
E1	14
E2	14
E3	14
E4	14
E5	14
E6	14
E7	14
E8	14
E9	14
E10	14
E11	14
E12	14
F1	14
F2	14
F3	14
F4	14
F5	14
F6	14
F7	14
F8	14
F9	14
F10	14
F11	14
F12	14
G1	14
G2	14
G3	14
G4	14
G5	14
G6	14
G7	14
G8	14
G9	14
G10	14
G11	14
G12	14
H1	14
H2	14
H3	14
H4	14
H5	14
H6	14
H7	14
H8	14
H9	14
H10	14
H11	14
H12	14
A1	15	97620.6	439077
A2	15	105564	463988
A3	15	97044.2	453926
A4	15	80305	461685
A5	15	41333.7	407507
A6	15	44342.2	441385
A7	15	47974.2	474692
A8	15	43910.7	456014
A9	15	44252.9	475650
A10	15
A11	15
A12	15
B1	15	147262	450962
B2	15	151585	471870
B3	15	147104	462166
B4	15	37902.2	351726
B5	15	45266.2	433561
B6	15	49334.7	430733
B7	15	43524	472502
B8	15	47627.6	501238
B9	15	46467.5	479318
B10	15
B11	15
B12	15
C1	15	108616	475120
C2	15	92667.3	418824
C3	15	106026	455845
C4	15	37884.8	399300
C5	15	43464.7	467945
C6	15	42668.6	425792
C7	15	42812.8	481281
C8	15	45777.6	509846
C9	15	44567.2	505871
C10	15
C11	15
C12	15
D1	15
D2	15
D3	15
D4	15
D5	15
D6	15
D7	15
D8	15
D9	15
D10	15
D11	15
D12	15
E1	15
E2	15
E3	15
E4	15
E5	15
E6	15
E7	15
E8	15
E9	15
E10	15
E11	15
E12	15
F1	15
F2	15
F3	15
F4	15
F5	15
F6	15
F7	15
F8	15
F9	15
F10	15
F11	15
F12	15
G1	15
G2	15
G3	15
G4	15
G5	15
G6	15
G7	15
G8	15
G9	15
G10	15
G11	15
G12	15
H1	15
H2	15
H3	15
H4	15
H5	15
H6	15
H7	15
H8	15
H9	15
H10	15
H11	15
H12	15
A1	16	140100	439093
A2	16	149166	464488
A3	16	139464	454606
A4	16	80432	461764
A5	16	41553.2	408083
A6	16	44254.5	441910
A7	16	47887.1	474892
A8	16	43841	456109
A9	16	43986.8	475951
A10	16
A11	16
A12	16
B1	16	226578	450945
B2	16	234410	472877
B3	16	227796	462865
B4	16	37712.3	351680
B5	16	45621.4	433674
B6	16	49223.6	431742
B7	16	43787.4	472782
B8	16	48274.4	501159
B9	16	46123.4	479265
B10	16
B11	16
B12	16
C1	16	158243	475552
C2	16	136562	419492
C3	16	153595	456255
C4	16	37696	399700
C5	16	43362.3	468905
C6	16	42752.2	425211
C7	16	42766.4	481202
C8	16	45329.4	510077
C9	16	44101.1	506344
C10	16
C11	16
C12	16
D1	16
D2	16
D3	16
D4	16
D5	16
D6	16
D7	16
D8	16
D9	16
D10	16
D11	16
D12	16
E1	16
E2	16
E3	16
E4	16
E5	16
E6	16
E7	16
E8	16
E9	16
E10	16
E11	16
E12	16
F1	16
F2	16
F3	16
F4	16
F5	16
F6	16
F7	16
F8	16
F9	16
F10	16
F11	16
F12	16
G1	16
G2	16
G3	16
G4	16
G5	16
G6	16
G7	16
G8	16
G9	16
G10	16
G11	16
G12	16
H1	16
H2	16
H3	16
H4	16
H5	16
H6	16
H7	16
H8	16
H9	16
H10	16
H11	16
H12	16
A1	17	214882	439688
A2	17	226460	465310
A3	17	214472	454734
A4	17	80400	461777
A5	17	41524.4	408270
A6	17	44546.4	441667
A7	17	47706.8	475766
A8	17	43933.3	456702
A9	17	44071.5	475993
A10	17
A11	17
A12	17
B1	17	348707	451799
B2	17	364426	473206
B3	17	355211	463182
B4	17	37894.3	351737
B5	17	45720.7	434438
B6	17	48890.7	431244
B7	17	43299.8	472785
B8	17	47907.4	501165
B9	17	45927.5	479780
B10	17
B11	17
B12	17
C1	17	243394	475980
C2	17	210924	420173
C3	17	236188	456815
C4	17	37978.5	400020
C5	17	43156.3	468712
C6	17	43197.4	425314
C7	17	42575.4	481773
C8	17	45960.3	510152
C9	17	44893.5	506882
C10	17
C11	17
C12	17
D1	17
D2	17
D3	17
D4	17
D5	17
D6	17
D7	17
D8	17
D9	17
D10	17
D11	17
D12	17
E1	17
E2	17
E3	17
E4	17
E5	17
E6	17
E7	17
E8	17
E9	17
E10	17
E11	17
E12	17
F1	17
F2	17
F3	17
F4	17
F5	17
F6	17
F7	17
F8	17
F9	17
F10	17
F11	17
F12	17
G1	17
G2	17
G3	17
G4	17
G5	17
G6	17
G7	17
G8	17
G9	17
G10	17
G11	17
G12	17
H1	17
H2	17
H3	17
H4	17
H5	17
H6	17
H7	17
H8	17
H9	17
H10	17
H11	17
H12	17
A1	18	323840	440278
A2	18	342623	465696
A3	18	326412	455295
A4	18	79976.4	461720
A5	18	41826.5	408396
A6	18	44726.1	442387
A7	18	47687.9	475811
A8	18	43548.9	456932
A9	18	43825.7	476451
A10	18
A11	18
A12	18
B1	18	495620	451526
B2	18	522843	474007
B3	18	511816	464175
B4	18	38260.3	352202
B5	18	46218.5	433943
B6	18	49872.8	431437
B7	18	43518.6	473044
B8	18	47677.9	500820
B9	18	45840.1	479691
B10	18
B11	18
B12	18
C1	18	365736	475945
C2	18	317264	420427
C3	18	357067	457538
C4	18	38557.5	399709
C5	18	44331.7	469380
C6	18	43240.1	426128
C7	18	42998.1	481703
C8	18	45618	510804
C9	18	44153.4	507076
C10	18
C11	18
C12	18
D1	18
D2	18
D3	18
D4	18
D5	18
D6	18
D7	18
D8	18
D9	18
D10	18
D11	18
D12	18
E1	18
E2	18
E3	18
E4	18
E5	18
E6	18
E7	18
E8	18
E9	18
E10	18
E11	18
E12	18
F1	18
F2	18
F3	18
F4	18
F5	18
F6	18
F7	18
F8	18
F9	18
F10	18
F11	18
F12	18
G1	18
G2	18
G3	18
G4	18
G5	18
G6	18
G7	18
G8	18
G9	18
G10	18
G11	18
G12	18
H1	18
H2	18
H3	18
H4	18
H5	18
H6	18
H7	18
H8	18
H9	18
H10	18
H11	18
H12	18
A1	19	446658	439993
A2	19	475047	465930
A3	19	456194	455576
A4	19	80876.4	461892
A5	19	42787.2	408200
A6	19	46090.5	442228
A7	19	47427.9	475068
A8	19	44096.3	456707
A9	19	44088.5	476820
A10	19
A11	19
A12	19
B1	19	629970	452482
B2	19	668426	474185
B3	19	657284	464110
B4	19	38874.3	352173
B5	19	46850.7	434359
B6	19	50623.4	431118
B7	19	43671.5	472864
B8	19	47653	501528
B9	19	46325.1	480195
B10	19
B11	19
B12	19
C1	19	500883	476214
C2	19	434660	420875
C3	19	492844	457612
C4	19	39272.9	400275
C5	19	45139.1	469095
C6	19	44285.6	426105
C7	19	42809.7	481997
C8	19	45389.7	510326
C9	19	44321.8	506867
C10	19
C11	19
C12	19
D1	19
D2	19
D3	19
D4	19
D5	19
D6	19
D7	19
D8	19
D9	19
D10	19
D11	19
D12	19
E1	19
E2	19
E3	19
E4	19
E5	19
E6	19
E7	19
E8	19
E9	19
E10	19
E11	19
E12	19
F1	19
F2	19
F3	19
F4	19
F5	19
F6	19
F7	19
F8	19
F9	19
F10	19
F11	19
F12	19
G1	19
G2	19
G3	19
G4	19
G5	19
G6	19
G7	19
G8	19
G9	19
G10	19
G11	19
G12	19
H1	19
H2	19
H3	19
H4	19
H5	19
H6	19
H7	19
H8	19
H9	19
H10	19
H11	19
H12	19
A1	20	563385	440800
A2	20	598610	465956
A3	20	577764	455856
A4	20	82974.4	462132
A5	20	44631.6	408923
A6	20	47777.4	442368
A7	20	47981.3	475343
A8	20	44191.5	456610
A9	20	44069.5	476411
A10	20
A11	20
A12	20
B1	20	744405	451987
B2	20	789801	475224
B3	20	785717	464865
B4	20	40369.2	352075
B5	20	48703.4	434507
B6	20	52252.2	431426
B7	20	43602.1	473557
B8	20	47805.8	501682
B9	20	46381.9	479951
B10	20
B11	20
B12	20
C1	20	625072	476740
C2	20	543330	421166
C3	20	617873	458686
C4	20	41387.6	400682
C5	20	46700.5	469327
C6	20	45548.5	425778
C7	20	42811.8	482450
C8	20	45817.9	510522
C9	20	44678.8	507237
C10	20
C11	20
C12	20
D1	20
D2	20
D3	20
D4	20
D5	20
D6	20
D7	20
D8	20
D9	20
D10	20
D11	20
D12	20
E1	20
E2	20
E3	20
E4	20
E5	20
E6	20
E7	20
E8	20
E9	20
E10	20
E11	20
E12	20
F1	20
F2	20
F3	20
F4	20
F5	20
F6	20
F7	20
F8	20
F9	20
F10	20
F11	20
F12	20
G1	20
G2	20
G3	20
G4	20
G5	20
G6	20
G7	20
G8	20
G9	20
G10	20
G11	20
G12	20
H1	20
H2	20
H3	20
H4	20
H5	20
H6	20
H7	20
H8	20
H9	20
H10	20
H11	20
H12	20
A1	21	672767	441204
A2	21	714894	466722
A3	21	691506	456329
A4	21	86176.3	462412
A5	21	48127.4	409327
A6	21	52034.4	442365
A7	21	48837.6	475455
A8	21	44675.6	456603
A9	21	45041.8	476627
A10	21
A11	21
A12	21
B1	21	845367	453062
B2	21	902750	475534
B3	21	895039	465695
B4	21	43731.7	352618
B5	21	53022.8	434427
B6	21	56463.1	431716
B7	21	44166.6	473464
B8	21	48171.5	501765
B9	21	46431.7	480329
B10	21
B11	21
B12	21
C1	21	740311	477389
C2	21	643371	422430
C3	21	733055	459534
C4	21	44289	400634
C5	21	50799.5	468739
C6	21	49020.9	426414
C7	21	43375.1	482462
C8	21	46308	510799
C9	21	44721.8	507445
C10	21
C11	21
C12	21
D1	21
D2	21
D3	21
D4	21
D5	21
D6	21
D7	21
D8	21
D9	21
D10	21
D11	21
D12	21
E1	21
E2	21
E3	21
E4	21
E5	21
E6	21
E7	21
E8	21
E9	21
E10	21
E11	21
E12	21
F1	21
F2	21
F3	21
F4	21
F5	21
F6	21
F7	21
F8	21
F9	21
F10	21
F11	21
F12	21
G1	21
[truncated: 10,487 more rows]

## Sheet: Amplification Data
Block Type	96alum
Chemistry	SYBR_GREEN
Experiment File Name	D:\Applied Biosystems\7500\experiments\SURYA\SURYA-T4-ARS-NIP.eds
Experiment Run End Time	2024-10-31 13:59:10 PM EDT
Instrument Type	sds7500
Passive Reference	ROX
Well	Cycle	Target Name	Rn	ΔRn
A1	1	GAPDH2	0.115682	-0.00374901
A1	2	GAPDH2	0.122559	0.00267593
A1	3	GAPDH2	0.12239	0.00205454
A1	4	GAPDH2	0.122113	0.00132514
A1	5	GAPDH2	0.122654	0.00141346
A1	6	GAPDH2	0.122584	0.000890572
A1	7	GAPDH2	0.12217	2.49836e-05
A1	8	GAPDH2	0.117215	-0.00538275
A1	9	GAPDH2	0.118381	-0.0046694
A1	10	GAPDH2	0.119606	-0.00389708
A1	11	GAPDH2	0.122834	-0.00112118
A1	12	GAPDH2	0.133769	0.00936171
A1	13	GAPDH2	0.142665	0.0178054
A1	14	GAPDH2	0.169393	0.0440805
A1	15	GAPDH2	0.222331	0.0965666
A1	16	GAPDH2	0.319067	0.19285
A1	17	GAPDH2	0.488715	0.362046
A1	18	GAPDH2	0.735534	0.608413
A1	19	GAPDH2	1.01515	0.887575
A1	20	GAPDH2	1.2781	1.15007
A1	21	GAPDH2	1.52485	1.39637
A1	22	GAPDH2	1.74901	1.62008
A1	23	GAPDH2	1.94276	1.81337
A1	24	GAPDH2	2.0915	1.96167
A1	25	GAPDH2	2.22869	2.0984
A1	26	GAPDH2	2.32622	2.19548
A1	27	GAPDH2	2.41472	2.28353
A1	28	GAPDH2	2.48853	2.35689
A1	29	GAPDH2	2.54651	2.41442
A1	30	GAPDH2	2.60073	2.46818
A1	31	GAPDH2	2.63828	2.50528
A1	32	GAPDH2	2.67668	2.54322
A1	33	GAPDH2	2.70995	2.57604
A1	34	GAPDH2	2.73242	2.59806
A1	35	GAPDH2	2.75044	2.61563
A1	36	GAPDH2	2.76765	2.63238
A1	37	GAPDH2	2.78495	2.64924
A1	38	GAPDH2	2.79276	2.65659
A1	39	GAPDH2	2.79735	2.66073
A1	40	GAPDH2	2.80942	2.67235
A2	1	GAPDH2	0.126386	-0.00274768
A2	2	GAPDH2	0.133447	0.00395644
A2	3	GAPDH2	0.132528	0.0026819
A2	4	GAPDH2	0.131464	0.00126095
A2	5	GAPDH2	0.132236	0.00167702
A2	6	GAPDH2	0.131435	0.000519653
A2	7	GAPDH2	0.130814	-0.000457352
A2	8	GAPDH2	0.126052	-0.00557658
A2	9	GAPDH2	0.127311	-0.00467321
A2	10	GAPDH2	0.127921	-0.0044197
A2	11	GAPDH2	0.131067	-0.00162961
A2	12	GAPDH2	0.14367	0.0106169
A2	13	GAPDH2	0.150401	0.0169912
A2	14	GAPDH2	0.176872	0.0431055
A2	15	GAPDH2	0.227515	0.0933925
A2	16	GAPDH2	0.32114	0.186662
A2	17	GAPDH2	0.486687	0.351852
A2	18	GAPDH2	0.735723	0.600532
A2	19	GAPDH2	1.01957	0.884022
A2	20	GAPDH2	1.28469	1.14879
A2	21	GAPDH2	1.53173	1.39547
A2	22	GAPDH2	1.75385	1.61723
A2	23	GAPDH2	1.95021	1.81324
A2	24	GAPDH2	2.10612	1.96879
A2	25	GAPDH2	2.22953	2.09185
A2	26	GAPDH2	2.33444	2.1964
A2	27	GAPDH2	2.4217	2.28331
A2	28	GAPDH2	2.49201	2.35326
A2	29	GAPDH2	2.54538	2.40627
A2	30	GAPDH2	2.58741	2.44794
A2	31	GAPDH2	2.6315	2.49168
A2	32	GAPDH2	2.66677	2.52659
A2	33	GAPDH2	2.68951	2.54897
A2	34	GAPDH2	2.71727	2.57638
A2	35	GAPDH2	2.73732	2.59607
A2	36	GAPDH2	2.74651	2.60491
A2	37	GAPDH2	2.75959	2.61763
A2	38	GAPDH2	2.77017	2.62785
A2	39	GAPDH2	2.77699	2.63432
A2	40	GAPDH2	2.77676	2.63373
A3	1	GAPDH2	0.116635	-0.000396924
A3	2	GAPDH2	0.122563	0.00535208
A3	3	GAPDH2	0.120233	0.00284249
A3	4	GAPDH2	0.11886	0.00129024
A3	5	GAPDH2	0.119639	0.00189036
A3	6	GAPDH2	0.118143	0.000214339
A3	7	GAPDH2	0.118646	0.000538205
A3	8	GAPDH2	0.111826	-0.00646056
A3	9	GAPDH2	0.112578	-0.0058875
A3	10	GAPDH2	0.114335	-0.00431001
A3	11	GAPDH2	0.117835	-0.000989122
A3	12	GAPDH2	0.129875	0.0108716
A3	13	GAPDH2	0.136125	0.0169416
A3	14	GAPDH2	0.162923	0.0435606
A3	15	GAPDH2	0.213789	0.0942471
A3	16	GAPDH2	0.306779	0.187059
A3	17	GAPDH2	0.471643	0.351743
A3	18	GAPDH2	0.716923	0.596844
A3	19	GAPDH2	1.00136	0.881099
A3	20	GAPDH2	1.26743	1.14699
A3	21	GAPDH2	1.51536	1.39475
A3	22	GAPDH2	1.73335	1.61255
A3	23	GAPDH2	1.93502	1.81404
A3	24	GAPDH2	2.08928	1.96813
A3	25	GAPDH2	2.21856	2.09723
A3	26	GAPDH2	2.3175	2.19599
A3	27	GAPDH2	2.40626	2.28457
A3	28	GAPDH2	2.47348	2.35161
A3	29	GAPDH2	2.52779	2.40573
A3	30	GAPDH2	2.56902	2.44679
A3	31	GAPDH2	2.61034	2.48793
A3	32	GAPDH2	2.64216	2.51957
A3	33	GAPDH2	2.67036	2.54759
A3	34	GAPDH2	2.69553	2.57258
A3	35	GAPDH2	2.71156	2.58844
A3	36	GAPDH2	2.72999	2.60669
A3	37	GAPDH2	2.73845	2.61496
A3	38	GAPDH2	2.74885	2.62519
A3	39	GAPDH2	2.75507	2.63123
A3	40	GAPDH2	2.7526	2.62858
A4	1	ARSB	0.173546	-0.00868926
A4	2	ARSB	0.18232	0.000560802
A4	3	ARSB	0.182953	0.00167047
A4	4	ARSB	0.182828	0.00202243
A4	5	ARSB	0.182751	0.00242188
A4	6	ARSB	0.181267	0.0014144
A4	7	ARSB	0.182979	0.00360249
A4	8	ARSB	0.174643	-0.00425626
A4	9	ARSB	0.174562	-0.00386099
A4	10	ARSB	0.174541	-0.00340589
A4	11	ARSB	0.174103	-0.00336719
A4	12	ARSB	0.182685	0.00569156
A4	13	ARSB	0.173561	-0.00295536
A4	14	ARSB	0.173204	-0.00283652
A4	15	ARSB	0.173939	-0.00162492
A4	16	ARSB	0.174184	-0.000902715
A4	17	ARSB	0.17411	-0.000500262
A4	18	ARSB	0.173214	-0.000919696
A4	19	ARSB	0.175098	0.00144055
A4	20	ARSB	0.179547	0.00636604
A4	21	ARSB	0.186362	0.0136582
A4	22	ARSB	0.201907	0.0296796
A4	23	ARSB	0.23306	0.0613088
A4	24	ARSB	0.290252	0.118978
A4	25	ARSB	0.396891	0.226093
A4	26	ARSB	0.572941	0.40262
A4	27	ARSB	0.79875	0.628905
A4	28	ARSB	0.999547	0.830179
A4	29	ARSB	1.17113	1.00224
A4	30	ARSB	1.34765	1.17924
A4	31	ARSB	1.51098	1.34304
A4	32	ARSB	1.65297	1.4855
A4	33	ARSB	1.7898	1.62281
A4	34	ARSB	1.90031	1.73381
A4	35	ARSB	1.99063	1.8246
A4	36	ARSB	2.06103	1.89547
A4	37	ARSB	2.13582	1.97074
A4	38	ARSB	2.18327	2.01867
A4	39	ARSB	2.23064	2.06651
A4	40	ARSB	2.2713	2.10765
A5	1	ARSB	0.10817	-0.00283231
A5	2	ARSB	0.113722	0.00321697
A5	3	ARSB	0.112545	0.00253682
A5	4	ARSB	0.111615	0.00210297
A5	5	ARSB	0.111106	0.00209049
A5	6	ARSB	0.11104	0.00252197
A5	7	ARSB	0.110611	0.00258936
A5	8	ARSB	0.104678	-0.00284668
A5	9	ARSB	0.103324	-0.00370405
A5	10	ARSB	0.103038	-0.00349315
A5	11	ARSB	0.102829	-0.00320603
A5	12	ARSB	0.107965	0.0024269
A5	13	ARSB	0.101927	-0.00311477
A5	14	ARSB	0.102133	-0.00241147
A5	15	ARSB	0.101431	-0.00261719
A5	16	ARSB	0.101825	-0.00172599
A5	17	ARSB	0.101708	-0.00134633
A5	18	ARSB	0.102417	-0.000141067
A5	19	ARSB	0.104819	0.00275831
A5	20	ARSB	0.109144	0.0075799
A5	21	ARSB	0.117577	0.0165092
A5	22	ARSB	0.13451	0.0339392
A5	23	ARSB	0.168549	0.0684744
A5	24	ARSB	0.232358	0.13278
A5	25	ARSB	0.350417	0.251336
A5	26	ARSB	0.543842	0.445258
A5	27	ARSB	0.784596	0.686509
A5	28	ARSB	1.00093	0.903338
A5	29	ARSB	1.1899	1.09281
A5	30	ARSB	1.3863	1.2897
A5	31	ARSB	1.57433	1.47823
A5	32	ARSB	1.73612	1.64051
A5	33	ARSB	1.88681	1.79171
A5	34	ARSB	2.01448	1.91987
A5	35	ARSB	2.11312	2.01901
A5	36	ARSB	2.20202	2.10841
A5	37	ARSB	2.28412	2.191
A5	38	ARSB	2.34144	2.24881
A5	39	ARSB	2.39635	2.30422
A5	40	ARSB	2.45132	2.35969
A6	1	ARSB	0.105076	-0.00423914
A6	2	ARSB	0.111209	0.0023554
A6	3	ARSB	0.110806	0.00241374
A6	4	ARSB	0.111061	0.00313045
A6	5	ARSB	0.109544	0.00207543
A6	6	ARSB	0.109297	0.0022909
A6	7	ARSB	0.108972	0.00242741
A6	8	ARSB	0.101684	-0.00439857
A6	9	ARSB	0.102514	-0.00310711
A6	10	ARSB	0.101901	-0.00325778
A6	11	ARSB	0.101151	-0.00354586
A6	12	ARSB	0.107299	0.00306389
A6	13	ARSB	0.100742	-0.00303171
A6	14	ARSB	0.100629	-0.00268247
A6	15	ARSB	0.100461	-0.00238837
A6	16	ARSB	0.100144	-0.00224438
A6	17	ARSB	0.10086	-0.00106656
A6	18	ARSB	0.101102	-0.000362774
A6	19	ARSB	0.104223	0.00322082
A6	20	ARSB	0.108004	0.00746296
A6	21	ARSB	0.117628	0.0175488
A6	22	ARSB	0.135234	0.0356173
A6	23	ARSB	0.171809	0.0726536
A6	24	ARSB	0.239368	0.140675
A6	25	ARSB	0.363467	0.265236
A6	26	ARSB	0.568629	0.47086
A6	27	ARSB	0.822787	0.72548
A6	28	ARSB	1.04615	0.949303
A6	29	ARSB	1.24303	1.14665
A6	30	ARSB	1.44035	1.34443
A6	31	ARSB	1.62751	1.53205
A6	32	ARSB	1.78578	1.69078
A6	33	ARSB	1.93438	1.83984
A6	34	ARSB	2.05314	1.95907
A6	35	ARSB	2.16003	2.06642
A6	36	ARSB	2.23931	2.14616
A6	37	ARSB	2.31158	2.21889
A6	38	ARSB	2.37043	2.2782
A6	39	ARSB	2.42871	2.33695
A6	40	ARSB	2.47333	2.38202
A7	1	NIP2	0.10488	-0.00480065
A7	2	NIP2	0.111392	0.0021938
A7	3	NIP2	0.111206	0.00249075
A7	4	NIP2	0.110706	0.00247234
A7	5	NIP2	0.110347	0.00259583
A7	6	NIP2	0.109647	0.0023787
A7	7	NIP2	0.109716	0.00292972
A7	8	NIP2	0.102134	-0.00416997
A7	9	NIP2	0.102284	-0.00353836
A7	10	NIP2	0.102576	-0.00276319
A7	11	NIP2	0.101506	-0.00335144
A7	12	NIP2	0.108147	0.00377147
A7	13	NIP2	0.100594	-0.00329852
A7	14	NIP2	0.10148	-0.00193034
A7	15	NIP2	0.101064	-0.00186453
A7	16	NIP2	0.100838	-0.00160808
A7	17	NIP2	0.100274	-0.00169005
A7	18	NIP2	0.100224	-0.00125697
A7	19	NIP2	0.0998339	-0.0011652
A7	20	NIP2	0.10094	0.000423682
A7	21	NIP2	0.102717	0.00268297
A7	22	NIP2	0.106443	0.00689117
A7	23	NIP2	0.115328	0.0162576
A7	24	NIP2	0.127222	0.0286341
A7	25	NIP2	0.155323	0.0572171
A7	26	NIP2	0.206745	0.109121
A7	27	NIP2	0.300782	0.203641
A7	28	NIP2	0.455112	0.358453
A7	29	NIP2	0.664371	0.568195
A7	30	NIP2	0.890334	0.79464
A7	31	NIP2	1.0753	0.980089
A7	32	NIP2	1.23723	1.1425
A7	33	NIP2	1.40763	1.31338
A7	34	NIP2	1.57915	1.48539
A7	35	NIP2	1.75337	1.66008
A7	36	NIP2	1.88006	1.78726
A7	37	NIP2	1.99466	1.90234
A7	38	NIP2	2.0883	1.99647
A7	39	NIP2	2.16715	2.07579
A7	40	NIP2	2.2393	2.14843
A8	1	NIP2	0.102189	-0.00456415
A8	2	NIP2	0.108177	0.00199675
A8	3	NIP2	0.108603	0.00299581
A8	4	NIP2	0.108325	0.00329127
A8	5	NIP2	0.106957	0.00249593
A8	6	NIP2	0.105243	0.0013555
A8	7	NIP2	0.106316	0.00300094
A8	8	NIP2	0.0991425	-0.00359959
A8	9	NIP2	0.0989584	-0.00321075
A8	10	NIP2	0.0974671	-0.00412913
A8	11	NIP2	0.0980448	-0.0029785
A8	12	NIP2	0.103857	0.00340675
A8	13	NIP2	0.0967168	-0.0031606
A8	14	NIP2	0.09704	-0.00226448
A8	15	NIP2	0.0962925	-0.00243905
A8	16	NIP2	0.0961195	-0.00203906
A8	17	NIP2	0.0961968	-0.0013888
A8	18	NIP2	0.0953072	-0.00170547
A8	19	NIP2	0.0965527	0.00011296
A8	20	NIP2	0.0967818	0.000915016
A8	21	NIP2	0.0978433	0.00254948
A8	22	NIP2	0.101513	0.00679179
A8	23	NIP2	0.109285	0.0151366
A8	24	NIP2	0.121265	0.0276901
A8	25	NIP2	0.146654	0.0536517
A8	26	NIP2	0.194082	0.101652
A8	27	NIP2	0.280829	0.188973
A8	28	NIP2	0.424004	0.332721
A8	29	NIP2	0.616889	0.526178
A8	30	NIP2	0.820395	0.730258
A8	31	NIP2	0.989881	0.900317
A8	32	NIP2	1.1485	1.05951
A8	33	NIP2	1.31396	1.22554
A8	34	NIP2	1.49514	1.40729
A8	35	NIP2	1.65978	1.57251
A8	36	NIP2	1.80359	1.71689
A8	37	NIP2	1.9381	1.85198
A8	38	NIP2	2.03572	1.95017
A8	39	NIP2	2.12537	2.04039
A8	40	NIP2	2.201	2.11659
A9	1	NIP2	0.0987212	-0.00325826
A9	2	NIP2	0.104419	0.00294693
A9	3	NIP2	0.103618	0.00265361
A9	4	NIP2	0.102746	0.00229003
A9	5	NIP2	0.102163	0.00221482
A9	6	NIP2	0.10211	0.00266973
A9	7	NIP2	0.100977	0.00204419
A9	8	NIP2	0.0940736	-0.00435142
A9	9	NIP2	0.0951165	-0.00280075
A9	10	NIP2	0.0945121	-0.00289729
A9	11	NIP2	0.0943265	-0.00257511
A9	12	NIP2	0.0986084	0.00221458
A9	13	NIP2	0.0943411	-0.00154501
A9	14	NIP2	0.0933668	-0.00201153
A9	15	NIP2	0.0930366	-0.00183396
A9	16	NIP2	0.0924188	-0.00194396
A9	17	NIP2	0.0925885	-0.00126644
A9	18	NIP2	0.0919835	-0.00136366
A9	19	NIP2	0.0924636	-0.000375729
A9	20	NIP2	0.0925032	0.000171587
A9	21	NIP2	0.0945012	0.00267735
A9	22	NIP2	0.097345	0.00602895
A9	23	NIP2	0.106184	0.0153756
A9	24	NIP2	0.120027	0.0297266
A9	25	NIP2	0.150168	0.0603755
A9	26	NIP2	0.205137	0.115852
A9	27	NIP2	0.30207	0.213292
A9	28	NIP2	0.462283	0.374014
A9	29	NIP2	0.666605	0.578843
A9	30	NIP2	0.87482	0.787566
A9	31	NIP2	1.04057	0.953825
A9	32	NIP2	1.19559	1.10935
A9	33	NIP2	1.35947	1.27374
A9	34	NIP2	1.53089	1.44566
A9	35	NIP2	1.68413	1.59942
A9	36	NIP2	1.8085	1.72429
A9	37	NIP2	1.92363	1.83993
A9	38	NIP2	2.03223	1.94904
A9	39	NIP2	2.11915	2.03646
A9	40	NIP2	2.18629	2.10411
A10	1
A10	2
A10	3
A10	4
A10	5
A10	6
A10	7
A10	8
A10	9
A10	10
A10	11
A10	12
A10	13
A10	14
A10	15
A10	16
A10	17
A10	18
A10	19
A10	20
A10	21
A10	22
A10	23
A10	24
A10	25
A10	26
A10	27
A10	28
A10	29
A10	30
A10	31
A10	32
A10	33
A10	34
A10	35
A10	36
A10	37
A10	38
A10	39
A10	40
A11	1
A11	2
A11	3
A11	4
A11	5
A11	6
A11	7
A11	8
A11	9
A11	10
A11	11
A11	12
A11	13
A11	14
A11	15
A11	16
A11	17
A11	18
A11	19
A11	20
A11	21
A11	22
A11	23
A11	24
A11	25
A11	26
A11	27
A11	28
A11	29
A11	30
A11	31
A11	32
A11	33
A11	34
A11	35
A11	36
A11	37
A11	38
A11	39
A11	40
A12	1
A12	2
A12	3
A12	4
A12	5
A12	6
A12	7
A12	8
A12	9
A12	10
A12	11
A12	12
A12	13
A12	14
A12	15
A12	16
A12	17
A12	18
A12	19
A12	20
A12	21
A12	22
A12	23
A12	24
A12	25
A12	26
A12	27
A12	28
A12	29
A12	30
A12	31
A12	32
A12	33
A12	34
A12	35
A12	36
A12	37
A12	38
A12	39
A12	40
B1	1	GAPDH2	0.127936	-0.00355297
B1	2	GAPDH2	0.133578	0.00248266
B1	3	GAPDH2	0.129919	-0.000783384
B1	4	GAPDH2	0.131058	0.000749565
B1	5	GAPDH2	0.13129	0.00137518
B1	6	GAPDH2	0.129332	-0.000188911
B1	7	GAPDH2	0.130047	0.000918848
B1	8	GAPDH2	0.125134	-0.00360013
B1	9	GAPDH2	0.127651	-0.000690255
B1	10	GAPDH2	0.130166	0.00221908
B1	11	GAPDH2	0.13682	0.0092661
B1	12	GAPDH2	0.155939	0.028779
B1	13	GAPDH2	0.177984	0.0512175
B1	14	GAPDH2	0.229439	0.103066
B1	15	GAPDH2	0.32655	0.20057
B1	16	GAPDH2	0.502451	0.376865
B1	17	GAPDH2	0.771819	0.646627
B1	18	GAPDH2	1.09765	0.972855
B1	19	GAPDH2	1.39225	1.26785
B1	20	GAPDH2	1.64696	1.52295
B1	21	GAPDH2	1.8659	1.74228
B1	22	GAPDH2	2.04453	1.9213
B1	23	GAPDH2	2.19595	2.07312
B1	24	GAPDH2	2.32284	2.2004
B1	25	GAPDH2	2.42325	2.3012
B1	26	GAPDH2	2.49419	2.37254
B1	27	GAPDH2	2.55366	2.4324
B1	28	GAPDH2	2.6046	2.48373
B1	29	GAPDH2	2.65117	2.5307
B1	30	GAPDH2	2.6837	2.56362
B1	31	GAPDH2	2.70774	2.58806
B1	32	GAPDH2	2.7422	2.62291
B1	33	GAPDH2	2.74868	2.62978
B1	34	GAPDH2	2.77452	2.65601
B1	35	GAPDH2	2.78144	2.66333
B1	36	GAPDH2	2.79906	2.68135
B1	37	GAPDH2	2.80453	2.68721
B1	38	GAPDH2	2.80153	2.6846
B1	39	GAPDH2	2.80633	2.68979
B1	40	GAPDH2	2.80721	2.69106
B2	1	GAPDH2	0.125069	-0.00368715
B2	2	GAPDH2	0.129225	0.0011318
B2	3	GAPDH2	0.127068	-0.000361806
B2	4	GAPDH2	0.127284	0.000517044
B2	5	GAPDH2	0.126221	0.000116793
B2	6	GAPDH2	0.125676	0.000234611
B2	7	GAPDH2	0.126339	0.00156106
B2	8	GAPDH2	0.121219	-0.00289558
B2	9	GAPDH2	0.122468	-0.000984052
B2	10	GAPDH2	0.124601	0.00181193
B2	11	GAPDH2	0.132357	0.0102314
B2	12	GAPDH2	0.150953	0.0294904
B2	13	GAPDH2	0.172774	0.0519749
B2	14	GAPDH2	0.224079	0.103943
B2	15	GAPDH2	0.321243	0.20177
B2	16	GAPDH2	0.495709	0.376899
B2	17	GAPDH2	0.770121	0.651974
B2	18	GAPDH2	1.10303	0.985542
B2	19	GAPDH2	1.40963	1.29281
B2	20	GAPDH2	1.66196	1.5458
B2	21	GAPDH2	1.89839	1.7829
B2	22	GAPDH2	2.08864	1.97381
B2	23	GAPDH2	2.24008	2.12591
B2	24	GAPDH2	2.35622	2.24271
B2	25	GAPDH2	2.44916	2.33632
B2	26	GAPDH2	2.53023	2.41805
B2	27	GAPDH2	2.58856	2.47705
B2	28	GAPDH2	2.64336	2.53251
B2	29	GAPDH2	2.68295	2.57276
B2	30	GAPDH2	2.71442	2.6049
B2	31	GAPDH2	2.75018	2.64132
B2	32	GAPDH2	2.77038	2.66218
B2	33	GAPDH2	2.78597	2.67843
B2	34	GAPDH2	2.80589	2.69901
B2	35	GAPDH2	2.81542	2.70921
B2	36	GAPDH2	2.82297	2.71743
B2	37	GAPDH2	2.83549	2.7306
B2	38	GAPDH2	2.83489	2.73067
B2	39	GAPDH2	2.84001	2.73645
B2	40	GAPDH2	2.83857	2.73567
B3	1	GAPDH2	0.124107	-0.0048954
B3	2	GAPDH2	0.128593	0.000470748
B3	3	GAPDH2	0.127082	-0.000159471
B3	4	GAPDH2	0.126759	0.000398454
B3	5	GAPDH2	0.125629	0.000149303
B3	6	GAPDH2	0.125199	0.000599464
B3	7	GAPDH2	0.125179	0.00145999
B3	8	GAPDH2	0.119277	-0.0035615
B3	9	GAPDH2	0.120282	-0.00167576
B3	10	GAPDH2	0.123866	0.00278952
B3	11	GAPDH2	0.130007	0.00981107
B3	12	GAPDH2	0.151083	0.0317679
B3	13	GAPDH2	0.169697	0.0512618
B3	14	GAPDH2	0.22135	0.103796
B3	15	GAPDH2	0.318294	0.20162
B3	16	GAPDH2	0.492144	0.376352
B3	17	GAPDH2	0.766894	0.651982
B3	18	GAPDH2	1.10264	0.988605
B3	19	GAPDH2	1.41623	1.30308
B3	20	GAPDH2	1.69021	1.57794
B3	21	GAPDH2	1.92194	1.81055
B3	22	GAPDH2	2.1105	1.99999
B3	23	GAPDH2	2.27088	2.16126
B3	24	GAPDH2	2.38505	2.27631
B3	25	GAPDH2	2.47762	2.36975
B3	26	GAPDH2	2.55487	2.44788
B3	27	GAPDH2	2.62459	2.51849
B3	28	GAPDH2	2.67366	2.56843
B3	29	GAPDH2	2.71734	2.613
B3	30	GAPDH2	2.75242	2.64896
B3	31	GAPDH2	2.78046	2.67788
B3	32	GAPDH2	2.80297	2.70127
B3	33	GAPDH2	2.81841	2.71759
B3	34	GAPDH2	2.83439	2.73445
B3	35	GAPDH2	2.84185	2.74278
B3	36	GAPDH2	2.85059	2.75241
B3	37	GAPDH2	2.86339	2.76609
B3	38	GAPDH2	2.86463	2.76821
B3	39	GAPDH2	2.86848	2.77294
B3	40	GAPDH2	2.86622	2.77156
B4	1	ARSB	0.114545	-0.00324694
B4	2	ARSB	0.118966	0.00172838
B4	3	ARSB	0.1193	0.00261592
B4	4	ARSB	0.118693	0.00256246
B4	5	ARSB	0.117311	0.00173416
B4	6	ARSB	0.117132	0.00210988
B4	7	ARSB	0.117565	0.00309661
B4	8	ARSB	0.109957	-0.00395808
B4	9	ARSB	0.109455	-0.00390647
B4	10	ARSB	0.110039	-0.00276793
B4	11	ARSB	0.109116	-0.0031376
B4	12	ARSB	0.114586	0.00288646
B4	13	ARSB	0.108394	-0.00275139
B4	14	ARSB	0.107621	-0.00297047
B4	15	ARSB	0.10776	-0.00227748
B4	16	ARSB	0.107235	-0.0022494
B4	17	ARSB	0.107735	-0.00119567
B4	18	ARSB	0.108632	0.000255394
B4	19	ARSB	0.110384	0.00256146
B4	20	ARSB	0.114661	0.00739217
B4	21	ARSB	0.12402	0.0173052
B4	22	ARSB	0.142698	0.0365366
B4	23	ARSB	0.179359	0.0737516
B4	24	ARSB	0.249795	0.144742
B4	25	ARSB	0.379007	0.274508
B4	26	ARSB	0.597324	0.493378
B4	27	ARSB	0.897832	0.79444
B4	28	ARSB	1.16352	1.06068
B4	29	ARSB	1.3759	1.27362
B4	30	ARSB	1.57324	1.47151
B4	31	ARSB	1.77568	1.6745
B4	32	ARSB	1.92975	1.82913
B4	33	ARSB	2.06286	1.96279
B4	34	ARSB	2.17317	2.07365
B4	35	ARSB	2.26361	2.16465
B4	36	ARSB	2.3392	2.24079
B4	37	ARSB	2.40745	2.3096
B4	38	ARSB	2.46492	2.36762
B4	39	ARSB	2.50832	2.41158
B4	40	ARSB	2.55133	2.45514
B5	1	ARSB	0.113081	-0.00236239
B5	2	ARSB	0.118846	0.00397095
B5	3	ARSB	0.117277	0.00296994
B5	4	ARSB	0.116966	0.0032268
B5	5	ARSB	0.115702	0.0025303
B5	6	ARSB	0.113715	0.00111212
B5	7	ARSB	0.11425	0.00221448
B5	8	ARSB	0.10783	-0.00363712
B5	9	ARSB	0.106997	-0.00390176
B5	10	ARSB	0.10665	-0.00368104
B5	11	ARSB	0.106969	-0.00279438
B5	12	ARSB	0.112198	0.00300326
B5	13	ARSB	0.105806	-0.00282134
B5	14	ARSB	0.104959	-0.00309979
B5	15	ARSB	0.104406	-0.00308525
B5	16	ARSB	0.105197	-0.00172556
B5	17	ARSB	0.105241	-0.0011138
B5	18	ARSB	0.106508	0.000721589
B5	19	ARSB	0.107862	0.00264316
B5	20	ARSB	0.112089	0.00743839
B5	21	ARSB	0.122052	0.0179698
B5	22	ARSB	0.139835	0.0363203
B5	23	ARSB	0.17776	0.0748138
B5	24	ARSB	0.246523	0.144144
B5	25	ARSB	0.375285	0.273475
B5	26	ARSB	0.594571	0.493328
B5	27	ARSB	0.902793	0.802119
B5	28	ARSB	1.19053	1.09042
B5	29	ARSB	1.41259	1.31305
B5	30	ARSB	1.62426	1.52529
B5	31	ARSB	1.82897	1.73057
B5	32	ARSB	1.99731	1.89948
B5	33	ARSB	2.13112	2.03386
B5	34	ARSB	2.24993	2.15323
B5	35	ARSB	2.3466	2.25047
B5	36	ARSB	2.42376	2.32819
B5	37	ARSB	2.49094	2.39595
B5	38	ARSB	2.54567	2.45124
B5	39	ARSB	2.59279	2.49893
B5	40	ARSB	2.63909	2.5458
B6	1	ARSB	0.122875	-0.00262743
B6	2	ARSB	0.128232	0.00335499
B6	3	ARSB	0.127065	0.0028133
B6	4	ARSB	0.125841	0.00221439
B6	5	ARSB	0.125327	0.00232542
B6	6	ARSB	0.125162	0.00278596
B6	7	ARSB	0.124569	0.00281775
B6	8	ARSB	0.11729	-0.00383606
B6	9	ARSB	0.116426	-0.00407413
B6	10	ARSB	0.116492	-0.00338352
B6	11	ARSB	0.115549	-0.00370069
B6	12	ARSB	0.121728	0.0031035
B6	13	ARSB	0.114694	-0.00330596
B6	14	ARSB	0.114674	-0.00270001
B6	15	ARSB	0.114536	-0.00221251
B6	16	ARSB	0.114012	-0.00211197
B6	17	ARSB	0.113371	-0.00212716
B6	18	ARSB	0.115597	0.000723829
B6	19	ARSB	0.117423	0.00317548
B6	20	ARSB	0.121115	0.00749236
B6	21	ARSB	0.130788	0.0177902
B6	22	ARSB	0.150422	0.0380502
B6	23	ARSB	0.186057	0.0743096
B6	24	ARSB	0.255071	0.143949
B6	25	ARSB	0.382063	0.271567
B6	26	ARSB	0.599147	0.489276
B6	27	ARSB	0.907839	0.798593
B6	28	ARSB	1.19634	1.08772
B6	29	ARSB	1.4224	1.3144
B6	30	ARSB	1.63241	1.52504
B6	31	ARSB	1.83572	1.72898
B6	32	ARSB	2.00206	1.89594
B6	33	ARSB	2.13857	2.03307
B6	34	ARSB	2.25562	2.15076
B6	35	ARSB	2.34827	2.24403
B6	36	ARSB	2.42571	2.32209
B6	37	ARSB	2.48962	2.38663
B6	38	ARSB	2.55405	2.45168
B6	39	ARSB	2.60115	2.49941
B6	40	ARSB	2.63668	2.53556
B7	1	NIP2	0.0991066	-0.00178158
B7	2	NIP2	0.10369	0.00321436
B7	3	NIP2	0.102203	0.00214043
B7	4	NIP2	0.10227	0.00262081
B7	5	NIP2	0.10169	0.00245421
B7	6	NIP2	0.100959	0.0021356
B7	7	NIP2	0.100734	0.00232368
B7	8	NIP2	0.0954666	-0.00253064
B7	9	NIP2	0.0949511	-0.00263318
B7	10	NIP2	0.0947616	-0.00240974
B7	11	NIP2	0.0946323	-0.002126
B7	12	NIP2	0.099263	0.0029177
B7	13	NIP2	0.0937997	-0.00213266
B7	14	NIP2	0.0930113	-0.00250809
B7	15	NIP2	0.0921138	-0.00299251
B7	16	NIP2	0.0926165	-0.00207689
B7	17	NIP2	0.0915844	-0.00269598
B7	18	NIP2	0.0919971	-0.00187028
B7	19	NIP2	0.0923555	-0.00109894
B7	20	NIP2	0.0920736	-0.000967779
B7	21	NIP2	0.0932838	0.00065543
B7	22	NIP2	0.0954127	0.00319727
B7	23	NIP2	0.0994	0.00759754
B7	24	NIP2	0.107651	0.0162618
B7	25	NIP2	0.12422	0.0332438
B7	26	NIP2	0.156372	0.0658083
B7	27	NIP2	0.218233	0.128082
B7	28	NIP2	0.33205	0.242313
B7	29	NIP2	0.526027	0.436702
B7	30	NIP2	0.81388	0.724968
B7	31	NIP2	1.12127	1.03277
B7	32	NIP2	1.37714	1.28905
B7	33	NIP2	1.57168	1.48401
B7	34	NIP2	1.77143	1.68417
B7	35	NIP2	1.94551	1.85867
B7	36	NIP2	2.07929	1.99286
B7	37	NIP2	2.19703	2.11101
B7	38	NIP2	2.28092	2.19531
B7	39	NIP2	2.35434	2.26914
B7	40	NIP2	2.41415	2.32937
B8	1	NIP2	0.102109	-0.00350645
B8	2	NIP2	0.108761	0.00365825
B8	3	NIP2	0.108301	0.00371204
B8	4	NIP2	0.106601	0.00252455
B8	5	NIP2	0.106128	0.00256422
B8	6	NIP2	0.105912	0.00286149
B8	7	NIP2	0.105047	0.00251009
B8	8	NIP2	0.0982563	-0.00376775
B8	9	NIP2	0.0974738	-0.00403721
B8	10	NIP2	0.0982756	-0.00272237
B8	11	NIP2	0.0975888	-0.00289604
B8	12	NIP2	0.102819	0.00284747
B8	13	NIP2	0.0973648	-0.00209389
B8	14	NIP2	0.0963048	-0.00264081
B8	15	NIP2	0.09502	-0.0034126
B8	16	NIP2	0.0963254	-0.00159408
B8	17	NIP2	0.0955921	-0.00181435
B8	18	NIP2	0.0951997	-0.00169364
B8	19	NIP2	0.0950156	-0.00136469
B8	20	NIP2	0.0952909	-0.000576229
B8	21	NIP2	0.0960042	0.000650075
B8	22	NIP2	0.0979365	0.00309548
B8	23	NIP2	0.102176	0.00784823
B8	24	NIP2	0.111065	0.0172499
B8	25	NIP2	0.128422	0.03512
B8	26	NIP2	0.161248	0.0684592
B8	27	NIP2	0.224676	0.1324
B8	28	NIP2	0.340237	0.248475
B8	29	NIP2	0.534768	0.443518
B8	30	NIP2	0.814873	0.724137
B8	31	NIP2	1.10691	1.01668
B8	32	NIP2	1.33777	1.24806
B8	33	NIP2	1.52495	1.43575
B8	34	NIP2	1.72576	1.63707
B8	35	NIP2	1.8982	1.81003
B8	36	NIP2	2.0317	1.94404
B8	37	NIP2	2.14688	2.05974
B8	38	NIP2	2.24026	2.15363
B8	39	NIP2	2.30962	2.2235
B8	40	NIP2	2.37652	2.29092
B9	1	NIP2	0.104621	-0.00159597
B9	2	NIP2	0.109673	0.00395621
B9	3	NIP2	0.108052	0.00283513
B9	4	NIP2	0.108042	0.00332556
B9	5	NIP2	0.107346	0.00313034
B9	6	NIP2	0.106588	0.00287287
B9	7	NIP2	0.105971	0.00275637
B9	8	NIP2	0.0994642	-0.00325035
B9	9	NIP2	0.0982888	-0.00392535
B9	10	NIP2	0.0991992	-0.00251455
B9	11	NIP2	0.097947	-0.00326633
B9	12	NIP2	0.103517	0.00280401
B9	13	NIP2	0.0970054	-0.00320722
B9	14	NIP2	0.0962226	-0.00348956
B9	15	NIP2	0.0969451	-0.00226671
B9	16	NIP2	0.0962378	-0.00247353
B9	17	NIP2	0.0957263	-0.0024847
B9	18	NIP2	0.0955616	-0.00214895
B9	19	NIP2	0.0964714	-0.000738764
B9	20	NIP2	0.0966388	-7.09573e-05
B9	21	NIP2	0.0966665	0.000457129
B9	22	NIP2	0.0981181	0.00240915
B9	23	NIP2	0.104455	0.00924639
B9	24	NIP2	0.112854	0.0181457
B9	25	NIP2	0.131282	0.0370746
B9	26	NIP2	0.165628	0.0719205
B9	27	NIP2	0.233732	0.140525
B9	28	NIP2	0.353153	0.260446
B9	29	NIP2	0.555758	0.463552
B9	30	NIP2	0.83224	0.740535
B9	31	NIP2	1.10626	1.01506
B9	32	NIP2	1.31341	1.2227
B9	33	NIP2	1.49121	1.401
B9	34	NIP2	1.67594	1.58624
B9	35	NIP2	1.85836	1.76915
B9	36	NIP2	1.98447	1.89576
B9	37	NIP2	2.09734	2.00914
B9	38	NIP2	2.1931	2.10539
B9	39	NIP2	2.27002	2.18282
B9	40	NIP2	2.32891	2.24221
B10	1
B10	2
B10	3
B10	4
B10	5
B10	6
B10	7
B10	8
B10	9
B10	10
B10	11
B10	12
B10	13
B10	14
B10	15
B10	16
B10	17
B10	18
B10	19
B10	20
B10	21
B10	22
B10	23
B10	24
B10	25
B10	26
B10	27
B10	28
B10	29
B10	30
B10	31
B10	32
B10	33
B10	34
B10	35
B10	36
B10	37
B10	38
B10	39
B10	40
B11	1
B11	2
B11	3
B11	4
B11	5
B11	6
B11	7
B11	8
B11	9
B11	10
B11	11
B11	12
B11	13
B11	14
B11	15
B11	16
B11	17
B11	18
B11	19
B11	20
B11	21
B11	22
B11	23
B11	24
B11	25
B11	26
B11	27
B11	28
B11	29
B11	30
B11	31
B11	32
B11	33
B11	34
B11	35
B11	36
B11	37
B11	38
B11	39
B11	40
B12	1
B12	2
B12	3
B12	4
B12	5
B12	6
B12	7
B12	8
B12	9
B12	10
B12	11
B12	12
B12	13
B12	14
B12	15
B12	16
B12	17
B12	18
B12	19
B12	20
B12	21
B12	22
B12	23
B12	24
B12	25
B12	26
B12	27
B12	28
B12	29
B12	30
B12	31
B12	32
B12	33
B12	34
B12	35
B12	36
B12	37
B12	38
B12	39
B12	40
C1	1	GAPDH2	0.119938	-3.35119e-05
C1	2	GAPDH2	0.124526	0.00408745
C1	3	GAPDH2	0.123593	0.00268784
C1	4	GAPDH2	0.122885	0.00151312
C1	5	GAPDH2	0.123023	0.00118442
C1	6	GAPDH2	0.122953	0.000647685
C1	7	GAPDH2	0.122707	-6.50508e-05
C1	8	GAPDH2	0.117834	-0.00540476
C1	9	GAPDH2	0.118085	-0.00562129
C1	10	GAPDH2	0.119724	-0.00444893
C1	11	GAPDH2	0.123873	-0.000766496
C1	12	GAPDH2	0.13538	0.0102735
C1	13	GAPDH2	0.145281	0.0197074
C1	14	GAPDH2	0.174052	0.0480123
C1	15	GAPDH2	0.228608	0.102101
C1	16	GAPDH2	0.332757	0.205784
C1	17	GAPDH2	0.511354	0.383914
C1	18	GAPDH2	0.768442	0.640534
C1	19	GAPDH2	1.0518	0.923429
C1	20	GAPDH2	1.31114	1.1823
C1	21	GAPDH2	1.55075	1.42144
C1	22	GAPDH2	1.78076	1.65098
C1	23	GAPDH2	1.97015	1.83991
C1	24	GAPDH2	2.12102	1.99031
C1	25	GAPDH2	2.24953	2.11836
C1	26	GAPDH2	2.35308	2.22144
C1	27	GAPDH2	2.44251	2.3104
C1	28	GAPDH2	2.5074	2.37482
C1	29	GAPDH2	2.56233	2.42929
C1	30	GAPDH2	2.60662	2.47311
C1	31	GAPDH2	2.65007	2.5161
C1	32	GAPDH2	2.67622	2.54177
C1	33	GAPDH2	2.70785	2.57294
C1	34	GAPDH2	2.73869	2.60332
C1	35	GAPDH2	2.75575	2.6199
C1	36	GAPDH2	2.76519	2.62888
C1	37	GAPDH2	2.78447	2.64769
C1	38	GAPDH2	2.79314	2.6559
C1	39	GAPDH2	2.79868	2.66097
C1	40	GAPDH2	2.79921	2.66104
C2	1	GAPDH2	0.11225	-0.00234177
C2	2	GAPDH2	0.119202	0.00434666
C2	3	GAPDH2	0.118791	0.00367172
C2	4	GAPDH2	0.117408	0.00202502
C2	5	GAPDH2	0.116424	0.000777093
C2	6	GAPDH2	0.115815	-9.63049e-05
C2	7	GAPDH2	0.115719	-0.000456201
C2	8	GAPDH2	0.11022	-0.00621907
C2	9	GAPDH2	0.11101	-0.00569251
C2	10	GAPDH2	0.112549	-0.00441827
C2	11	GAPDH2	0.116195	-0.00103615
C2	12	GAPDH2	0.128939	0.0114447
C2	13	GAPDH2	0.137518	0.0197592
C2	14	GAPDH2	0.166166	0.0481434
C2	15	GAPDH2	0.221256	0.10297
C2	16	GAPDH2	0.325543	0.206993
C2	17	GAPDH2	0.501993	0.383179
C2	18	GAPDH2	0.754622	0.635544
C2	19	GAPDH2	1.03275	0.913412
C2	20	GAPDH2	1.29006	1.17046
C2	21	GAPDH2	1.52302	1.40315
C2	22	GAPDH2	1.74879	1.62865
C2	23	GAPDH2	1.94199	1.8216
C2	24	GAPDH2	2.08072	1.96006
C2	25	GAPDH2	2.21301	2.09209
C2	26	GAPDH2	2.31102	2.18983
C2	27	GAPDH2	2.39726	2.27581
C2	28	GAPDH2	2.45891	2.3372
C2	29	GAPDH2	2.52272	2.40074
C2	30	GAPDH2	2.56193	2.43968
C2	31	GAPDH2	2.6034	2.4809
C2	32	GAPDH2	2.63763	2.51486
C2	33	GAPDH2	2.65812	2.53508
C2	34	GAPDH2	2.68823	2.56493
C2	35	GAPDH2	2.7049	2.58134
C2	36	GAPDH2	2.71904	2.59521
C2	37	GAPDH2	2.73701	2.61292
C2	38	GAPDH2	2.74559	2.62124
C2	39	GAPDH2	2.75453	2.62991
C2	40	GAPDH2	2.75765	2.63277
C3	1	GAPDH2	0.12326	-0.00312411
C3	2	GAPDH2	0.129016	0.00238874
C3	3	GAPDH2	0.129602	0.00273144
C3	4	GAPDH2	0.129735	0.00262127
C3	5	GAPDH2	0.127724	0.000366948
C3	6	GAPDH2	0.128178	0.000577246
C3	7	GAPDH2	0.128614	0.000769961
C3	8	GAPDH2	0.121682	-0.00640535
C3	9	GAPDH2	0.1224	-0.00593036
C3	10	GAPDH2	0.123279	-0.00529452
C3	11	GAPDH2	0.127383	-0.00143353
C3	12	GAPDH2	0.141057	0.0119969
C3	13	GAPDH2	0.149007	0.0197036
C3	14	GAPDH2	0.176987	0.0474409
C3	15	GAPDH2	0.232592	0.102802
C3	16	GAPDH2	0.336643	0.206609
C3	17	GAPDH2	0.517033	0.386756
C3	18	GAPDH2	0.780411	0.649891
C3	19	GAPDH2	1.07699	0.946227
C3	20	GAPDH2	1.34705	1.21604
C3	21	GAPDH2	1.59521	1.46396
C3	22	GAPDH2	1.83349	1.70199
C3	23	GAPDH2	2.02788	1.89614
C3	24	GAPDH2	2.18041	2.04843
C3	25	GAPDH2	2.31005	2.17782
C3	26	GAPDH2	2.41115	2.27868
C3	27	GAPDH2	2.49737	2.36466
C3	28	GAPDH2	2.56337	2.43041
C3	29	GAPDH2	2.6213	2.4881
C3	30	GAPDH2	2.66315	2.52972
C3	31	GAPDH2	2.70115	2.56747
C3	32	GAPDH2	2.73775	2.60383
C3	33	GAPDH2	2.76117	2.627
C3	34	GAPDH2	2.7795	2.64509
C3	35	GAPDH2	2.7985	2.66385
C3	36	GAPDH2	2.81526	2.68036
C3	37	GAPDH2	2.83022	2.69508
C3	38	GAPDH2	2.83268	2.69729
C3	39	GAPDH2	2.84169	2.70606
C3	40	GAPDH2	2.84094	2.70507
C4	1	ARSB	0.10216	-0.00289228
C4	2	ARSB	0.108269	0.00374151
C4	3	ARSB	0.106965	0.00296271
C4	4	ARSB	0.105561	0.00208319
C4	5	ARSB	0.105354	0.0024012
C4	6	ARSB	0.104463	0.00203563
C4	7	ARSB	0.104154	0.00225073
C4	8	ARSB	0.097879	-0.00349888
C4	9	ARSB	0.0972621	-0.00359088
C4	10	ARSB	0.0975037	-0.00282437
C4	11	ARSB	0.0961906	-0.00361255
C4	12	ARSB	0.102385	0.00310715
C4	13	ARSB	0.0960297	-0.00272367
C4	14	ARSB	0.0959839	-0.00224449
C4	15	ARSB	0.094878	-0.00282554
C4	16	ARSB	0.0943105	-0.00286808
C4	17	ARSB	0.0949415	-0.00171219
C4	18	ARSB	0.096464	0.000335235
C4	19	ARSB	0.0981147	0.00251083
C4	20	ARSB	0.103293	0.00821396
C4	21	ARSB	0.110547	0.0159932
C4	22	ARSB	0.126688	0.0326587
C4	23	ARSB	0.159678	0.0661742
C4	24	ARSB	0.220455	0.127475
C4	25	ARSB	0.333487	0.241033
C4	26	ARSB	0.519394	0.427465
C4	27	ARSB	0.75493	0.663525
C4	28	ARSB	0.964735	0.873855
C4	29	ARSB	1.15145	1.06109
C4	30	ARSB	1.34538	1.25555
C4	31	ARSB	1.53186	1.44256
C4	32	ARSB	1.69492	1.60614
C4	33	ARSB	1.83277	1.74452
C4	34	ARSB	1.97661	1.88888
C4	35	ARSB	2.08317	1.99596
C4	36	ARSB	2.16992	2.08324
C4	37	ARSB	2.25005	2.16389
C4	38	ARSB	2.32034	2.23471
C4	39	ARSB	2.38211	2.297
C4	40	ARSB	2.42967	2.34509
C5	1	ARSB	0.0986986	-0.0035269
C5	2	ARSB	0.104308	0.00258743
C5	3	ARSB	0.103962	0.00274543
C5	4	ARSB	0.103553	0.00284173
C5	5	ARSB	0.101497	0.00128997
C5	6	ARSB	0.102182	0.00247976
C5	7	ARSB	0.101099	0.00190148
C5	8	ARSB	0.0953041	-0.00338852
C5	9	ARSB	0.0942206	-0.00396731
C5	10	ARSB	0.0945644	-0.00311883
C5	11	ARSB	0.0943746	-0.002804
C5	12	ARSB	0.100604	0.0039303
C5	13	ARSB	0.09297	-0.00319914
C5	14	ARSB	0.0927292	-0.0029353
C5	15	ARSB	0.0928844	-0.00227542
C5	16	ARSB	0.0924758	-0.00217933
C5	17	ARSB	0.0920741	-0.00207626
C5	18	ARSB	0.0944473	0.000801589
C5	19	ARSB	0.0962259	0.0030849
C5	20	ARSB	0.0995053	0.00686895
C5	21	ARSB	0.108375	0.0162433
C5	22	ARSB	0.123144	0.0315173
C5	23	ARSB	0.154241	0.0631183
C5	24	ARSB	0.213827	0.123209
C5	25	ARSB	0.322718	0.232605
C5	26	ARSB	0.506385	0.416777
C5	27	ARSB	0.749909	0.660806
C5	28	ARSB	0.975972	0.887373
C5	29	ARSB	1.16883	1.08074
C5	30	ARSB	1.36856	1.28097
C5	31	ARSB	1.55735	1.47026
C5	32	ARSB	1.72046	1.63388
C5	33	ARSB	1.85967	1.7736
C5	34	ARSB	2.00007	1.9145
C5	35	ARSB	2.10768	2.02262
C5	36	ARSB	2.18726	2.1027
C5	37	ARSB	2.2679	2.18384
C5	38	ARSB	2.33195	2.2484
C5	39	ARSB	2.39119	2.30814
C5	40	ARSB	2.43551	2.35297
C6	1	ARSB	0.108801	-0.00250851
C6	2	ARSB	0.113668	0.00294096
C6	3	ARSB	0.113248	0.0031027
C6	4	ARSB	0.112395	0.0028326
C6	5	ARSB	0.11074	0.00175938
C6	6	ARSB	0.110091	0.00169268
C6	7	ARSB	0.10963	0.00181466
C6	8	ARSB	0.104122	-0.00311076
C6	9	ARSB	0.102894	-0.00375709
C6	10	ARSB	0.102863	-0.00320479
C6	11	ARSB	0.102594	-0.00289177
C6	12	ARSB	0.10762	0.00271646
C6	13	ARSB	0.10119	-0.0031306
C6	14	ARSB	0.101416	-0.00232259
C6	15	ARSB	0.10021	-0.00294629
C6	16	ARSB	0.100543	-0.00203036
C6	17	ARSB	0.101566	-0.000425258
C6	18	ARSB	0.101472	6.34087e-05
C6	19	ARSB	0.103931	0.00310456
C6	20	ARSB	0.106977	0.00673306
C6	21	ARSB	0.114961	0.0152992
C6	22	ARSB	0.131322	0.0322425
C6	23	ARSB	0.162665	0.0641687
C6	24	ARSB	0.223296	0.125382
C6	25	ARSB	0.333565	0.236233
C6	26	ARSB	0.518142	0.421392
C6	27	ARSB	0.755006	0.658839
C6	28	ARSB	0.97562	0.880036
C6	29	ARSB	1.16696	1.07196
C6	30	ARSB	1.3692	1.27478
C6	31	ARSB	1.55707	1.46323
C6	32	ARSB	1.72504	1.63179
C6	33	ARSB	1.88	1.78733
C6	34	ARSB	2.01202	1.91993
C6	35	ARSB	2.11988	2.02838
C6	36	ARSB	2.20546	2.11453
C6	37	ARSB	2.28882	2.19848
C6	38	ARSB	2.35048	2.26072
C6	39	ARSB	2.40622	2.31705
C6	40	ARSB	2.45478	2.36618
C7	1	NIP2	0.0958027	-0.00145503
C7	2	NIP2	0.0996916	0.00284588
C7	3	NIP2	0.0986777	0.00224395
C7	4	NIP2	0.0983042	0.00228247
C7	5	NIP2	0.0983543	0.00274457
C7	6	NIP2	0.0980251	0.0028273
C7	7	NIP2	0.0966423	0.00185649
C7	8	NIP2	0.0917665	-0.00260726
C7	9	NIP2	0.090157	-0.00380485
C7	10	NIP2	0.0910117	-0.00253805
C7	11	NIP2	0.0911065	-0.00203126
C7	12	NIP2	0.095326	0.00260014
C7	13	NIP2	0.090721	-0.0015928
C7	14	NIP2	0.0894304	-0.00247143
C7	15	NIP2	0.0889559	-0.0025339
C7	16	NIP2	0.088874	-0.00220383
C7	17	NIP2	0.0883722	-0.00229359
C7	18	NIP2	0.0892626	-0.000991205
C7	19	NIP2	0.0888173	-0.00102455
C7	20	NIP2	0.0887385	-0.000691385
C7	21	NIP2	0.0899037	0.000885881
C7	22	NIP2	0.0913216	0.00271579
C7	23	NIP2	0.0948214	0.00662751
C7	24	NIP2	0.101606	0.0138237
C7	25	NIP2	0.11515	0.0277799
C7	26	NIP2	0.141961	0.0550031
C7	27	NIP2	0.192421	0.105875
C7	28	NIP2	0.2817	0.195566
C7	29	NIP2	0.435239	0.349517
C7	30	NIP2	0.643403	0.558093
C7	31	NIP2	0.869279	0.784381
C7	32	NIP2	1.05739	0.972907
C7	33	NIP2	1.24221	1.15813
C7	34	NIP2	1.44784	1.36418
C7	35	NIP2	1.64358	1.56033
C7	36	NIP2	1.818	1.73516
C7	37	NIP2	1.96754	1.88512
C7	38	NIP2	2.0834	2.00139
C7	39	NIP2	2.18861	2.10701
C7	40	NIP2	2.26844	2.18725
C8	1	NIP2	0.0966015	-0.00205694
C8	2	NIP2	0.100517	0.00232824
C8	3	NIP2	0.101356	0.00363663
C8	4	NIP2	0.099329	0.00207919
C8	5	NIP2	0.0990405	0.00226028
C8	6	NIP2	0.0986694	0.00235865
C8	7	NIP2	0.0978777	0.00203655
C8	8	NIP2	0.0918404	-0.00353121
C8	9	NIP2	0.0917681	-0.00313396
C8	10	NIP2	0.0916881	-0.00274435
C8	11	NIP2	0.0917745	-0.00218845
C8	12	NIP2	0.0964636	0.00297026
C8	13	NIP2	0.0899894	-0.00303443
C8	14	NIP2	0.090519	-0.0020353
C8	15	NIP2	0.0897871	-0.00229768
C8	16	NIP2	0.0888678	-0.00274737
C8	17	NIP2	0.0900913	-0.00105432
C8	18	NIP2	0.0893062	-0.00136983
C8	19	NIP2	0.0889426	-0.00126394
C8	20	NIP2	0.0897472	1.02754e-05
C8	21	NIP2	0.090658	0.00139064
C8	22	NIP2	0.0909963	0.00219845
C8	23	NIP2	0.0947882	0.00645992
C8	24	NIP2	0.101948	0.0140888
C8	25	NIP2	0.115914	0.0285247
C8	26	NIP2	0.143137	0.0562169
C8	27	NIP2	0.192375	0.105925
C8	28	NIP2	0.284528	0.198547
C8	29	NIP2	0.434748	0.349237
C8	30	NIP2	0.634126	0.549084
C8	31	NIP2	0.844853	0.760281
C8	32	NIP2	1.0226	0.938502
C8	33	NIP2	1.20535	1.12171
C8	34	NIP2	1.41291	1.32975
C8	35	NIP2	1.60411	1.52141
C8	36	NIP2	1.75923	1.677
C8	37	NIP2	1.91578	1.83402
C8	38	NIP2	2.02365	1.94237
C8	39	NIP2	2.12376	2.04294
C8	40	NIP2	2.2029	2.12256
C9	1	NIP2	0.0944658	-0.0019674
C9	2	NIP2	0.0992027	0.00321294
C9	3	NIP2	0.0979673	0.0024209
C9	4	NIP2	0.0977292	0.00262622
C9	5	NIP2	0.0975503	0.00289066
C9	6	NIP2	0.0963038	0.0020876
C9	7	NIP2	0.0957813	0.0020085
C9	8	NIP2	0.0911785	-0.00215098
C9	9	NIP2	0.0906227	-0.0022634
C9	10	NIP2	0.0898547	-0.00258801
C9	11	NIP2	0.0883202	-0.00367909
C9	12	NIP2	0.0931025	0.00154659
C9	13	NIP2	0.0886311	-0.00248135
C9	14	NIP2	0.088607	-0.00206212
C9	15	NIP2	0.0880999	-0.00212583
C9	16	NIP2	0.087097	-0.00268531
C9	17	NIP2	0.0885678	-0.000771088
C9	18	NIP2	0.0870746	-0.00182091
C9	19	NIP2	0.0874427	-0.00100947
C9	20	NIP2	0.0880826	7.38335e-05
C9	21	NIP2	0.0881313	0.00056596
C9	22	NIP2	0.0894737	0.00235172
C9	23	NIP2	0.0937441	0.00706557
C9	24	NIP2	0.0998657	0.0136305
C9	25	NIP2	0.113469	0.0276773
C9	26	NIP2	0.139389	0.0540401
C9	27	NIP2	0.18638	0.101475
C9	28	NIP2	0.274774	0.190313
C9	29	NIP2	0.412783	0.328765
C9	30	NIP2	0.591166	0.507592
C9	31	NIP2	0.765041	0.68191
C9	32	NIP2	0.907963	0.825275
C9	33	NIP2	1.05847	0.976225
C9	34	NIP2	1.23747	1.15567
C9	35	NIP2	1.41517	1.33381
C9	36	NIP2	1.56168	1.48077
C9	37	NIP2	1.70349	1.62301
C9	38	NIP2	1.82112	1.74109
C9	39	NIP2	1.9372	1.85762
C9	40	NIP2	2.0271	1.94796
C10	1
C10	2
C10	3
C10	4
C10	5
C10	6
C10	7
C10	8
C10	9
C10	10
C10	11
C10	12
C10	13
C10	14
C10	15
C10	16
C10	17
C10	18
C10	19
C10	20
C10	21
C10	22
C10	23
C10	24
C10	25
C10	26
C10	27
C10	28
C10	29
C10	30
C10	31
C10	32
C10	33
C10	34
C10	35
C10	36
C10	37
C10	38
C10	39
C10	40
C11	1
C11	2
C11	3
C11	4
C11	5
C11	6
C11	7
C11	8
C11	9
C11	10
C11	11
C11	12
C11	13
C11	14
C11	15
C11	16
C11	17
C11	18
C11	19
C11	20
C11	21
C11	22
C11	23
C11	24
C11	25
C11	26
C11	27
C11	28
C11	29
C11	30
C11	31
C11	32
C11	33
C11	34
C11	35
C11	36
C11	37
C11	38
C11	39
C11	40
C12	1
C12	2
C12	3
C12	4
C12	5
C12	6
C12	7
C12	8
C12	9
C12	10
C12	11
C12	12
C12	13
C12	14
C12	15
C12	16
C12	17
C12	18
C12	19
C12	20
C12	21
C12	22
C12	23
C12	24
C12	25
C12	26
C12	27
C12	28
C12	29
C12	30
C12	31
C12	32
C12	33
C12	34
C12	35
C12	36
C12	37
C12	38
C12	39
C12	40
D1	1
D1	2
D1	3
D1	4
D1	5
D1	6
D1	7
D1	8
D1	9
D1	10
D1	11
D1	12
D1	13
D1	14
D1	15
D1	16
D1	17
D1	18
D1	19
D1	20
D1	21
D1	22
D1	23
D1	24
D1	25
D1	26
D1	27
D1	28
D1	29
D1	30
D1	31
D1	32
D1	33
D1	34
D1	35
D1	36
D1	37
D1	38
D1	39
D1	40
D2	1
D2	2
D2	3
D2	4
D2	5
D2	6
D2	7
D2	8
D2	9
D2	10
D2	11
D2	12
D2	13
D2	14
D2	15
D2	16
D2	17
D2	18
D2	19
D2	20
D2	21
D2	22
D2	23
D2	24
D2	25
D2	26
D2	27
D2	28
D2	29
D2	30
D2	31
D2	32
D2	33
D2	34
D2	35
D2	36
D2	37
D2	38
D2	39
D2	40
D3	1
D3	2
D3	3
D3	4
D3	5
D3	6
D3	7
D3	8
D3	9
D3	10
D3	11
D3	12
D3	13
D3	14
D3	15
D3	16
D3	17
D3	18
D3	19
D3	20
D3	21
D3	22
D3	23
D3	24
D3	25
D3	26
D3	27
D3	28
D3	29
D3	30
D3	31
D3	32
D3	33
D3	34
D3	35
D3	36
D3	37
D3	38
D3	39
D3	40
D4	1
D4	2
D4	3
D4	4
D4	5
D4	6
D4	7
D4	8
D4	9
D4	10
D4	11
D4	12
D4	13
D4	14
D4	15
D4	16
D4	17
D4	18
D4	19
D4	20
D4	21
D4	22
D4	23
D4	24
D4	25
D4	26
D4	27
D4	28
D4	29
D4	30
D4	31
D4	32
D4	33
D4	34
D4	35
D4	36
D4	37
D4	38
D4	39
D4	40
D5	1
D5	2
D5	3
D5	4
D5	5
D5	6
D5	7
D5	8
D5	9
D5	10
D5	11
D5	12
D5	13
D5	14
D5	15
D5	16
D5	17
D5	18
D5	19
D5	20
D5	21
D5	22
D5	23
D5	24
D5	25
D5	26
D5	27
D5	28
D5	29
D5	30
D5	31
D5	32
D5	33
D5	34
D5	35
D5	36
D5	37
D5	38
D5	39
D5	40
D6	1
D6	2
D6	3
D6	4
D6	5
D6	6
D6	7
D6	8
D6	9
D6	10
D6	11
D6	12
D6	13
D6	14
D6	15
D6	16
D6	17
D6	18
D6	19
D6	20
D6	21
D6	22
D6	23
D6	24
D6	25
D6	26
D6	27
D6	28
D6	29
D6	30
D6	31
D6	32
D6	33
D6	34
D6	35
D6	36
D6	37
D6	38
D6	39
D6	40
D7	1
D7	2
D7	3
D7	4
D7	5
D7	6
D7	7
D7	8
D7	9
D7	10
D7	11
D7	12
D7	13
D7	14
D7	15
D7	16
D7	17
D7	18
D7	19
D7	20
D7	21
D7	22
D7	23
D7	24
D7	25
D7	26
D7	27
D7	28
D7	29
D7	30
D7	31
D7	32
D7	33
D7	34
D7	35
D7	36
D7	37
D7	38
D7	39
D7	40
D8	1
D8	2
D8	3
D8	4
D8	5
D8	6
D8	7
D8	8
D8	9
D8	10
D8	11
D8	12
D8	13
D8	14
D8	15
D8	16
D8	17
D8	18
D8	19
D8	20
D8	21
D8	22
D8	23
D8	24
D8	25
D8	26
D8	27
D8	28
D8	29
D8	30
D8	31
D8	32
D8	33
D8	34
D8	35
D8	36
D8	37
D8	38
D8	39
D8	40
D9	1
D9	2
D9	3
D9	4
D9	5
D9	6
D9	7
D9	8
D9	9
D9	10
D9	11
D9	12
D9	13
D9	14
D9	15
D9	16
D9	17
D9	18
D9	19
D9	20
D9	21
D9	22
D9	23
D9	24
D9	25
D9	26
D9	27
D9	28
D9	29
D9	30
D9	31
D9	32
D9	33
D9	34
D9	35
D9	36
D9	37
D9	38
D9	39
D9	40
D10	1
D10	2
D10	3
D10	4
D10	5
D10	6
D10	7
D10	8
D10	9
D10	10
D10	11
D10	12
D10	13
D10	14
D10	15
D10	16
D10	17
D10	18
D10	19
D10	20
D10	21
D10	22
D10	23
D10	24
D10	25
D10	26
D10	27
D10	28
D10	29
D10	30
D10	31
D10	32
D10	33
D10	34
D10	35
D10	36
D10	37
D10	38
D10	39
D10	40
D11	1
D11	2
D11	3
D11	4
D11	5
D11	6
D11	7
D11	8
D11	9
D11	10
D11	11
D11	12
D11	13
D11	14
D11	15
D11	16
D11	17
D11	18
D11	19
D11	20
D11	21
D11	22
D11	23
D11	24
D11	25
D11	26
D11	27
D11	28
D11	29
D11	30
D11	31
D11	32
D11	33
D11	34
D11	35
D11	36
D11	37
D11	38
D11	39
D11	40
D12	1
D12	2
D12	3
D12	4
D12	5
D12	6
D12	7
D12	8
D12	9
D12	10
D12	11
D12	12
D12	13
D12	14
D12	15
D12	16
D12	17
D12	18
D12	19
D12	20
D12	21
D12	22
D12	23
D12	24
D12	25
D12	26
D12	27
D12	28
D12	29
D12	30
D12	31
D12	32
D12	33
D12	34
D12	35
D12	36
D12	37
D12	38
D12	39
D12	40
E1	1
E1	2
E1	3
E1	4
E1	5
E1	6
E1	7
E1	8
E1	9
E1	10
E1	11
E1	12
E1	13
E1	14
E1	15
E1	16
E1	17
E1	18
E1	19
E1	20
E1	21
E1	22
E1	23
E1	24
E1	25
E1	26
E1	27
E1	28
E1	29
E1	30
E1	31
E1	32
E1	33
E1	34
E1	35
E1	36
E1	37
E1	38
E1	39
E1	40
E2	1
E2	2
E2	3
E2	4
E2	5
E2	6
E2	7
E2	8
E2	9
E2	10
E2	11
E2	12
E2	13
E2	14
E2	15
E2	16
E2	17
E2	18
E2	19
E2	20
E2	21
E2	22
E2	23
E2	24
E2	25
E2	26
E2	27
E2	28
E2	29
E2	30
E2	31
E2	32
E2	33
[truncated: 1,847 more rows]

## Sheet: BioGroup Analysis Result
Block Type	96alum
Chemistry	SYBR_GREEN
Experiment File Name	D:\Applied Biosystems\7500\experiments\SURYA\SURYA-T4-ARS-NIP.eds
Experiment Run End Time	2024-10-31 13:59:10 PM EDT
Instrument Type	sds7500
Passive Reference	ROX
Biogroup Name	Target Name	Task	RQ	RQ Min	RQ Max	Cт Mean	ΔCт Mean	ΔCт SE	ΔΔCт
Analysis Type	Singleplex
Endogenous Control	GAPDH2
RQ Min/Max Confidence Level	95.0
Reference Biogroup Name

## Sheet: Technical Analysis Result
Block Type	96alum
Chemistry	SYBR_GREEN
Experiment File Name	D:\Applied Biosystems\7500\experiments\SURYA\SURYA-T4-ARS-NIP.eds
Experiment Run End Time	2024-10-31 13:59:10 PM EDT
Instrument Type	sds7500
Passive Reference	ROX
Sample Name	Target Name	Task	RQ	RQ Min	RQ Max	Cт Mean	ΔCт Mean	ΔCт SE	ΔΔCт
T4-1	ARSB	UNKNOWN	1	0.890093	1.12348	24.7916	7.85349	0.0604992	0
T4-1	NIP2	UNKNOWN	1	0.907387	1.10207	26.8567	9.91855	0.0505001	0
T4-2	ARSB	UNKNOWN	0.510104	0.503583	0.516709	24.6743	8.82462	0.00668492	0.971137
T4-2	NIP2	UNKNOWN	0.292472	0.269402	0.317518	27.5418	11.6922	0.0426941	1.77363
T4-3	ARSB	UNKNOWN	0.852103	0.821321	0.884038	24.8917	8.08439	0.0191185	0.2309
T4-3	NIP2	UNKNOWN	0.437733	0.431254	0.444309	27.9178	11.1104	0.00774826	1.19188
Analysis Type	Singleplex
Endogenous Control	GAPDH2
RQ Min/Max Confidence Level	95.0
Reference Sample	T4-1
