# Supplementary material for: Investigating potassium silicate efficacy and mechanisms for improving the strawberry agronomic traits and gray mold fungal resistance
Source: PeerJ. 2026 Apr 29;14:e21151. doi: 10.7717/peerj.21151 (PMC13135329; doi:10.7717/peerj.21151)
Supplement: Supplemental Information 8 [file peerj-14-21151-s008.zip › Raw data/Suply Fig 4_Raw data.xlsx]

## Sheet: Sheet1
Raw data for Supplementary Fig. 4 Silica content in strawberry plant samples treated with different concentrations of potassium-silicate. The data shows the Si concentrations in leaf and root samples measured using spectrophotometer analysis. The Si concentrations were analyzed from leaf and root samples collected in the fall of 2018.
Treatment	Rep	Root	Leaf
0mL	1	151.172	21.0211
0mL	2	144.175	22.5226
0mL	3	165.166	27.0271
2mL	1	132.133	46.5467
2mL	2	111.111	51.0512
2mL	3	132.133	46.5467
3mL	1	144.145	31.5322
3mL	2	156.157	34.5346
3mL	3	150.151	34.5352
4mL	1	234.235	39.0392
4mL	2	171.172	42.0422
4mL	3	192.193	45.0452
