# Supplementary material for: Investigating potassium silicate efficacy and mechanisms for improving the strawberry agronomic traits and gray mold fungal resistance
Source: PeerJ. 2026 Apr 29;14:e21151. doi: 10.7717/peerj.21151 (PMC13135329; doi:10.7717/peerj.21151)
Supplement: Supplemental Information 8 [file peerj-14-21151-s008.zip › Raw data/Table_1Raw data.xlsx]

## Sheet: Sheet1
Table 1 Efficacy of potassium silica foliar spray for improving plant growth and yield traits in strawberry plants under high tunnel conditions. Raw data for agronomic traits
Treatment	Rep	Genotypes	Markatable yeild	Non markatable yield		Treatment	Rep	Genotypes	Height (cm)	Width (cm)
0mL	1	Flavor	15	11		Control	1	Flavor	15	113.04
0mL	2	Flavor	9	7		Control	2	Flavor	19	147.58
0mL	3	Flavor	6	2		Control	3	Flavor	12	94.2
0mL	1	Flavor	17	18		Control	4	Flavor	15	84.78
0mL	2	Flavor	11	14		Control	5	Flavor	18	119.32
0mL	3	Flavor	18	21		Control	6	Flavor	17	119.32
0mL	1	Flavor	73	28		Control	1	Flavor	26	138.16
0mL	2	Flavor	34	1		Control	2	Flavor	25	194.68
0mL	3	Flavor	56	15		Control	3	Flavor	21	185.26
0mL	1	Flavor	17	17		Control	4	Flavor	19	178.98
0mL	2	Flavor	16	7		Control	5	Flavor	19	147.58
0mL	3	Flavor	74	10		Control	6	Flavor	12	94.2
0mL	1	Flavor	94	32		Control	1	Flavor	26	144.44
0mL	2	Flavor	12	14		Control	2	Flavor	29	216.66
0mL	3	Flavor	43	1		Control	3	Flavor	23	138.16
2mL	1	Flavor	20	3		Control	4	Flavor	26	178.98
2mL	2	Flavor	25	35		Control	5	Flavor	25	216.66
2mL	3	Flavor	106	46		Control	6	Flavor	17	188.4
2mL	4	Flavor	140	39		2mL	1	Flavor	20	185.26
2mL	5	Flavor	110	19		2mL	2	Flavor	26	251.2
3mL	3	Flavor	33	7		2mL	3	Flavor	28	169.56
3mL	4	Flavor	44	11		2mL	4	Flavor	22	166.42
3mL	5	Flavor	188	26		2mL	5	Flavor	26	178.98
4mL	1	Flavor	27	4		2mL	6	Flavor	18	144.44
4mL	2	Flavor	28	27		2mL	1	Flavor	17	175.84
4mL	3	Flavor	37	17		2mL	2	Flavor	17	175.84
4mL	4	Flavor	75	7		2mL	3	Flavor	26	200.96
4mL	5	Flavor	122	44		2mL	4	Flavor	29	185.26
0mL	1	RS	19	7		2mL	5	Flavor	29	188.4
0mL	2	RS	26	6		2mL	6	Flavor	16	175.84
0mL	3	RS	25	7		3mL	1	Flavor	20	147.58
0mL	4	RS	17	13		3mL	2	Flavor	25	172.7
0mL	5	RS	17	14		3mL	3	Flavor	20	138.16
0mL	1	RS	14	22		3mL	4	Flavor	20	178.98
0mL	2	RS	49	4		3mL	5	Flavor	23	175.84
0mL	3	RS	43	1		3mL	6	Flavor	12	141.3
0mL	4	RS	48	8		3mL	7	Flavor	30	185.26
0mL	1	RS	20	3		3mL	8	Flavor	21	153.86
0mL	2	RS	49	13		3mL	9	Flavor	16	138.16
0mL	3	RS	24	12		3mL	10	Flavor	22	160.14
0mL	4	RS	20	0		3mL	11	Flavor	14	150.72
0mL	5	RS	71	21		3mL	12	Flavor	16	138.16
2mL	1	RS	76	10		4mL	1	Flavor	17	153.86
2mL	2	RS	43	24		4mL	2	Flavor	20	163.28
2mL	3	RS	102	12		4mL	3	Flavor	23	157
2mL	4	RS	89	7		4mL	4	Flavor	17	141.3
2mL	5	RS	104	67		4mL	5	Flavor	17	138.16
3mL	1	RS	34	11		4mL	6	Flavor	16	147.58
3mL	2	RS	39	13		4mL	7	Flavor	28	175.84
3mL	3	RS	49	8		4mL	8	Flavor	22	166.42
3mL	4	RS	39	13		4mL	9	Flavor	20	138.16
3mL	5	RS	39	23		4mL	10	Flavor	14	141.3
4mL	1	RS	19	2		4mL	11	Flavor	19	163.28
4mL	2	RS	16	33		4mL	12	Flavor	25	144.44
4mL	3	RS	16	33		Control	1	RS	18	125.6
4mL	4	RS	86	9		Control	2	RS	21	135.02
4mL	5	RS	99	6		Control	3	RS	15	128.74
						Control	4	RS	23	157
						Control	5	RS	15	113.04
						Control	6	RS	22	160.14
						Control	1	RS	18	125.6
						Control	2	RS	21	135.02
						Control	3	RS	15	128.74
						Control	4	RS	23	157
						Control	5	RS	15	113.04
						Control	6	RS	22	160.14
						Control	1	RS	23	182.12
						Control	2	RS	16	116.18
						Control	3	RS	17	150.72
						Control	4	RS	26	200.96
						Control	5	RS	15	113.04
						Control	6	RS	27	175.84
						2mL	1	RS	30	182.12
						2mL	2	RS	29	175.84
						2mL	3	RS	19	166.42
						2mL	4	RS	22	175.84
						2mL	5	RS	30	178.98
						2mL	6	RS	14	172.7
						2mL	7	RS	15	125.6
						2mL	8	RS	15	128.74
						2mL	9	RS	16	147.58
						2mL	10	RS	14	97.34
						2mL	11	RS	15	125.6
						2mL	12	RS	14	157
						3mL	1	RS	15	94.2
						3mL	2	RS	15	94.2
						3mL	3	RS	14	103.62
						3mL	4	RS	20	125.6
						3mL	5	RS	15	109.9
						3mL	6	RS	16	94.2
						3mL	7	RS	20	103.62
						3mL	8	RS	23	106.76
						3mL	9	RS	17	138.16
						3mL	10	RS	21	125.6
						3mL	11	RS	21	141.3
						3mL	12	RS	16	106.76
						4mL	1		21	131.88
						4mL	2		18	122.46
						4mL	3		27	160.14
						4mL	4		25	163.28
						4mL	5		22	175.84
						4mL	6		23	182.12
						4mL	7		21	141.3
						4mL	8		26	125.6
						4mL	9		16	157
						4mL	10		22	141.3
						4mL	11		28	216.66
						4mL	12		26	188.4
